# Supplementary material for: An Axiom SNP genotyping array for Douglas-fir
Source: BMC Genomics. 2020 Jan 3;21:9. doi: 10.1186/s12864-019-6383-9 (PMC6942338; doi:10.1186/s12864-019-6383-9)
Supplement: Supplementary file 2 — Additional file 2: Data S1. Characteristics of Douglas-fir SNPs successfully genotyped using an Axiom genotyping array. [file 12864_2019_6383_MOESM2_ESM.xlsx]

## Sheet: Data file 1
OSU_ID	snpID	isogroup	isotig	pos	Affy_snpID	probesetID	SNPType	Affy_probeCount	CR	ConversionType_P1	ConversionType_P2_60	Infinium_success	SNP_Success_60	SNP_Success_70	SNP_Success_80	SNP_Success_90	SNP_Success_97	Nindiv_1	Nallele_1	MAF_1	HET_obs_1	HET_exp_1	PIC_1	HWE01_raw_1	HWE01_bon_1	HWE01_stpbon_1	HWE01_fdr_1	HWE01_hoc_1	Nindiv_2	Nallele_2	MAF_2	HET_obs_2	HET_exp_2	PIC_2	HWE01_raw_2	HWE01_bon_2	HWE01_stpbon_2	HWE01_fdr_2	HWE01_hoc_2	sequence	probe_orient	isotig_orient	ag_blast_num	ag_01	ag_perc_01	ag_evalue_01	ag_71mer_start	ag_71mer_end	ag_orient
	Psme_SNP_PMUSC_58191_380		PMUSC_58191	380	Affx-121640423	AX-124405354	K	2	96.3985	Other; CallRateBelowThreshold	Other; Rescued		1	1	1	1	0												267	2	0.155431	0.265918	0.262544	0.228079	1	1	1	1	1	ACACTTGACTCACAAGGCGAGACACTTATCTAAGG[G/T]ATTTTGACCACACCTTGATACATCCTTAGCTATGA	for
	Psme_SNP_PMUSC_58331_118		PMUSC_58331	118	Affx-121677699	AX-124416403	R	2	94.5507	CallRateBelowThreshold	Rescued		1	1	1	1	0	102	2	0.431373	0.529412	0.490581	0.370246	1	1	1	1	1	261	2	0.409962	0.490421	0.483786	0.366762	1	1	1	1	1	AGACTAGTGATCGATCCCAGTTGTCGCGCCTTGGC[A/G]TGACTGACTGGAATGGGTGGATCTGGCAAGACTCT	rev
	Psme_SNP_PMUSI_05750_154		PMUSI_05750	154	Affx-121616852	AX-124416520	R	2	99.6753	PolyHighResolution; NoMinorHom	PolyHighResolution; NoMinorHom		1	1	1	1	1	112	2	0.0669643	0.133929	0.12496	0.117153	1	1	1	1	1												TGGAAGACAAAACGCGCAGCGGGAGATTACATCAC[A/G]CAGTTGGAGCTTACAGTCACGCAGGAGAAAGACAA	for
	Psme_SNP_PMUSI_08328_736		PMUSI_08328	736	Affx-121613077	AX-119036693	Y	2	99.2521	Other; PolyHighResolution	Other; PolyHighResolution		1	1	1	1	1												279	2	0.00358423	0	0.00714277	0.00711726	0	0	0	0	0	AATAGGAAATCCAAGTGGCTAAGGTATCCCCCTAC[C/T]GGGAGGGACACCGGAGTAGGTCAAAATCCTAGAAG	rev
	Psme_SNP_PMUSI_101641_221		PMUSI_101641	221	Affx-121666971	AX-119022475	R	2	99.0042	Other; PolyHighResolution	Other; PolyHighResolution		1	1	1	1	1												281	2	0.0142349	0.00711744	0.0280645	0.0276707	0	0	0	0	0	GAATCTATTTGAAGCGAACTAAGTGCCTGCCCCGA[A/G]CCAGGTAGCCCGTCAATCTATAAATAACAAGGACC	rev
	Psme_SNP_PMUSI_10236_776		PMUSI_10236	776	Affx-121677124	AX-124425839	M	2	94.9383	CallRateBelowThreshold	Rescued		1	1	1	1	0	106	2	0.264151	0.358491	0.38875	0.313187	1	1	1	1	1	256	2	0.292969	0.398438	0.414276	0.328464	1	1	1	1	1	TCACTCTTGACAACTCCCTTGAGGTCTCCTAAGCC[A/C]TCGCCCATCCTCTAGTTGACCTCGCTGCTGCCCTT	for
	Psme_SNP_PMUSI_10236_652		PMUSI_10236	652	Affx-121691546	AX-119015862	Y	2	98.6244	PolyHighResolution	PolyHighResolution		1	1	1	1	1	112	2	0.410714	0.5	0.484056	0.366901	1	1	1	1	1	281	2	0.355872	0.455516	0.458454	0.353364	1	1	1	1	1	GGATAGTCTTAGGCTCCTTAAACCGTAACAAAGCC[C/T]TCGTTGCTCCCTCTAGCAGCCTTCCCTAACCCTCG	for
	Psme_SNP_PMUSI_103309_248		PMUSI_103309	248	Affx-121697085	AX-119014404	R	2	95.356	Other; NoMinorHom	Rescued; NoMinorHom		1	1	1	0	0	105	2	0.161905	0.266667	0.271383	0.234559	1	1	1	1	1												CTATTCATTTGAGGATCTATTGAGAAGCACTGTAG[A/G]CTGCCACTGTCACCATTCCCAGGGGTTTTTCCCTA	for
	Psme_SNP_PMUSI_104869_175		PMUSI_104869	175	Affx-121745655	AX-118179916	Y	2	99.7382	PolyHighResolution	PolyHighResolution		1	1	1	1	1	112	2	0.232143	0.375	0.356505	0.292957	1	1	1	1	1	282	2	0.202128	0.35461	0.322544	0.270527	1	1	1	1	1	ATGACCTGTCTAGGGTTCAAGAATAACTTTTCAGC[C/T]CTCTCCAAAGATAGCGTTAATAGTTCTCGGAAAAT	rev
	Psme_SNP_PMUSI_10617_414		PMUSI_10617	414	Affx-121612232	AX-124425844	Y	2	90.306	Other; CallRateBelowThreshold	Rescued		1	1	1	1	0	100	2	0.495	0.47	0.49995	0.374975	1	1	1	1	1	257	2	0.383268	0.361868	0.472748	0.361002	0	1	1	0	1	ATGCATAGCTACATAGGTTCTCAAGGACTGTTTAT[C/T]GATCTGTAATTTATTATTTATGACAGACCGTGTTT	for
	Psme_SNP_PMUSI_10617_275		PMUSI_10617	275	Affx-121673795	AX-124416011	K	2	96.5505	Other; PolyHighResolution	Rescued; PolyHighResolution		1	1	1	1	1	107	2	0.130841	0.224299	0.227443	0.201578	1	1	1	1	1	282	2	0.244681	0.333333	0.369624	0.301313	1	1	1	1	1	GTTGTTCATAACTTTCAGCTCCTCTACCATTGCTT[G/T]TATATTCATGTAAGTTGAGGACTAGGCTAATGTAA	rev		1	PSME_00000366-RA	100	1e-16	294	338	for
	Psme_SNP_PMUSI_10617_351		PMUSI_10617	351	Affx-121680446	AX-119018834	M	2	90.0621	Other	Rescued		1	1	1	1	0	93	2	0.430108	0.473118	0.49023	0.370067	1	1	1	1	1	255	2	0.335294	0.435294	0.445744	0.3464	1	1	1	1	1	TTGGTTCTTTTAGTCAAACAATTAGTTTATAAAGG[A/C]TTCATTAAGATTCATAGCTATTATTTAATGCATAG	rev
	Psme_SNP_PMUSI_106625_191		PMUSI_106625	191	Affx-121614102	AX-119036535	Y	2	92.0413	CallRateBelowThreshold	Rescued		1	1	1	1	0	101	2	0.435644	0.554455	0.491716	0.370824	1	1	1	1	1	254	2	0.405512	0.456693	0.482144	0.365913	1	1	1	1	1	AGAGTGAGGAGTTTGTTGCCGTCTAATTCACACCT[C/T]AGCTCACGTTGCATAAATTTGCAAGCCACTGGGTG	rev
	Psme_SNP_PMUSI_107925_110		PMUSI_107925	110	Affx-121756086	AX-118169678	Y	2	92.9998	Other	Rescued		1	1	1	1	0	101	2	0.351485	0.465347	0.455887	0.35197	1	1	1	1	1	254	2	0.42126	0.401575	0.4876	0.368723	0	1	1	1	1	TTGTTGTGTCACTGCCACCTTACTAGGAATATCTA[C/T]GAACCTTGCATATAGGCACCATATCACCTTTTATA	for
	Psme_SNP_PMUSI_109287_194		PMUSI_109287	194	Affx-121610495	AX-119037398	R	2	89.3103	Other; CallRateBelowThreshold	Rescued		1	1	1	0	0	97	2	0.175258	0.309278	0.289085	0.2473	1	1	1	1	1	254	2	0.155512	0.255906	0.262656	0.228162	1	1	1	1	1	AGCTGAAATCCATGTGAATGTGCATCGCATCCTTC[A/G]GTAGACTAAGCAGCAAAACCCATCTAGTGTTTAGA	rev
	Psme_SNP_PMUSI_110761_299		PMUSI_110761	299	Affx-121740570	AX-124405055	K	2	98.5398	PolyHighResolution	PolyHighResolution		1	1	1	1	1	109	2	0.376147	0.440367	0.469321	0.35919	1	1	1	1	1	279	2	0.396057	0.469534	0.478392	0.363962	1	1	1	1	1	CAATTGCTCTGTGAGAAAACTGCCAATACTGAACA[G/T]AGTCACAGTTCTGTTGCCACCACAGAGATTACTGA	rev
	Psme_SNP_PMUSI_112065_147		PMUSI_112065	147	Affx-121783589	AX-118142162	Y	2	100	PolyHighResolution	PolyHighResolution		1	1	1	1	1	112	2	0.147321	0.276786	0.251236	0.219676	1	1	1	1	1	283	2	0.169611	0.24735	0.281687	0.242013	1	1	1	1	1	CTCTTGTTGTTGAGCAGCATAGTTTAGTTTGTATA[C/T]AAGTCATGTTCCTGCAATCTTGGAGAGTTTGGATT	for
	Psme_SNP_PMUSI_116252_62		PMUSI_116252	62	Affx-121613454	AX-119036677	Y	2	97.7863	CallRateBelowThreshold; PolyHighResolution	Rescued; PolyHighResolution		1	1	1	1	1	104	2	0.341346	0.490385	0.449658	0.348562	1	1	1	1	1	283	2	0.335689	0.44523	0.446004	0.346544	1	1	1	1	1	TAGGGTTTGTTTTGTATCTGTTCTCTACTTGGATG[C/T]AATGGTTTTATCATTACAGGATTTTGTCATCAGCC	for
	Psme_SNP_PMUSI_128811_157		PMUSI_128811	157	Affx-121716785	AX-124405791	R	2	90.6497	Other	Other; Rescued		1	1	1	0	0												229	2	0.157205	0.218341	0.264984	0.229875	0	1	1	1	1	TTTATATTGTTTCTCCATGAATTAATCGCCTATGG[A/G]TTGAAATGATGAAGAAAATTCATTCCAAAAGCACA	for
	Psme_SNP_PMUSI_16948_629		PMUSI_16948	629	Affx-121632638	AX-119031558	R	2	87.2415	Other	Rescued		1	1	1	0	0	98	2	0.0714286	0.122449	0.132653	0.123855	1	1	1	1	1	229	2	0.120087	0.222707	0.211333	0.189002	1	1	1	1	1	CTGTTTGAGAAGCAAGAAGCAGATGATACTGATCA[A/G]TTTCGGTAAAGATTATGTTATTACAGTACATCAAG	rev
	Psme_SNP_PMUSI_18487_370		PMUSI_18487	370	Affx-121680519	AX-124416460	R	2	94.6315	Other	Rescued		1	1	1	1	0	97	2	0.237113	0.350515	0.361781	0.296338	1	1	1	1	1	267	2	0.243446	0.419476	0.36836	0.300515	1	1	1	1	1	CAAGTCAACCACAGGGATAGCCACAAACGTCCTGC[A/G]TTAGGATTCTCGACTTGTAGTGTATATACCTTTAT	for
	Psme_SNP_PMUSI_19043_876		PMUSI_19043	876	Affx-121615165	AX-119036257	R	2	75.6189	Other	Rescued		1	0	0	0	0	65	2	0.415385	0.615385	0.48568	0.367738	1	1	1	1	1	200	2	0.44	0.53	0.4928	0.371374	1	1	1	1	1	AAGAGATTATATGTGGACAGTAATGTAAGTAGTTT[A/G]TTTTGGGGGTTTATTATGGCTGGTTCGTCTAGTTA	for
	Psme_SNP_PMUSI_20400_414		PMUSI_20400	414	Affx-121776954	AX-118149144	R	2	78.4469	Other	Other; Rescued		1	1	0	0	0												196	2	0.431122	0.505102	0.490512	0.370211	1	1	1	1	1	TTATATCCCTCTTGTCGAATGCAACCCTAGCCACT[A/G]CATCCGCGGGAACAATCACGAGATTTGTAGTAGTG	rev
	Psme_SNP_PMUSI_20824_159		PMUSI_20824	159	Affx-121773394	AX-124405229	R	2	74.9284	Other	Rescued		1	1	0	0	0	78	2	0.423077	0.461538	0.488166	0.369013	1	1	1	1	1	201	2	0.5	0.532338	0.5	0.375	1	1	1	1	1	ACAGATAGCACCTTGCTAAATGGAATCAATTGAAA[A/G]ATTCACTATGCTATGCTGCATACTAAATTACCTGG	rev
	Psme_SNP_PMUSI_21250_249		PMUSI_21250	249	Affx-121612425	AX-119036952	R	2	83.6957	Other	Rescued		1	1	0	0	0	81	2	0.376543	0.555556	0.469517	0.359294	1	1	1	1	1	225	2	0.437778	0.502222	0.492257	0.371098	1	1	1	1	1	AAAGAATTAGGAATTAGGGTTTTTAAAGGTATTAG[A/G]GATTTTAAGGCTTCTGAGACCATATTAGGATATAC	rev
	Psme_SNP_PMUSI_21250_120		PMUSI_21250	120	Affx-121681560	AX-124405041	R	2	88.96	Other	Rescued		1	1	1	0	0	93	2	0.11828	0.215054	0.208579	0.186826	1	1	1	1	1	252	2	0.113095	0.170635	0.200609	0.180487	1	1	1	1	1	GAATTACCACTTCAGAACCCTACTCACTCTACTCA[A/G]TCTGCTTATGGATGAATCTCATCTTGGAATATAAC	for
	Psme_SNP_PMUSI_21250_511		PMUSI_21250	511	Affx-121732789	AX-124425851	R	2	93.7204	Other; CallRateBelowThreshold	Rescued; CallRateBelowThreshold		1	1	1	1	0	101	2	0.168317	0.237624	0.279973	0.24078	1	1	1	1	1												CCATATTGCAGTTCATTCGCTCCAAACATCGATCA[A/G]AGTCCAAAATCCAGAAACATCGATCAAAGTCCAAA	for
	Psme_SNP_PMUSI_22426_442		PMUSI_22426	442	Affx-121749514	AX-118176536	Y	2	92.7993	Other; CallRateBelowThreshold	Other; Rescued		1	1	1	1	0												261	2	0.197318	0.279693	0.316767	0.266596	1	1	1	1	1	TGCCTGACAACGGACTTTTAATAAGGACATCCCTA[C/T]ATGAAGCAGATTTTAAGGGATTCCCACCACCATCA	for
	Psme_SNP_PMUSI_22680_432		PMUSI_22680	432	Affx-121641598	AX-124405230	R	2	50.6959	Other; CallRateBelowThreshold	Rescued; CallRateBelowThreshold		1	0	0	0	0	81	2	0.407407	0.148148	0.482853	0.36628	0	0	0	0	0												CGATTCAAGTGGGCCATCCTCCTATGGAATAAATC[A/G]CATAGATCATAGCTACTAATTCTATTGTGTGAAAA	rev
	Psme_SNP_PMUSI_22725_128		PMUSI_22725	128	Affx-121731403	AX-119005424	R	2	79.1558	Other	Rescued		1	1	0	0	0	76	2	0.440789	0.302632	0.492988	0.37147	0	1	1	1	1	223	2	0.327354	0.331839	0.440387	0.343417	0	1	1	0	1	GTGGGTGAAAGAGTGATAAGCCAAGAGCAGACTTG[A/G]GCAGGTAATGGTTCTCCCATTGTGAAACATGGCAG	rev
	Psme_SNP_PMUSI_22916_167		PMUSI_22916	167	Affx-121617321	AX-119035508	Y	2	99.8524	PolyHighResolution	PolyHighResolution		1	1	1	1	1	112	2	0.330357	0.446429	0.442443	0.344565	1	1	1	1	1	283	2	0.349823	0.431095	0.454894	0.35143	1	1	1	1	1	GGTTCAGTTTGTCAAACTCATAGCAGGATTGTCAA[C/T]GGGTCTTGGTTTGATGGTGAAGCGGGGGTGCTTCA	for
	Psme_SNP_PMUSI_24674_941		PMUSI_24674	941	Affx-121686758	AX-124405427	M	2	84.8016	Other	Rescued		1	1	1	0	0	92	2	0.255435	0.336957	0.380376	0.308033	1	1	1	1	1	231	2	0.279221	0.376623	0.402513	0.321505	1	1	1	1	1	ATTGTAAATATCCAGTTTCGAAGGGAATAAAAACA[A/C]CTACAAAGATCCGACAGAAAAGGCCAATCTAATGC	for
	Psme_SNP_PMUSI_25143_130		PMUSI_25143	130	Affx-121652103	AX-119026570	Y	2	93.1061	CallRateBelowThreshold	Rescued		1	1	1	1	0	99	2	0.479798	0.494949	0.499184	0.374592	1	1	1	1	1	248	2	0.461694	0.455645	0.497065	0.373528	1	1	1	1	1	CTGAGACGGGACTGATATTTGGCTCTCTGGCTTAA[C/T]TTATAGTGCCCTAGAGATAATTGGTACCCAAAAGT	for
	Psme_SNP_PMUSI_25143_133		PMUSI_25143	133	Affx-121663665	AX-124425892	R	2	77.1678	Other	Other; Rescued		1	1	0	0	0												205	2	0.209756	0.35122	0.331517	0.276565	1	1	1	1	1	AGACGGGACTGATATTTGGCTCTCTGGCTTAACTT[A/G]TAGTGCCCTAGAGATAATTGGTACCCAAAAGTAAC	rev
	Psme_SNP_PMUSI_25563_770		PMUSI_25563	770	Affx-121629147	AX-124405093	M	2	74.4774	Other	Rescued		1	1	0	0	0	83	2	0.409639	0.361446	0.48367	0.366701	1	1	1	1	1	183	2	0.409836	0.491803	0.483741	0.366738	1	1	1	1	1	CTAATTCATTTTCAGCATTTAATATTAAATATGTT[A/C]CTAGATGACAGAACTTTGATGCATATCTGTTAGCG	rev
	Psme_SNP_PMUSI_25635_391		PMUSI_25635	391	Affx-121671592	AX-124416110	R	2	94.118	Other; CallRateBelowThreshold	Rescued		1	1	1	1	0	89	2	0.280899	0.292135	0.403989	0.322386	0	1	1	1	1	270	2	0.366667	0.355556	0.464444	0.35659	0	1	1	0	1	CATAGGCATGAGCCAGTTCCTATTACATGTGTTGC[A/G]CATGTTGAGATGATCATCAATGGTACATTATACTT	for
	Psme_SNP_PMUSI_27682_506		PMUSI_27682	506	Affx-121606205	AX-124416424	Y	2	92.3838	CallRateBelowThreshold; OTV	Rescued; OTV		1	1	1	1	0	95	2	0.5	0.389474	0.5	0.375	1	1	1	1	1												TCACAGCTACAGGTATTGGGTTAGTAAAGGAAGAA[C/T]TTTTGTGAATAAATCTCTCTCCTGAAGCCTACACC	for
	Psme_SNP_PMUSI_28451_556		PMUSI_28451	556	Affx-121672959	AX-124405346	M	2	81.3278	Other	Rescued		1	1	0	0	0	89	2	0.44382	0.483146	0.493688	0.371824	1	1	1	1	1	214	2	0.32243	0.383178	0.436938	0.34148	1	1	1	1	1	GTTTCTAAGGAGCGCTAACCTAGCAAAGGAGGGTC[A/C]TAAGTTAAGCAACTAACCTGGTAAAAGCCAAGAAA	for
	Psme_SNP_PMUSI_28923_468		PMUSI_28923	468	Affx-121787297	AX-124405648	Y	2	99.7048	PolyHighResolution	PolyHighResolution		1	1	1	1	1	110	2	0.463636	0.436364	0.497355	0.373674	1	1	1	1	1	283	2	0.482332	0.512367	0.499376	0.374688	1	1	1	1	1	TTATTGATTTTGTGTGGCCCACTGAAGGGTTATCC[C/T]CAAAGTGATTGTAGAGAACATTGTTGGATGTCCAA	for
	Psme_SNP_PMUSI_30689_241		PMUSI_30689	241	Affx-121679001	AX-124405805	R	2	70.6437	Other	Rescued; Other		1	0	0	0	0	73	2	0.424658	0.657534	0.488647	0.369259	0	1	1	1	1												AGCGCCCCATGCCGTTCAAAAGCCTAGACGCACCA[A/G]AGTGAGCTTGCTAGTTGGGCTTGGCCATTAACCAC	for
	Psme_SNP_PMUSI_31085_266		PMUSI_31085	266	Affx-121672079	AX-124416405	K	2	57.74	Other	Rescued; Other		1	0	0	0	0	75	2	0.46	0.44	0.4968	0.373395	1	1	1	1	1												AGGCGATGGACTGCACATACTAAGTTTACAATGTT[G/T]TTCAATTTCTCATGACAGTGGATTATTTGAACATG	rev
	Psme_SNP_PMUSI_31085_340		PMUSI_31085	340	Affx-121762879	AX-124405615	R	2	74.6706	Other	Rescued		1	0	0	0	0	74	2	0.425676	0.527027	0.488952	0.369415	1	1	1	1	1	195	2	0.446154	0.430769	0.494201	0.372084	1	1	1	1	1	GAACGTCATTTCTTCCGTGACCTTTTTTTAAGCTC[A/G]AGCGAATGTTGCGTTCAATGAAACTTGATGGCTGG	for
	Psme_SNP_PMUSI_32217_189		PMUSI_32217	189	Affx-121609734	AX-119037603	R	2	80.6311	Other	Other; Rescued		1	1	0	0	0												200	2	0.2975	0.425	0.417988	0.330631	1	1	1	1	1	GATCCGGTTTTTTTCCCGAAATTTGGTTCGGTTCC[A/G]GTCTGGGTCCGGTTTTCAGGGTCAGTCGGTTCAAC	for
	Psme_SNP_PMUSI_32521_126		PMUSI_32521	126	Affx-121767845	AX-118157818	R	2	80.2618	Other	Rescued		1	1	1	0	0	82	2	0.469512	0.304878	0.498141	0.374069	0	1	1	1	1	227	2	0.5	0.409692	0.5	0.375	0	1	1	1	1	GGAATTCCCACTATTTTGTTAGTTCCTTTTCTTAT[A/G]ATGAAATGCTTGGTTTGATTAGCTTATGTGGGGTT	rev
	Psme_SNP_PMUSI_32545_369		PMUSI_32545	369	Affx-121596410	AX-124416183	R	2	93.7833	CallRateBelowThreshold	Rescued		1	1	1	1	0	103	2	0.228155	0.339806	0.352201	0.290178	1	1	1	1	1	256	2	0.248047	0.363281	0.373039	0.30346	1	1	1	1	1	CAAATCAGCACGACCAAGAGAGAGATGAAATCCTC[A/G]TGAACCTTAGCGCGTCACTAAGAGAGCACTCCAAA	for
	Psme_SNP_PMUSI_32899_162		PMUSI_32899	162	Affx-121633717	AX-119031280	Y	2	81.3852	Other	Rescued		1	1	0	0	0	85	2	0.135294	0.152941	0.233979	0.206606	0	1	1	1	1	214	2	0.205607	0.261682	0.326666	0.273311	0	1	1	1	1	GTTGATGCGGTTGAGTAATTGAAGAGTAGTTGAAT[C/T]GATTGTACCCATAATATTGTATACAAAGAAGAGAT	for
	Psme_SNP_PMUSI_33934_237		PMUSI_33934	237	Affx-121620277	AX-124426018	Y	2	79.4844	Other	Other; Rescued		1	1	0	0	0												223	2	0.394619	0.484305	0.47779	0.363648	1	1	1	1	1	AAATGGTCTGAAGTGTTTGGTAGGAGCTTTGGAAA[C/T]ATGATCGCTGCAGGGAAGCTCCCCTTTTAAAATTT	for
	Psme_SNP_PMUSI_33953_318		PMUSI_33953	318	Affx-121625263	AX-119033486	Y	2	76.5674	Other	Rescued		1	1	0	0	0	81	2	0.37037	0.493827	0.466392	0.357631	1	1	1	1	1	190	2	0.476316	0.436842	0.498878	0.374438	1	1	1	1	1	ACTACCCAGCAGTCAAAGCAGCACTCAAACTGGGA[C/T]TCATCGAGTTGCCGGACTGAAAAGGATTGAAGCTC	for
	Psme_SNP_PMUSI_34119_592		PMUSI_34119	592	Affx-121707575	AX-124405811	K	2	96.4597	CallRateBelowThreshold; PolyHighResolution	Rescued; PolyHighResolution		1	1	1	1	1	106	2	0.438679	0.556604	0.49248	0.371211	1	1	1	1	1	275	2	0.423636	0.461818	0.488337	0.369101	1	1	1	1	1	TTCCTTCCTGAAGGACAATAGCCTCTTTTGATAAG[G/T]CATCATCTTTTTTGTTGAATTCTCTGTATGTATGA	for
	Psme_SNP_PMUSI_35656_239		PMUSI_35656	239	Affx-121635519	AX-119030828	Y	2	95.106	CallRateBelowThreshold; PolyHighResolution	Rescued; PolyHighResolution		1	1	1	1	1	101	2	0.356436	0.376238	0.458779	0.35354	1	1	1	1	1	274	2	0.414234	0.463504	0.485288	0.367536	1	1	1	1	1	GCCTTTTGATTCATGGCATTGGCATTTGGCTTATC[C/T]TGGAGTTATCCAATCCTACCTGTGATTTTTGTGGA	rev
	Psme_SNP_PMUSI_36162_133		PMUSI_36162	133	Affx-121669100	AX-124405154	R	2	97.5831	OTV; Other	OTV; Rescued		1	1	1	1	0												265	2	0.122642	0.207547	0.215201	0.192045	1	1	1	1	1	GAGCTTGATTTAGTTCACCTTAGGTTACCTACATT[A/G]TGACCCCATGATTGGATGAGATGTTAGCCTGCCGA	for
	Psme_SNP_PMUSI_36964_263		PMUSI_36964	263	Affx-121655092	AX-124405058	K	2	100	PolyHighResolution	PolyHighResolution		1	1	1	1	1	112	2	0.0669643	0.133929	0.12496	0.117153	1	1	1	1	1	283	2	0.121908	0.201413	0.214093	0.191175	1	1	1	1	1	GTTACCATCCACCCAAATAACAAAATCTTTTTGAG[G/T]ACATCTTACTTCACACCTCACGTATTATGAGGCGA	rev
	Psme_SNP_PMUSI_36964_211		PMUSI_36964	211	Affx-121717211	AX-124416038	K	2	99.9705	PolyHighResolution	PolyHighResolution		1	1	1	1	1	112	2	0.0669643	0.133929	0.12496	0.117153	1	1	1	1	1	283	2	0.121908	0.201413	0.214093	0.191175	1	1	1	1	1	TCTGAAGTTTCCACTGGATAGTCACGCACGATAAA[G/T]TTGAACATGGACCCTCGTTACCATCCACCCAAATA	rev
	Psme_SNP_PMUSI_36964_161		PMUSI_36964	161	Affx-121781497	AX-124425868	Y	2	99.8563	PolyHighResolution	PolyHighResolution		1	1	1	1	1	112	2	0.0669643	0.133929	0.12496	0.117153	1	1	1	1	1	282	2	0.120567	0.198582	0.212062	0.189577	1	1	1	1	1	TTTTATGGCATTGCTGCCATCATGACATTGCTAGG[C/T]TATTCAGGTCCAAATCTGAAGTTTCCACTGGATAG	for
	Psme_SNP_PMUSI_37898_971		PMUSI_37898	971	Affx-121677333	AX-124416271	K	2	99.9705	PolyHighResolution	PolyHighResolution		1	1	1	1	1	112	1	0	0	0	0	0	0	0	0	0	283	2	0.00353357	0	0.00704217	0.00701737	0	0	0	0	0	CCTTATGATATGGATTTATTACAGCCAGAACTGAT[G/T]AAACACCGCTGCTGGATGGTCCAAGAGCCGAGGAT	rev
	Psme_SNP_PMUSI_38496_1044		PMUSI_38496	1044	Affx-121660009	AX-124425970	K	2	99.6832	OTV; PolyHighResolution	OTV; PolyHighResolution		1	1	1	1	1												281	2	0.00355872	0	0.00709211	0.00706696	0	0	0	0	0	TGTTACAGCTGATGATCAGTGTGTCCTATTTTATG[G/T]AATTTAATCATAGCTAATCCGAGCTTTGTGTCCTA	rev
	Psme_SNP_PMUSI_38496_1210		PMUSI_38496	1210	Affx-121707989	AX-119011819	M	2	99.6832	PolyHighResolution	PolyHighResolution		1	1	1	1	1	112	1	0	0	0	0	0	0	0	0	0	281	2	0.00355872	0	0.00709211	0.00706696	0	0	0	0	0	AGCTTAGATATGATTAGGGTAATTACGTATGATTA[A/C]ACCAGTAGTGTTATGCTTGTACTATTAGTAATATA	for
	Psme_SNP_PMUSI_38629_491		PMUSI_38629	491	Affx-121730084	AX-124416537	Y	2	93.1981	Other	Other; Rescued		1	1	1	1	0												246	2	0.191057	0.317073	0.309108	0.261334	1	1	1	1	1	CAGTCGGTGGGTGCCGAGGATAAATGTGATGCCCG[C/T]GATTTCCATAGAAGAGCTACTTATTCTAATTAATG	for
	Psme_SNP_PMUSI_38910_1333		PMUSI_38910	1333	Affx-121645948	AX-124405350	R	2	99.5316	PolyHighResolution	PolyHighResolution		1	1	1	1	1	110	2	0.286364	0.354545	0.408719	0.325193	1	1	1	1	1	282	2	0.25	0.351064	0.375	0.304688	1	1	1	1	1	AATAAAGTGTATCAAGTGTTAATAATCCCTAAATA[A/G]CTTGGGATACTCACACTAGGAGGCTAAAAACTTGC	for
	Psme_SNP_PMUSI_38910_1181		PMUSI_38910	1181	Affx-121662380	AX-119023685	Y	2	97.0088	CallRateBelowThreshold; PolyHighResolution	Rescued; PolyHighResolution		1	1	1	1	1	109	2	0.275229	0.330275	0.398956	0.319373	1	1	1	1	1	279	2	0.24552	0.333333	0.37048	0.301852	1	1	1	1	1	AAAGTGTGAAACCAAGCCCATTAATCTAGGGTACT[C/T]AGGCAATAGGTCTCCATTAGTCTAATGCGGTTCAA	rev
	Psme_SNP_PMUSI_39320_838		PMUSI_39320	838	Affx-121625099	AX-119033528	R	2	83.1009	Other	Rescued; Other		1	1	0	0	0	86	2	0.366279	0.453488	0.464237	0.356479	1	1	1	1	1												ACTAAACTGTCAGTCGGTTGCCAGTTCATTGGCAC[A/G]GGTAGAGGAGCTTCCCTATCCACATTCCAATCTTT	for
	Psme_SNP_PMUSI_39381_1225		PMUSI_39381	1225	Affx-121669202	AX-124425968	R	2	95.3732	CallRateBelowThreshold	Rescued		1	1	1	1	0	106	2	0.287736	0.40566	0.409888	0.325884	1	1	1	1	1	263	2	0.28327	0.39924	0.406056	0.323615	1	1	1	1	1	ACGTGAGATTAGTGTTCAAGCGTTGTGGGGAATGA[A/G]AAATAAACCCAACAATAAATCGTGGCAAGACAAGA	for
	Psme_SNP_PMUSI_39381_1422		PMUSI_39381	1422	Affx-121777651	AX-118148087	Y	2	99.9115	PolyHighResolution	PolyHighResolution		1	1	1	1	1	112	2	0.3125	0.428571	0.429688	0.337372	1	1	1	1	1	283	2	0.305654	0.420495	0.424459	0.334376	1	1	1	1	1	TTAAAACTCGTAGCTTTAGAGATCCCAAAACCGAT[C/T]TGAGGCAAGTCTGGGTATTGGAGATGTTGCAAGAA	for
	Psme_SNP_PMUSI_39529_1113		PMUSI_39529	1113	Affx-121770394	AX-118155418	Y	2	92.9502	PolyHighResolution; Other	PolyHighResolution; Other		1	1	1	1	1	106	2	0.0990566	0.198113	0.178489	0.16256	1	1	1	1	1												AGCCAAACAGCTGTTAGACTTGTCAACCTGAAAAC[C/T]AGAACCATTCTGATTAAGACCACTAATACCCAAGT	rev
	Psme_SNP_PMUSI_39965_461		PMUSI_39965	461	Affx-121693754	AX-119015365	M	2	100	PolyHighResolution	PolyHighResolution		1	1	1	1	1	112	1	0	0	0	0	0	0	0	0	0	283	2	0.00353357	0	0.00704217	0.00701737	0	0	0	0	0	AACTTCTGCATTAACGGGTTAAGCTCCAACTGGAT[A/C]AAATGGAACTCAATCTGTTACCAGCGCCTATGCTT	rev
	Psme_SNP_PMUSI_40013_1033		PMUSI_40013	1033	Affx-121683131	AX-124405096	M	2	99.9705	OTV; PolyHighResolution	OTV; PolyHighResolution		1	1	1	1	1												283	2	0.00353357	0	0.00704217	0.00701737	0	0	0	0	0	TCACTTTGAACTGATATTGTTGCCCATACACATAT[A/C]AATAACATTTCTCCAAATGCAGATCTGCAATCTGC	for
	Psme_SNP_PMUSI_40384_168		PMUSI_40384	168	Affx-121657719	AX-119024959	R	2	78.8156	Other	Rescued; Other		1	0	0	0	0	67	2	0.320896	0.343284	0.435843	0.340864	1	1	1	1	1												CCTACTTCAAAGGCAGTCGATGCCATAGTCTACAG[A/G]AAGAATATCAGTCCTTTGATGAACTTGATGAACAT	for
	Psme_SNP_PMUSI_40614_1104		PMUSI_40614	1104	Affx-121777186	AX-124425931	R	2	91.3898	Other; CallRateBelowThreshold	Other; Rescued		1	1	1	0	0												238	2	0.22479	0.289916	0.348519	0.287786	0	1	1	1	1	GGCTTACGATGGAACCAATTGGAGTTCGTTTCCAG[A/G]CCTCCTTTCCTGCCTCCAACCGATATCGATATCGA	rev		1	PSME_00007833-RA	98.59	2e-29	719	789	for
	Psme_SNP_PMUSI_40798_482		PMUSI_40798	482	Affx-121756560	AX-124405031	R	2	99.3918	MonoHighResolution; PolyHighResolution	MonoHighResolution; PolyHighResolution		1	1	1	1	1												280	2	0.00714286	0.00714286	0.0141837	0.0140831	0	0	0	0	0	GACTTGCCGGTAAAGGTCGTAGAACGTTTATATGC[A/G]ACATATCATATAATGGATGATCGCTCCCTGATGAT	for
	Psme_SNP_PMUSI_40831_210		PMUSI_40831	210	Affx-121695854	AX-124426065	Y	2	98.6244	Other; NoMinorHom	Rescued; NoMinorHom		1	1	1	1	0	107	2	0.0841121	0.130841	0.154075	0.142205	1	1	1	1	1												AGCAGATTAGAGCAAAGATTTGAGGGAGCATTCCT[C/T]AAAGATCTAGACAGACAGTATAGTGTTTAGTGACA	for
	Psme_SNP_PMUSI_40852_854		PMUSI_40852	854	Affx-121705512	AX-124416539	Y	2	83.4322	Other	Other; Rescued		1	1	1	0	0												243	2	0.255144	0.296296	0.380091	0.307856	0	1	1	0	1	TATAAATTTTAATTTACCGCCACAGCAAAACACAT[C/T]ATAGGCCACAGCCAGAAGATATAAGATGTTAGAAT	rev
	Psme_SNP_PMUSI_40888_187		PMUSI_40888	187	Affx-121688437	AX-119016771	K	2	99.941	PolyHighResolution	PolyHighResolution		1	1	1	1	1	112	1	0	0	0	0	0	0	0	0	0	283	2	0.0106007	0	0.0209767	0.0207567	0	0	0	0	0	ATACTTCCTTATCTCTGAGGTGTTGTATCACTCTT[G/T]ACATGGAATTGAGATTGTAATGCTGCCCTTCCGGG	rev
	Psme_SNP_PMUSI_40952_268		PMUSI_40952	268	Affx-121674003	AX-124416020	K	2	94.7061	Other	Rescued		1	1	1	1	0	106	2	0.283019	0.358491	0.405838	0.323486	1	1	1	1	1	266	2	0.304511	0.390977	0.423568	0.333863	1	1	1	1	1	CCCATCCAGTTGTAGCCAGAAAGGGGGGAATAAAA[G/T]AATAGAAAGGGCTGGCCACCATAGTCCTTAACCTT	for
	Psme_SNP_PMUSI_40979_367		PMUSI_40979	367	Affx-121633865	AX-124416375	Y	2	85.5507	Other	Rescued		1	1	1	0	0	89	2	0.264045	0.280899	0.38865	0.313126	0	1	1	1	1	220	2	0.231818	0.245455	0.356157	0.292733	0	1	1	0	1	GAAAGGGTTACTCTGGTCTGGAGGTTGCCACGGGT[C/T]GAGAGTGCAGTTGCAGGTGGCAGGCGGATTAAGAT	for
	Psme_SNP_PMUSI_41139_876		PMUSI_41139	876	Affx-121621325	AX-119034534	R	2	83.7686	Other	Rescued		1	1	1	0	0	86	2	0.436047	0.546512	0.49182	0.370876	1	1	1	1	1	231	2	0.497835	0.406926	0.499991	0.374995	0	1	1	1	1	ATTATCTGCTAGTGAGGCAGACAAGCTTTGCCTTA[A/G]AATTACCAGTAACAAGGAAATCATAATAAATAGAT	for
	Psme_SNP_PMUSI_41139_1010		PMUSI_41139	1010	Affx-121712974	AX-119010224	Y	2	90.4029	Other; CallRateBelowThreshold	Rescued		1	1	1	1	0	88	2	0.465909	0.659091	0.497676	0.373835	0	1	1	1	1	266	2	0.451128	0.503759	0.495223	0.3726	1	1	1	1	1	TCTTACTTTAGGCACACAAATGATGCACTGCAGAC[C/T]TGTGGTTAGAGGGGAATGAAATTGGTCTCAAAAGG	for
	Psme_SNP_PMUSI_41400_370		PMUSI_41400	370	Affx-121706948	AX-119011885	Y	2	97.1465	PolyHighResolution	PolyHighResolution		1	1	1	1	1	112	2	0.209821	0.366071	0.331593	0.276616	1	1	1	1	1	273	2	0.188645	0.260073	0.306116	0.259262	1	1	1	1	1	AGTTGACTTCTCTTTTAGGGTTACGGGGAAGATGA[C/T]GGTTGCCAAGATCCTTGTAGAAATTGACCTCCGAG	rev
	Psme_SNP_PMUSI_41460_327		PMUSI_41460	327	Affx-121689816	AX-124425853	Y	2	93.1067	Other	Rescued		1	1	1	1	0	99	2	0.0454545	0.0707071	0.0867769	0.0830117	1	1	1	1	1	270	2	0.0962963	0.140741	0.174047	0.158901	0	1	1	1	1	CTCTTAAAGGGTACGTGAATGCTATGTTGTTTCTG[C/T]TTATCACAAAGAGTGGATCGTATTCCGTGTATTCT	rev
	Psme_SNP_PMUSI_41527_171		PMUSI_41527	171	Affx-121703693	AX-119012737	Y	2	87.0119	Other	Other; Rescued		1	1	1	0	0												249	2	0.160643	0.232932	0.269673	0.233311	1	1	1	1	1	GGTGCCACTTCCTTGGTTTCTCCCCTTCTGTCCTT[C/T]GTCTTTAATAAGTCGGCTCATTTTTCTATCTCCAT	rev
	Psme_SNP_PMUSI_41652_941		PMUSI_41652	941	Affx-121786022	AX-124405247	R	2	95.3616	Other	Rescued		1	1	1	1	0	108	2	0.337963	0.509259	0.447488	0.347365	1	1	1	1	1	263	2	0.288973	0.410646	0.410936	0.326502	1	1	1	1	1	TACTGGATTTGAGATTCCATGTTTGGAATGGTAAC[A/G]GTGATTGATGTTGTGCTTTCTTCCGCAAAATCCAG	rev
	Psme_SNP_PMUSI_41833_1183		PMUSI_41833	1183	Affx-121766752	AX-124416022	R	2	87.9158	Other	Rescued; Other		1	1	0	0	0	80	2	0.38125	0.3375	0.471797	0.360501	1	1	1	1	1												CACTACATCAAGGATAAGCTGAAGCACATTATGAA[A/G]ATCGGGATCGGCATCCACAAAATAGAAGGTATGAG	rev
	Psme_SNP_PMUSI_41902_837		PMUSI_41902	837	Affx-121767779	AX-118157940	Y	2	86.8795	Other	Other; Rescued		1	1	1	0	0												234	2	0.155983	0.15812	0.263304	0.22864	0	0	0	0	0	AAATGAATCATTATATTTCCATGAATGATACCAAA[C/T]GATTATAAAAGTAGATGGTTGTCAAGGATGCTCCT	rev
	Psme_SNP_PMUSI_42054_337		PMUSI_42054	337	Affx-121651349	AX-124405383	R	2	84.599	Other	Rescued		1	1	1	0	0	85	2	0.435294	0.376471	0.491626	0.370778	1	1	1	1	1	235	2	0.46383	0.289362	0.497383	0.373688	0	0	0	0	0	ATCACAATCTAATATATGTCTAATAGTAAATATAC[A/G]TCATCCACATAAAATAGATACATGAGCTCAATTTT	for
	Psme_SNP_PMUSI_42054_117		PMUSI_42054	117	Affx-121698953	AX-124416268	Y	2	73.6514	Other	Other; Rescued		1	1	0	0	0												199	2	0.437186	0.311558	0.492109	0.371023	0	0	0	0	0	AGGGTCCCCTTATGTGTGCAACATAGGCATTGTAG[C/T]ATTAATATGGAAAAACAATCTCTAAGGTCTCACCA	for
	Psme_SNP_PMUSI_42097_1041		PMUSI_42097	1041	Affx-121625753	AX-124426096	M	2	99.2994	NoMinorHom; PolyHighResolution	NoMinorHom; PolyHighResolution		1	1	1	1	1												281	2	0.144128	0.259786	0.24671	0.216277	1	1	1	1	1	TGAGTTGGCGGCCTTAATGACTTCCATCAGCAAGG[A/C]TTAGAATCTCAAAGATCGCGTTAATGAAAGATACC	for
	Psme_SNP_PMUSI_42284_393		PMUSI_42284	393	Affx-121737084	AX-119004063	Y	2	99.8524	PolyHighResolution	PolyHighResolution		1	1	1	1	1	111	2	0.454955	0.459459	0.495942	0.372963	1	1	1	1	1	283	2	0.424028	0.515901	0.488457	0.369162	1	1	1	1	1	CCCCCTTTTTATTAAAAGTCTAACAGATCAAAGGC[C/T]GTTTTCCTAACACGTCAAACGAGTGATACCGGTGT	for
	Psme_SNP_PMUSI_42303_245		PMUSI_42303	245	Affx-121666539	AX-124405044	Y	2	97.8058	PolyHighResolution	PolyHighResolution		1	1	1	1	1	111	2	0.468468	0.468468	0.498012	0.374004	1	1	1	1	1	278	2	0.438849	0.453237	0.492521	0.371233	1	1	1	1	1	CCACCCCTCTTTGGAGATGAGGTATCTTGGATTGG[C/T]TGGCGAGTGGACAACATTGGTAGCATGAACCCCTT	for
	Psme_SNP_PMUSI_42303_281		PMUSI_42303	281	Affx-121715509	AX-124416023	Y	2	99.565	PolyHighResolution	PolyHighResolution		1	1	1	1	1	112	2	0.486607	0.473214	0.499641	0.374821	1	1	1	1	1	281	2	0.455516	0.427046	0.496042	0.373013	1	1	1	1	1	TGGCGAGTGGACAACATTGGTAGCATGAACCCCTT[C/T]TAGACATTGTGTGGACATCATGTGGGCATCATGTG	rev
	Psme_SNP_PMUSI_42315_330		PMUSI_42315	330	Affx-121714465	AX-124405097	K	2	99.7344	PolyHighResolution	PolyHighResolution		1	1	1	1	1	112	2	0.1875	0.303571	0.304688	0.25827	1	1	1	1	1	283	2	0.277385	0.399293	0.400885	0.320531	1	1	1	1	1	TGAACAGTTAAAGCGTACAAAGAAAAGCTGCATCA[G/T]AAGAGAGTACAGGTAAAGTTGAATTTGCAGGTAGT	rev
	Psme_SNP_PMUSI_42468_960		PMUSI_42468	960	Affx-121714802	AX-124416546	Y	2	80.0564	Other	Rescued		1	1	0	0	0	82	2	0.396341	0.45122	0.47851	0.364024	1	1	1	1	1	204	2	0.321078	0.367647	0.435974	0.340937	1	1	1	1	1	TCTCTAGAAACGTGAAGGAAATACCCAGGTTGATT[C/T]ACTGCTTAACGGGTAGTACACCACTATCACGTTCG	for
	Psme_SNP_PMUSI_42726_452		PMUSI_42726	452	Affx-121746701	AX-118179352	R	2	74.7648	Other	Rescued		1	1	0	0	0	74	2	0.391892	0.621622	0.476625	0.363039	0	1	1	1	1	188	2	0.430851	0.606383	0.490437	0.370173	0	1	1	1	1	ATTCGAAAGCATTAGGACAGTGTTGCAGTCACAGG[A/G]TAGACTAAGATGGATTGAGGACAGTGTGTAAGAGG	for
	Psme_SNP_PMUSI_42763_390		PMUSI_42763	390	Affx-121703890	AX-124405162	M	2	99.882	Other; PolyHighResolution	Other; PolyHighResolution		1	1	1	1	1												283	2	0.00353357	0	0.00704217	0.00701737	0	0	0	0	0	ATAGAATAGACTGGTCGCCGACCCAAGCACAAAAT[A/C]TCATAAGGCGGCATCCATTCAACAGGGCAGTTCCA	rev
	Psme_SNP_PMUSI_42763_326		PMUSI_42763	326	Affx-121750615	AX-124425933	M	2	99.941	MonoHighResolution; PolyHighResolution	MonoHighResolution; PolyHighResolution		1	1	1	1	1												283	2	0.0212014	0	0.0415038	0.0406425	0	0	0	0	0	GTGCTTAGGAAGCCTTTGAATGACTGGACAAAGTT[A/C]AAGTGCCCAACATTGTGTAGGCTGATAAATAGAAT	for
	Psme_SNP_PMUSI_42788_984		PMUSI_42788	984	Affx-121757312	AX-118168371	R	2	91.6721	Other; CallRateBelowThreshold	Other; Rescued		1	1	1	1	0												268	2	0.102612	0.16791	0.184165	0.167207	1	1	1	1	1	GTGTGGAGGGGTTGATTTCACCTTGTGCAGCATCG[A/G]GGAGCTGAGAGGAAGATTGTGTGGGTCACTTATAA	for
	Psme_SNP_PMUSI_42789_1083		PMUSI_42789	1083	Affx-121596744	AX-123136914	R	2	98.0124	PolyHighResolution	PolyHighResolution		1	1	1	1	1	111	2	0.441441	0.504505	0.493142	0.371547	1	1	1	1	1	280	2	0.430357	0.510714	0.4903	0.370103	1	1	1	1	1	GCGCATCGAACTGGCCTTTTTTCACCTGATCGTCC[A/G]GTTTCGTATTGTATCGTACAAACGTGGCTCTGGGC	rev
	Psme_SNP_PMUSI_42789_964		PMUSI_42789	964	Affx-121744666	AX-118180999	K	2	99.4509	PolyHighResolution	PolyHighResolution		1	1	1	1	1	112	2	0.28125	0.383929	0.404297	0.322569	1	1	1	1	1	281	2	0.234875	0.33452	0.359418	0.294827	1	1	1	1	1	TCTGTCCGGTTATTGAAAAATCGGTTGGTCCTACC[G/T]GTTTAGGCACTGATCCGGTTTGAACTGCCACCCTG	rev
	Psme_SNP_PMUSI_42976_351		PMUSI_42976	351	Affx-121686343	AX-119017312	Y	2	99.2187	NoMinorHom; PolyHighResolution	NoMinorHom; PolyHighResolution		1	1	1	1	1												279	2	0.0286738	0.0501792	0.0557033	0.0541519	1	1	1	1	1	TAAAAATCTAACACACTGCACTATGTAATTAATTC[C/T]AAAATCTGTACACATATTGTAGAAAATCTATAATG	for
	Psme_SNP_PMUSI_43002_897		PMUSI_43002	897	Affx-121704507	AX-119012540	R	2	84.594	Other	Other; Rescued		1	1	0	0	0												210	2	0.438095	0.428571	0.492336	0.371138	1	1	1	1	1	TGTCAGGAAATATAGCTCATATTTGATCTCTTGAA[A/G]TGTGTGATAATGACTAATCCCTAGAATGTGCCTGC	rev
	Psme_SNP_PMUSI_43393_655		PMUSI_43393	655	Affx-140008585	AX-124425895	R	2	94.3085	Other	Other; Rescued		1	1	1	1	0												261	2	0.187739	0.275862	0.304987	0.258478	1	1	1	1	1	GGTCGTAGGCGACCTTACGACATGTCGTCAAACCT[A/G]GGTCCTGCACCCACTTCGTGAGCTCGTCAAAGTCC	rev
	Psme_SNP_PMUSI_43412_664		PMUSI_43412	664	Affx-121676259	AX-124405023	R	2	98.5732	PolyHighResolution	PolyHighResolution		1	1	1	1	1	109	2	0.201835	0.293578	0.322195	0.27029	1	1	1	1	1	279	2	0.299283	0.397849	0.419425	0.331467	1	1	1	1	1	AATCCCAAAGAGCGATTATCAATTATACTTGCAAC[A/G]GTAAAGATACCATTGCATTGTTGCATTCTACGTTG	for
	Psme_SNP_PMUSI_43412_880		PMUSI_43412	880	Affx-121745278	AX-124425834	Y	2	97.6955	PolyHighResolution	PolyHighResolution		1	1	1	1	1	108	2	0.236111	0.305556	0.360725	0.295664	1	1	1	1	1	279	2	0.304659	0.394265	0.423684	0.33393	1	1	1	1	1	TAACCATAAACATTCCATTGTATGTAATACTCAAA[C/T]GACTACCAGCTTCGCATACTATCTCTATATATTTT	rev
	Psme_SNP_PMUSI_43623_565		PMUSI_43623	565	Affx-121712278	AX-124416263	R	2	98.7682	PolyHighResolution	PolyHighResolution		1	1	1	1	1	108	2	0.185185	0.314815	0.301783	0.256247	1	1	1	1	1	281	2	0.236655	0.338078	0.361299	0.29603	1	1	1	1	1	GAGCCGGGCGCGAAATTGGTGTTCGACGAGTACAG[A/G]ACCCTACACTTTCCCTTCTCCCCGCATCCTGCGAC	for		1	PSME_00012269-RA	97.18	9e-28	502	572	for
	Psme_SNP_PMUSI_43691_624		PMUSI_43691	624	Affx-121707999	AX-119011816	Y	2	79.701	Other	Rescued		1	1	0	0	0	76	2	0.460526	0.578947	0.496884	0.373437	1	1	1	1	1	222	2	0.400901	0.441441	0.480359	0.364986	1	1	1	1	1	TTGAAAGACTGCCCTGCCCCACTTCATCAAATTTG[C/T]ATCTTGGTAGATAAACAAGTTGTCTCTGAGAAGAG	rev
	Psme_SNP_PMUSI_43692_650		PMUSI_43692	650	Affx-121646731	AX-119027806	R	2	78.7611	Other	Other; Rescued		1	0	0	0	0												193	2	0.336788	0.445596	0.446723	0.346943	1	1	1	1	1	CAGGTGTCTCTGTAGACGAAGACAGATTCAGTGCT[A/G]TGGGAGCAGGTGATCGAGAGGTGGTTTAACAAATT	for
	Psme_SNP_PMUSI_43725_823		PMUSI_43725	823	Affx-121623970	AX-119033793	R	2	99.941	PolyHighResolution	PolyHighResolution		1	1	1	1	1	112	2	0.200893	0.330357	0.32107	0.269527	1	1	1	1	1	283	2	0.212014	0.339223	0.334128	0.278307	1	1	1	1	1	GTATGGACCTCTCAATCTGCACAAGGTGTCTTCTT[A/G]AAGTCAATAATAGTCCCTTTCTCCTTCTGGTAATG	rev
	Psme_SNP_PMUSI_43727_657		PMUSI_43727	657	Affx-121668594	AX-119022047	Y	2	99.9705	PolyHighResolution	PolyHighResolution		1	1	1	1	1	112	2	0.147321	0.276786	0.251236	0.219676	1	1	1	1	1	283	2	0.123675	0.233216	0.216759	0.193267	1	1	1	1	1	TGGAGTGTTGGAGAACTTGGAAAGGCAGATGAAAG[C/T]CGAAGGGTATGTTGCTGACACAAGTTTTGTGCTAC	for		1	PSME_00042924-RA	100	3e-08	2406	2435	for
	Psme_SNP_PMUSI_43867_204		PMUSI_43867	204	Affx-121632708	AX-119031453	Y	2	99.9705	PolyHighResolution	PolyHighResolution		1	1	1	1	1	112	2	0.361607	0.491071	0.461695	0.355114	1	1	1	1	1	283	2	0.411661	0.491166	0.484392	0.367074	1	1	1	1	1	GTTGCATAAAAACATTTGGAGTGGGTAAGTTTGCA[C/T]ATGGGGGCATGCGTTTACTTCACATTGGCACATGT	for
	Psme_SNP_PMUSI_43867_327		PMUSI_43867	327	Affx-121783841	AX-118141810	Y	2	98.6322	PolyHighResolution	PolyHighResolution		1	1	1	1	1	110	2	0.472727	0.545455	0.498512	0.374255	1	1	1	1	1	278	2	0.401079	0.464029	0.480429	0.365023	1	1	1	1	1	GTGTAACCACCTACCCTTAGTACATGTAAGGCGCT[C/T]TAGTTAGGGAATATCCCCTTGGACAGTGCACTCTC	rev
	Psme_SNP_PMUSI_44082_525		PMUSI_44082	525	Affx-121669472	AX-124425841	Y	2	77.7676	Other	Rescued		1	1	0	0	0	81	2	0.290123	0.432099	0.411904	0.327071	1	1	1	1	1	189	2	0.248677	0.349206	0.373674	0.303858	1	1	1	1	1	AGAAAGGCTGTTATTTTGGCGGAATGTCTGCATTA[C/T]GGAAGTTTCTTGCAAGTTGAAGGATCCCCTTGTGC	for
	Psme_SNP_PMUSI_44082_635		PMUSI_44082	635	Affx-121756221	AX-118169870	K	2	76.9594	Other	Rescued		1	1	0	0	0	78	2	0.339744	0.551282	0.448636	0.347999	1	1	1	1	1	211	2	0.319905	0.469194	0.435132	0.340462	1	1	1	1	1	TCATATAACCTCTCTGTTACAGAAATATTCAAGGA[G/T]AATAAACTGGTGATGGAGAAACTACCTAAAGCTGT	rev
	Psme_SNP_PMUSI_44082_876		PMUSI_44082	876	Affx-121764171	AX-118161626	R	2	73.2438	Other	Rescued		1	0	0	0	0	67	2	0.343284	0.447761	0.45088	0.349234	1	1	1	1	1	195	2	0.387179	0.538462	0.474543	0.361948	1	1	1	1	1	TTTGAAATTTGGTCGAATGGCACATAATTGGTGTC[A/G]CGGGAGAAATAGTAAGTGGTATAACCAAAAGCATT	rev
	Psme_SNP_PMUSI_44339_710		PMUSI_44339	710	Affx-121619898	AX-119034873	R	2	89.8355	Other	Rescued		1	1	1	0	0	96	2	0.286458	0.385417	0.4088	0.325241	1	1	1	1	1	248	2	0.25	0.33871	0.375	0.304688	1	1	1	1	1	GAAAGCAACTCAGAGACAATAAGCTCCACGTATCT[A/G]AAAACATCCCAACTAAAGTGGGAGTGATTCTGAGT	for
	Psme_SNP_PMUSI_44339_582		PMUSI_44339	582	Affx-121644512	AX-124405061	Y	2	98.1561	PolyHighResolution	PolyHighResolution		1	1	1	1	1	112	2	0.142857	0.125	0.244898	0.21491	0	0	0	0	0	280	2	0.110714	0.0928571	0.196913	0.177526	0	0	0	0	0	TCGCTCCATTGAGAGGTAGTCTGCTGATAAGATAA[C/T]ATAACATAATTATATTTATGGCCCGGAAATGACCA	for
	Psme_SNP_PMUSI_44377_611		PMUSI_44377	611	Affx-121744423	AX-118181203	Y	2	81.7175	Other	Rescued		1	1	0	0	0	78	2	0.262821	0.346154	0.387492	0.312417	1	1	1	1	1	213	2	0.241784	0.314554	0.366649	0.299433	1	1	1	1	1	TTCATGGAAACCACGCTCCACCCAACCGTTGGTAG[C/T]TTTTCTCACAAAGCCTTTAGCAGATTACCACCCTT	rev
	Psme_SNP_PMUSI_44518_332		PMUSI_44518	332	Affx-121740579	AX-118184930	Y	2	94.7829	CallRateBelowThreshold	Rescued		1	1	1	1	0	103	2	0.228155	0.398058	0.352201	0.290178	1	1	1	1	1	262	2	0.248092	0.312977	0.373084	0.303488	0	1	1	1	1	CAGGTCACACCGGTGCAAACAATCACGGGTTCACG[C/T]TGGTAGAATACAGCCACGCTGGGAGAATACAGTCA	rev
	Psme_SNP_PMUSI_44609_658		PMUSI_44609	658	Affx-121642345	AX-119029129	Y	2	95.9263	CallRateBelowThreshold; Other	Rescued		1	1	1	1	0	106	2	0.198113	0.377358	0.317729	0.267253	1	1	1	1	1	270	2	0.201852	0.351852	0.322215	0.270304	1	1	1	1	1	AGCCTGACAAAAGAACAGTTGTAGAATTTAACTAA[C/T]AAGCCCTAGCAACTTTACCTCTAACCCTAAAGAAT	for
	Psme_SNP_PMUSI_44633_579		PMUSI_44633	579	Affx-121631365	AX-124405025	K	2	74.8589	Other	Other; Rescued		1	0	0	0	0												184	2	0.317935	0.429348	0.433705	0.339655	1	1	1	1	1	CAAAAATCTTTAAAAACTGACCAAGGCTCTATTGT[G/T]TATGTTATGCACCTCTGCGGTTCGACTGACCATTT	rev
	Psme_SNP_PMUSI_44658_796		PMUSI_44658	796	Affx-121623731	AX-119033965	Y	2	99.7638	PolyHighResolution	PolyHighResolution		1	1	1	1	1	111	2	0.31982	0.477477	0.43507	0.340427	1	1	1	1	1	283	2	0.265018	0.34629	0.389567	0.313686	1	1	1	1	1	TGGCCCGTGCAACTGGGCTTTCTTCACTGCACTAC[C/T]TGCGTGGTTGTACTCTGCTCCACAAGACTGTCTAT	for
	Psme_SNP_PMUSI_44658_628		PMUSI_44658	628	Affx-121635571	AX-119030777	Y	2	99.0121	PolyHighResolution	PolyHighResolution		1	1	1	1	1	112	2	0.1875	0.285714	0.304688	0.25827	1	1	1	1	1	281	2	0.16548	0.266904	0.276193	0.238052	1	1	1	1	1	TCAGCGTGACTGGGTTCCTTCAGCAAGACCCGTGA[C/T]TGTCTTCTTCCTCTGCGCGACTGGATCTTTTCTTC	rev
	Psme_SNP_PMUSI_44740_639		PMUSI_44740	639	Affx-121612190	AX-119036884	R	2	77.9178	Other	Rescued		1	1	0	0	0	90	2	0.422222	0.244444	0.487901	0.368877	0	1	1	0	1	202	2	0.376238	0.376238	0.469366	0.359214	0	1	1	1	1	ACTAAAGATCCTGTTCGGAAAGATGACCAGCATGA[A/G]TCTGATGGAGAATCATCGACAAAAACACCCACTGA	for
	Psme_SNP_PMUSI_44740_601		PMUSI_44740	601	Affx-121692214	AX-119015731	R	2	86.8327	Other	Rescued		1	1	1	0	0	94	2	0.468085	0.425532	0.497963	0.373979	1	1	1	1	1	246	2	0.469512	0.47561	0.498141	0.374069	1	1	1	1	1	GCACCGAAGAAGTATCGATGGGCCCTCCAGCAGAC[A/G]CAACTAAAGATCCTGTTCGGAAAGATGACCAGCAT	rev
	Psme_SNP_PMUSI_44747_276		PMUSI_44747	276	Affx-121695112	AX-124425897	Y	2	99.1184	PolyHighResolution	PolyHighResolution		1	1	1	1	1	112	2	0.0267857	0.0535714	0.0521365	0.0507774	1	1	1	1	1	283	2	0.107774	0.194346	0.192317	0.173824	1	1	1	1	1	ACAAACTGTACATTTAATAGTCAATTTTCGACCAT[C/T]GCTGAGATCTTGTGCCGAGGCTAGTGGGCAGACAA	rev
	Psme_SNP_PMUSI_44747_497		PMUSI_44747	497	Affx-121746255	AX-118179320	R	2	99.2699	NoMinorHom; PolyHighResolution	NoMinorHom; PolyHighResolution		1	1	1	1	1												281	2	0.113879	0.206406	0.201821	0.181455	1	1	1	1	1	AAACCCTGCATGTACTTTGTAAGGCAGGATCATTC[A/G]TCTGCAAAACCCATATAAGTCGTTCAAATACTTTG	rev
	Psme_SNP_PMUSI_44778_446		PMUSI_44778	446	Affx-121621609	AX-124425857	R	2	97.9751	CallRateBelowThreshold; PolyHighResolution	Rescued; PolyHighResolution		1	1	1	1	1	101	2	0.420792	0.60396	0.487452	0.368647	1	1	1	1	1	281	2	0.498221	0.505338	0.499994	0.374997	1	1	1	1	1	TGCACCATGTCCTTCAAGATCAACAATGCTCCATA[A/G]TGCAAGTGACCTAACCTATTGTGCCAAAGCTCAAA	rev
	Psme_SNP_PMUSI_44778_517		PMUSI_44778	517	Affx-121662296	AX-119023835	R	2	99.0593	PolyHighResolution	PolyHighResolution		1	1	1	1	1	109	2	0.43578	0.522936	0.491752	0.370842	1	1	1	1	1	282	2	0.469858	0.457447	0.498183	0.37409	1	1	1	1	1	CAAGTTGTCACTCTCACAGAATCCCCTTGCAACCT[A/G]TATCGACAACCCTCTCAAAAACCTCTGACCAACAC	rev
	Psme_SNP_PMUSI_44778_268		PMUSI_44778	268	Affx-121755581	AX-124416025	K	2	99.7972	PolyHighResolution	PolyHighResolution		1	1	1	1	1	112	2	0.174107	0.330357	0.287588	0.246234	1	1	1	1	1	283	2	0.234982	0.378092	0.359531	0.2949	1	1	1	1	1	TGAAGACATGGGTACACATACATTTGAGTGGATTA[G/T]GTCAAGAATCTCTCCTGGCCTCTACTTGCTACTTG	rev
	Psme_SNP_PMUSI_44850_746		PMUSI_44850	746	Affx-121616477	AX-124416398	Y	2	76.4159	Other	Rescued		1	0	0	0	0	78	2	0.455128	0.5	0.495973	0.372978	1	1	1	1	1	201	2	0.450249	0.462687	0.49505	0.372513	1	1	1	1	1	AACTTTTAAATCTTGACAATGATCTCACAATGATG[C/T]TTCATGCATTCATTTCATTCCACAGTTTCATCAAA	for
	Psme_SNP_PMUSI_44850_672		PMUSI_44850	672	Affx-121688221	AX-124405606	R	2	91.2366	CallRateBelowThreshold; Other	Rescued		1	1	1	0	0	99	2	0.393939	0.323232	0.477502	0.363498	0	1	1	1	1	251	2	0.338645	0.286853	0.447929	0.347609	0	0	0	0	0	TGAGCTTGAAGATGACTTATTATTTGATCTCTGAT[A/G]GCCTAACATATTCACCTGTAACCTTTGATTTTTTT	rev
	Psme_SNP_PMUSI_45054_352		PMUSI_45054	352	Affx-121677803	AX-124405544	M	2	99.8229	Other; PolyHighResolution	Other; PolyHighResolution		1	1	1	1	1												283	2	0.00353357	0	0.00704217	0.00701737	0	0	0	0	0	TAACGAATGCCGTAATTGCTGACCCCATTGAATTT[A/C]AGTATTAATAGCATTAATGAATCAAAGAGGGCAGG	for
	Psme_SNP_PMUSI_45080_393		PMUSI_45080	393	Affx-121642303	AX-119029146	R	2	95.4896	CallRateBelowThreshold; PolyHighResolution	Rescued; PolyHighResolution		1	1	1	1	1	104	2	0.264423	0.355769	0.389007	0.313344	1	1	1	1	1	274	2	0.306569	0.357664	0.425169	0.334785	0	1	1	1	1	GAGACCTAGAACATCTACAGCCCTTGGTGTCCACA[A/G]CTTGAGAAACATTGGGGTAGCTTTATAGTATATAC	for
	Psme_SNP_PMUSI_45307_355		PMUSI_45307	355	Affx-121684042	AX-119017966	R	2	89.0897	Other; CallRateBelowThreshold	Rescued		1	1	1	0	0	94	2	0.276596	0.382979	0.400181	0.320109	1	1	1	1	1	243	2	0.244856	0.341564	0.369803	0.301426	1	1	1	1	1	CCCAGAGTCATAATTTCACAAACTGTTGAGAAATC[A/G]GAACATAAGGAAAACAAAAGACAAAGGGCAAGAAC	for
	Psme_SNP_PMUSI_45399_793		PMUSI_45399	793	Affx-121646405	AX-124426048	Y	2	93.8285	Other; CallRateBelowThreshold	Rescued		1	1	1	1	0	106	2	0.287736	0.443396	0.409888	0.325884	1	1	1	1	1	263	2	0.230038	0.406844	0.354241	0.291498	1	1	1	1	1	CATCACCTCCCCCACTTGGCGTTGTCACGAACTGT[C/T]CTCCCTCTCTTGCTCGGGCTTCGCCAACGAAAGGT	rev
	Psme_SNP_PMUSI_45399_571		PMUSI_45399	571	Affx-121785748	AX-118140004	R	2	79.862	Other	Other; Rescued		1	1	0	0	0												214	2	0.196262	0.28972	0.315486	0.26572	1	1	1	1	1	GGATGGCAAAGATGTTGGTAGAAATGGATATATCG[A/G]TGGGCCTTCCGGCAGAAGTTGAGATTTTATGTCAT	rev
	Psme_SNP_PMUSI_45440_868		PMUSI_45440	868	Affx-121719598	AX-124405106	R	2	99.7972	PolyHighResolution	PolyHighResolution		1	1	1	1	1	112	2	0.361607	0.580357	0.461695	0.355114	0	1	1	1	1	282	2	0.322695	0.425532	0.437126	0.341586	1	1	1	1	1	ATATATGAAGAAAAAGGAAGGCAGCCATACCTCGG[A/G]CGAACTCGATAACAGAACCTGGCTATGCAAAACCC	rev
	Psme_SNP_PMUSI_45440_546		PMUSI_45440	546	Affx-121772496	AX-118153657	R	2	99.941	PolyHighResolution	PolyHighResolution		1	1	1	1	1	112	2	0.433036	0.526786	0.491032	0.370476	1	1	1	1	1	283	2	0.454064	0.462898	0.49578	0.372881	1	1	1	1	1	TTCAAGAACTTTTAATATTTCCGCGCAGCACAAAG[A/G]AGAGGATGGAACCCCAAAATAATCGACATAAGATA	for
	Psme_SNP_PMUSI_45449_308		PMUSI_45449	308	Affx-121631385	AX-119031910	R	2	79.3485	Other	Other; Rescued		1	1	0	0	0												217	2	0.380184	0.345622	0.471288	0.360232	0	1	1	0	1	AGCTGTGGACTGGTGTTCTTCAATCATCTTCGTTA[A/G]CATCACGTCGAATCGTTTTGCAGTTTCTTCATATT	rev		4	PSME_00001051-RA	98.61	2e-29	783	712	rev
	Psme_SNP_PMUSI_45561_423		PMUSI_45561	423	Affx-121635043	AX-119030928	Y	2	77.8332	Other	Other; Rescued		1	1	0	0	0												213	2	0.43662	0.441315	0.491966	0.370951	1	1	1	1	1	TATGGAATCTTTTACAGGGATCGAGACTATGGGTT[C/T]AGATTGCCCTTCAGAAATATGTTAAGCCATTATCT	rev
	Psme_SNP_PMUSI_45732_121		PMUSI_45732	121	Affx-121696876	AX-124405545	K	2	99.8563	Other; PolyHighResolution	Other; PolyHighResolution		1	1	1	1	1												282	2	0.0035461	0	0.00706705	0.00704208	0	0	0	0	0	TTGATGAGAGGAAGAGGTTTCTTAGTGAGCTCCAA[G/T]AATTGCTGCTAGTTACTAGTTAATCGTACTAATTT	for
	Psme_SNP_PMUSI_45922_566		PMUSI_45922	566	Affx-121750579	AX-118175056	Y	2	99.7048	NoMinorHom; PolyHighResolution	NoMinorHom; PolyHighResolution		1	1	1	1	1												283	2	0.0353357	0.04947	0.0681742	0.0658503	0	1	1	0	1	GGCAGATCTGATAATGAATGCTGGCCATAGAGATC[C/T]GTTAGAGAGCTCCTCTCGTCAAATGGTTTTGATTG	for
	Psme_SNP_PMUSI_45991_742		PMUSI_45991	742	Affx-121688069	AX-124416245	Y	2	87.2305	Other	Other; Rescued		1	0	0	0	0												185	2	0.227027	0.345946	0.350972	0.289381	1	1	1	1	1	ATCTATGTCTGGGTACGTTGCAATGTCGCACATAA[C/T]TTTCCTGTTCTCGAAATACTCCTCAAACGTTGGCA	for
	Psme_SNP_PMUSI_46008_821		PMUSI_46008	821	Affx-121606352	AX-123137020	R	2	90.6263	CallRateBelowThreshold; Other	Rescued		1	1	1	1	0	96	2	0.364583	0.354167	0.463325	0.35599	1	1	1	1	1	237	2	0.470464	0.383966	0.498255	0.374126	0	1	1	0	1	CCAAAAGGGTTAGTAAGTTAGAAAACCTCTCGAGT[A/G]GATATACCAGAGAACCTATCATCACACTGCTTCAG	rev
	Psme_SNP_PMUSI_46035_226		PMUSI_46035	226	Affx-121647822	AX-124425858	R	2	91.3687	Other	Rescued		1	1	1	1	0	96	2	0.401042	0.427083	0.480414	0.365015	1	1	1	1	1	257	2	0.357977	0.404669	0.459659	0.354016	1	1	1	1	1	GCCCCAACTCAAATAGACGGTGAAAACTCTTCATT[A/G]CAGCCCAGCCCCAACTCAAATAGACGGTGAAAACT	for
	Psme_SNP_PMUSI_46035_520		PMUSI_46035	520	Affx-121687164	AX-119017180	K	2	96.7332	CallRateBelowThreshold; PolyHighResolution	Rescued; PolyHighResolution		1	1	1	1	1	103	2	0.475728	0.543689	0.498822	0.37441	1	1	1	1	1	276	2	0.467391	0.514493	0.497873	0.373934	1	1	1	1	1	AAGTGTTTCAAAAGGCCTTTGATTAGCTCCATCTA[G/T]GAACAGTTCATGAGCACTACGGCGTGAGTTCTTGC	for
	Psme_SNP_PMUSI_46111_280		PMUSI_46111	280	Affx-121681795	AX-124405168	Y	2	99.4982	PolyHighResolution	PolyHighResolution		1	1	1	1	1	110	2	0.290909	0.436364	0.412562	0.327458	1	1	1	1	1	283	2	0.314488	0.39576	0.43117	0.338216	1	1	1	1	1	TACTCCATACTTATTGTGATAGACCATGCAATCCC[C/T]ATAATACATTTATTTGTATAAAAGAAATCCCCCCT	for
	Psme_SNP_PMUSI_46224_730		PMUSI_46224	730	Affx-121650222	AX-119026730	R	2	99.8229	PolyHighResolution	PolyHighResolution		1	1	1	1	1	112	2	0.241071	0.357143	0.365912	0.298966	1	1	1	1	1	283	2	0.256184	0.342756	0.381107	0.308486	1	1	1	1	1	TAGTTCATTCATGTGTGTTTGTGATTTGGGTATGC[A/G]AGTATGGTTTGATTTATCGGCTTTTGTAGCAGTTA	rev
	Psme_SNP_PMUSI_46284_677		PMUSI_46284	677	Affx-121646378	AX-119027929	Y	2	97.8865	CallRateBelowThreshold; PolyHighResolution	Rescued; PolyHighResolution		1	1	1	1	1	107	2	0.457944	0.280374	0.496463	0.373225	0	1	1	0	1	280	2	0.446429	0.307143	0.49426	0.372114	0	0	0	0	0	ATTCCTAAAGAAAAAAACTTGCCATCCCCATACAA[C/T]GTACACAAGTAGAAGATTCTCTTTTAACTTATCAC	rev
	Psme_SNP_PMUSI_46284_499		PMUSI_46284	499	Affx-121690536	AX-124416130	K	2	99.8524	PolyHighResolution	PolyHighResolution		1	1	1	1	1	112	2	0.348214	0.464286	0.453922	0.3509	1	1	1	1	1	283	2	0.35159	0.413428	0.455949	0.352004	1	1	1	1	1	TCAGTTTTGTTTTGGTATGTTGACCCTGCTAACTG[G/T]TGGTTTAGGCTTTGAGCATGAGGCTGACCCCTGTC	rev
	Psme_SNP_PMUSI_46415_422		PMUSI_46415	422	Affx-121657343	AX-124405169	Y	2	99.882	PolyHighResolution	PolyHighResolution		1	1	1	1	1	111	2	0.0675676	0.135135	0.126004	0.118066	1	1	1	1	1	283	2	0.0742049	0.141343	0.137397	0.127958	1	1	1	1	1	CTACTCTGTTGGGATATCTCGTGGCCTTTCTCTCT[C/T]CATTCACGCGACTGTTGCCACTATTGCTTCACTGT	rev
	Psme_SNP_PMUSI_46491_230		PMUSI_46491	230	Affx-121785980	AX-118139864	Y	2	98.7837	PolyHighResolution	PolyHighResolution		1	1	1	1	1	112	2	0.1875	0.160714	0.304688	0.25827	0	1	1	0	1	277	2	0.138989	0.184116	0.239342	0.2107	0	1	1	0	1	AGGTCATGAAGCCCACAAGGTTGACTGGATGGTAC[C/T]GTCGCTTGTGGTAAATTGGACCATGAGGACTTAAT	rev
	Psme_SNP_PMUSI_46581_257		PMUSI_46581	257	Affx-121713151	AX-124425938	R	2	86.4802	Other	Rescued; Other		1	1	1	0	0	86	2	0.197674	0.302326	0.317198	0.266891	1	1	1	1	1												TATGGGATGCTTCTTCTCAATCTGGACCATTTTTC[A/G]TGAATTCCTTCACGATCTCTCTATCGAGGAGGCCT	for
	Psme_SNP_PMUSI_46813_164		PMUSI_46813	164	Affx-121648598	AX-119027346	M	2	79.6181	Other	Rescued		1	1	0	0	0	74	2	0.5	0.297297	0.5	0.375	0	1	1	1	1	213	2	0.495305	0.389671	0.499956	0.374978	0	1	1	1	1	AAAACATTTTGATTGTTCTGTGTGCTTCTAACTGA[A/C]GGATACAATTTCCGATTTAACCAATTAATAAGACA	rev
	Psme_SNP_PMUSI_46816_248		PMUSI_46816	248	Affx-121704649	AX-124426049	Y	2	94.0629	Other; CallRateBelowThreshold	Rescued		1	1	1	1	0	101	2	0.410891	0.485149	0.484119	0.366934	1	1	1	1	1	266	2	0.424812	0.511278	0.488694	0.369283	1	1	1	1	1	CGTGAGAAATTGGAGCGGCGAGTGGGAGCAGGTCG[C/T]GACTGTCTTTTCCTTTCTTTTTCCTTGTTATGACC	for
	Psme_SNP_PMUSI_46816_291		PMUSI_46816	291	Affx-121705745	AX-124405607	Y	2	97.3118	CallRateBelowThreshold; PolyHighResolution	Rescued; PolyHighResolution		1	1	1	1	1	110	2	0.136364	0.236364	0.235537	0.207798	1	1	1	1	1	278	2	0.147482	0.266187	0.251462	0.219846	1	1	1	1	1	TTTTCCTTTCTTTTTCCTTGTTATGACCACTACTT[C/T]TGGTTATTTCCTTCACGTAAAATGGATTTCTTGAC	rev
	Psme_SNP_PMUSI_46877_469		PMUSI_46877	469	Affx-121683093	AX-124416556	Y	2	83.3142	Other	Other; Rescued		1	1	1	0	0												243	2	0.211934	0.193416	0.334036	0.278246	0	0	0	0	0	ATTGAAAAATCTGTAAGTGTCTTCAAAAATCAGCA[C/T]GTCGTCCATAAATTCTTGCAAGACAGGTGACCTAC	rev
	Psme_SNP_PMUSI_46902_375		PMUSI_46902	375	Affx-121633447	AX-124425837	M	2	95.0743	CallRateBelowThreshold	Rescued		1	1	1	1	0	102	2	0.147059	0.196078	0.250865	0.219398	1	1	1	1	1	266	2	0.139098	0.18797	0.239499	0.210819	0	1	1	0	1	CCAGCTATATCCGTTTGAGATGATGCCCAAGGTCT[A/C]AGTAAGGATCGGTGCCGAGTTCTTGGAGGTCTAGA	for
	Psme_SNP_PMUSI_46928_558		PMUSI_46928	558	Affx-121610880	AX-124405064	K	2	86.9334	Other; CallRateBelowThreshold	Rescued		1	1	1	0	0	83	2	0.168675	0.26506	0.280447	0.241122	1	1	1	1	1	248	2	0.149194	0.233871	0.25387	0.221645	1	1	1	1	1	TAGTCGGGCATCACTTCATACACCTTCAAATGAAG[G/T]CTACTCATAAGATCAGATTAAAAGTTCTACACAAA	for
	Psme_SNP_PMUSI_46929_404		PMUSI_46929	404	Affx-121745946	AX-124405257	M	2	100	PolyHighResolution; NoMinorHom	PolyHighResolution; NoMinorHom		1	1	1	1	1	112	1	0	0	0	0	0	0	0	0	0												ACCTAAGTCAGCGCCTAGATAAGGGGTCAGTAAGT[A/C]AATCAATAGAGATTTCTCAGTTTGCGCAAGATCTA	for
	Psme_SNP_PMUSI_46980_545		PMUSI_46980	545	Affx-121742272	AX-118184145	R	2	99.6458	PolyHighResolution; OTV	PolyHighResolution; OTV		1	1	1	1	1	112	2	0.00892857	0	0.0176977	0.0175411	0	0	0	0	0												AACAATTAACTGATGAGGACTGGGCAAACCCGTGT[A/G]GCTGGAGTGAGTGTGGCTAGATTAAAACAACGACG	for
	Psme_SNP_PMUSI_47009_591		PMUSI_47009	591	Affx-121650553	AX-124426044	Y	2	91.4572	Other	Rescued		1	1	1	0	0	94	2	0.478723	0.425532	0.499095	0.374547	1	1	1	1	1	248	2	0.451613	0.475806	0.495317	0.372648	1	1	1	1	1	ATTCCATAAGGTTGTAGTTATAATGAAAGAGTTGG[C/T]GAGTAGAACTTTGTTTTGATTTTGACTTGCCAACA	for
	Psme_SNP_PMUSI_47009_365		PMUSI_47009	365	Affx-121710559	AX-124416392	Y	2	96.985	PolyHighResolution; CallRateBelowThreshold	PolyHighResolution; Rescued		1	1	1	1	1	111	2	0.171171	0.342342	0.283743	0.243488	1	1	1	1	1	267	2	0.209738	0.35206	0.331496	0.276551	1	1	1	1	1	AAGGCAGGCCCAAACAGTCCAGGTGATGTAGATTC[C/T]ACAGGTGGGTGGGTTCAAGCGAAGGTTAATGAGAA	for
	Psme_SNP_PMUSI_47185_142		PMUSI_47185	142	Affx-121612159	AX-119036889	R	2	99.8268	PolyHighResolution	PolyHighResolution		1	1	1	1	1	112	2	0.410714	0.464286	0.484056	0.366901	1	1	1	1	1	282	2	0.393617	0.496454	0.477365	0.363426	1	1	1	1	1	AGTTATTTCTTCCCTTGGCTTAACTATCAGCAGAG[A/G]GAGAGGCAGTAGTAATGGCAATGCAGGCGTCCCAG	for
	Psme_SNP_PMUSI_47185_518		PMUSI_47185	518	Affx-121775023	AX-124425940	R	2	97.353	PolyHighResolution	PolyHighResolution		1	1	1	1	1	108	2	0.106481	0.175926	0.190286	0.172182	1	1	1	1	1	276	2	0.146739	0.264493	0.250414	0.21906	1	1	1	1	1	CATTAACACTTTCCTTTTCCCTGACGAGCTCCTTG[A/G]AGAGGAAACAGATAAGCGAAAAAGACAGAACGGAT	for
	Psme_SNP_PMUSI_47330_457		PMUSI_47330	457	Affx-121651806	AX-124405348	Y	2	78.4608	Other	Rescued; Other		1	1	0	0	0	79	2	0.487342	0.443038	0.49968	0.37484	1	1	1	1	1												TCGAAAGAGGTAGTGAGGAAGATGTAGTAGGTTTT[C/T]TGTTGCAGTGGTCTGGTACCTCAACCTAGGGTAGG	rev
	Psme_SNP_PMUSI_47358_674		PMUSI_47358	674	Affx-121770142	AX-118155649	R	2	78.1623	Other	Other; Rescued		1	1	0	0	0												228	2	0.447368	0.517544	0.49446	0.372215	1	1	1	1	1	AAAATATTTCGTGCACTATCACCACTACTTCTACT[A/G]ATGTGGTGTGAGCTTGACTGACCCATATTGGTGGA	for
	Psme_SNP_PMUSI_47438_209		PMUSI_47438	209	Affx-121655302	AX-124416132	R	2	97.0028	PolyHighResolution; CallRateBelowThreshold	PolyHighResolution; Rescued		1	1	1	1	1	111	2	0.373874	0.387387	0.468184	0.358586	1	1	1	1	1	270	2	0.335185	0.388889	0.445672	0.34636	1	1	1	1	1	CATGCCCATCCTGAATCTAACAATTTAACAAAACT[A/G]TTGAATGGTTCAATCATCCATCCTATATTGGTTCC	rev
	Psme_SNP_PMUSI_47455_501		PMUSI_47455	501	Affx-121696499	AX-124405704	R	2	73.403	Other	Rescued		1	0	0	0	0	70	2	0.221429	0.271429	0.344796	0.285354	1	1	1	1	1	184	2	0.478261	0.521739	0.499055	0.374527	1	1	1	1	1	TTCCTTTAGCTACAAAATTACTACAAGCAAGTGTT[A/G]CAGCATTGGAGAGCCTCTGCCTTCTGTTGTCCTAG	rev
	Psme_SNP_PMUSI_47501_606		PMUSI_47501	606	Affx-121766690	AX-118158900	K	2	99.5021	PolyHighResolution	PolyHighResolution		1	1	1	1	1	112	2	0.379464	0.491071	0.470942	0.360049	1	1	1	1	1	282	2	0.289007	0.393617	0.410964	0.326518	1	1	1	1	1	TTTTGATGTCATTAGTAAGATAGATAGGGAAGTGA[G/T]GATGGTCCTTTTTGTTATGAAATGTCAGGGTCTGA	for
	Psme_SNP_PMUSI_47876_724		PMUSI_47876	724	Affx-121624514	AX-124425871	K	2	95.0664	CallRateBelowThreshold	Rescued		1	1	1	1	0	100	2	0.445	0.49	0.49395	0.371957	1	1	1	1	1	266	2	0.407895	0.469925	0.483033	0.366373	1	1	1	1	1	TAGGTACTCCTTGAATTAAGAGGTTATGTCTATTT[G/T]CTCTCACCAAGCATTACCATAGCAACTCCGTCGAG	rev
	Psme_SNP_PMUSI_47876_781		PMUSI_47876	781	Affx-121671857	AX-124405066	R	2	98.1344	PolyHighResolution	PolyHighResolution		1	1	1	1	1	108	2	0.416667	0.5	0.486111	0.367959	1	1	1	1	1	279	2	0.374552	0.462366	0.468526	0.358767	1	1	1	1	1	GCAACTCCGTCGAGCCTATGAACGATTGTTGGGCA[A/G]TGGAGTAAGGCTGTGTCATCACTGGTACCTAGAAG	for
	Psme_SNP_PMUSI_48133_355		PMUSI_48133	355	Affx-121631938	AX-119031801	Y	2	85.2761	Other	Rescued		1	1	1	0	0	92	2	0.48913	0.478261	0.499764	0.374882	1	1	1	1	1	245	2	0.457143	0.481633	0.496327	0.373157	1	1	1	1	1	ACCACTTTTAATTTCCATGGTCACCAATGTGATTC[C/T]ATGTTACAACGCTGGCAGTTGTATCTCTCCCACAA	rev
	Psme_SNP_PMUSI_48250_453		PMUSI_48250	453	Affx-121700958	AX-124416043	M	2	77.2289	Other	Rescued		1	1	0	0	0	74	2	0.47973	0.527027	0.499178	0.374589	1	1	1	1	1	208	2	0.495192	0.451923	0.499954	0.374977	1	1	1	1	1	CACCGAGGTTGTTTTCCAAGGAGTGGTGGGTTATG[A/C]AGATTTCTTACTGTGGAAGCTCAGGTTTCAAATGA	for
	Psme_SNP_PMUSI_48314_341		PMUSI_48314	341	Affx-121660368	AX-119024221	R	2	99.6536	PolyHighResolution	PolyHighResolution		1	1	1	1	1	111	2	0.0405405	0.0810811	0.077794	0.0747681	1	1	1	1	1	282	2	0.0514184	0.0886525	0.0975492	0.0927912	1	1	1	1	1	GTTTTGGGTAGATATAAGATGCAGTAAACGTCTAT[A/G]TTTGTATGGGCAGCGGCAAAGGTTTCTATGGGCAG	for
	Psme_SNP_PMUSI_48417_577		PMUSI_48417	577	Affx-121626451	AX-124405070	R	2	96.198	CallRateBelowThreshold; PolyHighResolution	Rescued; PolyHighResolution		1	1	1	1	1	107	2	0.495327	0.485981	0.499956	0.374978	1	1	1	1	1	274	2	0.487226	0.456204	0.499674	0.374837	1	1	1	1	1	ATCTAGGTAGATCCTAAAGATACTTGGAAAAAATG[A/G]GCATCCTTATTTCACCCTAAGATTGATTTTTTTAT	rev
	Psme_SNP_PMUSI_48455_692		PMUSI_48455	692	Affx-121607923	AX-119038078	Y	2	78.3083	Other	Other; Rescued		1	0	0	0	0												182	2	0.197802	0.252747	0.317353	0.266997	0	1	1	1	1	ATCTAAACTGGCTTCAGCGTCTAAAGATCTTGCTT[C/T]AGGCATTTGCTTTAGCCACGGTATGTTTTCTACTC	rev
	Psme_SNP_PMUSI_48517_601		PMUSI_48517	601	Affx-121652456	AX-119026303	M	2	94.5842	Other	Rescued		1	1	1	1	0	104	2	0.1875	0.298077	0.304688	0.25827	1	1	1	1	1	263	2	0.258555	0.395437	0.383409	0.309908	1	1	1	1	1	ATAACCACCTCTCAGAAAGTGCTGGTAACACTCGT[A/C]ATGGTCCTGAAAAAATGACCCCCTCTTCGTGGGCA	rev
	Psme_SNP_PMUSI_48525_398		PMUSI_48525	398	Affx-121644132	AX-124405264	R	2	88.0496	OTV; Other	OTV; Rescued		1	1	0	0	0												214	2	0.399533	0.331776	0.479813	0.364703	0	1	1	0	1	TTACATGGCCAGTTTTTTTGGCAACTTCATTGAGA[A/G]GACAAGTGTTTACTTGTTAAATTATTATTGTGTTT	for
	Psme_SNP_PMUSI_48556_411		PMUSI_48556	411	Affx-121745495	AX-118180557	R	2	98.0793	PolyHighResolution	PolyHighResolution		1	1	1	1	1	111	2	0.283784	0.297297	0.406501	0.32388	0	1	1	1	1	278	2	0.298561	0.302158	0.418845	0.331129	0	1	1	0	1	AGGGTTAATGACTGAGGAATGTAAACACTCGAGCA[A/G]ACACAAACCAACATTGGGACGTGAAACCCCATTAC	for
	Psme_SNP_PMUSI_48564_357		PMUSI_48564	357	Affx-121716103	AX-124405371	Y	2	91.1776	Other	Rescued		1	1	1	0	0	101	2	0.217822	0.356436	0.340751	0.282695	1	1	1	1	1	249	2	0.2751	0.349398	0.39884	0.319304	1	1	1	1	1	ATTGTCCAATATTCCAACAATTGGAATCAGAGCAG[C/T]TCGTTCACTACAACTCAATCATTGGAAGGAAGATC	rev
	Psme_SNP_PMUSI_48603_98		PMUSI_48603	98	Affx-121626880	AX-124416013	R	2	99.9705	PolyHighResolution; NoMinorHom	PolyHighResolution; NoMinorHom		1	1	1	1	1	112	2	0.03125	0.0625	0.0605469	0.0587139	1	1	1	1	1												AGTTCCTTCTATTCATTTAGGGTTTCTTACACCTG[A/G]TCTGGATATTTTATGCGATATTTGGTGACTTATTA	rev
	Psme_SNP_PMUSI_48633_573		PMUSI_48633	573	Affx-121605991	AX-124425901	K	2	100	PolyHighResolution	PolyHighResolution		1	1	1	1	1	112	2	0.236607	0.383929	0.361248	0.295998	1	1	1	1	1	283	2	0.265018	0.353357	0.389567	0.313686	1	1	1	1	1	ATTGGCATCTGCAAGTGGTGATTCGTGAATGGGGG[G/T]TCCGTTAATATGGCGATTCCCTCCAGCTAACACTG	for
	Psme_SNP_PMUSI_48633_679		PMUSI_48633	679	Affx-121610873	AX-124416076	M	2	99.6792	PolyHighResolution	PolyHighResolution		1	1	1	1	1	112	2	0.370536	0.526786	0.466478	0.357677	1	1	1	1	1	282	2	0.319149	0.41844	0.434586	0.340153	1	1	1	1	1	ACTGCAGAAGAAACAAAGGCATAGTAAGAGACGGG[A/C]GGAAGCAGTATATCATCAACTCGGCTGCCTAATTC	rev
	Psme_SNP_PMUSI_48646_591		PMUSI_48646	591	Affx-121663944	AX-124405110	Y	2	99.8563	PolyHighResolution; NoMinorHom	PolyHighResolution; NoMinorHom		1	1	1	1	1	112	2	0.0178571	0.0357143	0.0350765	0.0344613	1	1	1	1	1												AAGTTATTCGTGTGGCTTCTGCGTGACTGGTCTTC[C/T]CGTGTCTTACCACCTCTCCGCTTGGCTTCTGCGTG	rev
	Psme_SNP_PMUSI_48694_184		PMUSI_48694	184	Affx-121762903	AX-118163207	R	2	89.4067	CallRateBelowThreshold; Other	Rescued		1	1	1	0	0	98	2	0.44898	0.489796	0.494794	0.372383	1	1	1	1	1	248	2	0.457661	0.479839	0.496415	0.373201	1	1	1	1	1	CTTGTGATAGCTTGCTTGGTGGATGCCGGACCTCA[A/G]TGGTGCTAGGGTTCCTTGGTCTCTTGGAGCACCCT	for
	Psme_SNP_PMUSI_48727_664		PMUSI_48727	664	Affx-121763851	AX-124405372	K	2	72.8696	Other	Other; Rescued		1	0	0	0	0												185	2	0.478378	0.491892	0.499065	0.374532	1	1	1	1	1	GGGCATAAAACTTAATATGGGATATCTCCAACGTA[G/T]ATCACTCTAAAAAATCTCCAAGAAAGTTAATACTG	for
	Psme_SNP_PMUSI_48759_356		PMUSI_48759	356	Affx-121642765	AX-124405384	Y	2	91.0652	CallRateBelowThreshold; Other	Rescued		1	1	1	1	0	107	2	0.308411	0.429907	0.426587	0.335599	1	1	1	1	1	238	2	0.346639	0.44958	0.452961	0.350374	1	1	1	1	1	ACCTAACCACTTCAAACCTAACATTCTAGCTTTTA[C/T]ACCATGAAAAGTCGATTCTAAGTTCTTACTACTAA	rev
	Psme_SNP_PMUSI_48783_443		PMUSI_48783	443	Affx-121611842	AX-119037008	M	2	95.899	Other; PolyHighResolution	Other; PolyHighResolution		1	1	1	1	1												276	2	0.119565	0.224638	0.210539	0.188375	1	1	1	1	1	CAAAGATTCTAAGAAGGCTCTGCAGCTGTGAGGGA[A/C]GGCACATTCTCCAGGAATACAATTCTAAAACAGAC	rev
	Psme_SNP_PMUSI_48869_445		PMUSI_48869	445	Affx-121699717	AX-124416046	Y	2	98.3371	PolyHighResolution	PolyHighResolution		1	1	1	1	1	110	2	0.377273	0.518182	0.469876	0.359484	1	1	1	1	1	278	2	0.440647	0.464029	0.492955	0.371452	1	1	1	1	1	CACTGGATCCTAACAGCTATAAGAACCCAGGACGC[C/T]ATGAGGAAAGACTAATCCAAGACTGTTCCACAGAA	rev
	Psme_SNP_PMUSI_48916_575		PMUSI_48916	575	Affx-121789317	AX-118136608	Y	2	96.198	Other; PolyHighResolution	Other; PolyHighResolution		1	1	1	1	1												278	2	0.179856	0.309353	0.295016	0.251499	1	1	1	1	1	AATTCTCATCGGTCAGACATTCGGGTTTGTGTTTG[C/T]AGTATGCATTCAATCGATTGTATGTTATAAAAGTG	rev
	Psme_SNP_PMUSI_48920_540		PMUSI_48920	540	Affx-121788552	AX-124416474	R	2	80.5916	Other	Other; Rescued		1	1	0	0	0												205	2	0.37561	0.331707	0.469054	0.359048	0	1	1	0	1	CCAATAGATTAAATTATCTTTAGAATTAGTAGATG[A/G]ATTTTCTAGCATATCCATTGACCACGAGCAAGATG	rev
	Psme_SNP_PMUSI_48931_224		PMUSI_48931	224	Affx-121606596	AX-123137022	Y	2	79.8225	Other	Other; Rescued		1	1	0	0	0												210	2	0.464286	0.538095	0.497449	0.373721	1	1	1	1	1	CTGATGTCGAAAAGCCATCATTTGCATCGACAACA[C/T]GACTTGCCTCATTCTTGATCATCATCTCTTCTAGA	for
	Psme_SNP_PMUSI_49089_151		PMUSI_49089	151	Affx-121598196	AX-124425942	M	2	98.9196	PolyHighResolution	PolyHighResolution		1	1	1	1	1	110	2	0.286364	0.427273	0.408719	0.325193	1	1	1	1	1	280	2	0.366071	0.446429	0.464126	0.35642	1	1	1	1	1	ACGACAAACAAACTCACTTGCTCAAAACCGTAGAC[A/C]AGATGCAAACCATAAGCTCCATAGACCTCGGTATT	rev
	Psme_SNP_PMUSI_49136_552		PMUSI_49136	552	Affx-121757885	AX-118167850	Y	2	97.1447	CallRateBelowThreshold; PolyHighResolution	Rescued; PolyHighResolution		1	1	1	1	1	109	2	0.105505	0.174312	0.188747	0.170934	1	1	1	1	1	281	2	0.142349	0.24911	0.244171	0.214361	1	1	1	1	1	GTCCAACTGCATTTACACTTTCCTCTCTTCAGAGG[C/T]TGCTTTCTCCGGCAATGTTCTTTGACTCTAATTGG	rev
	Psme_SNP_PMUSI_49165_619		PMUSI_49165	619	Affx-121672541	AX-119020968	Y	2	93.7717	Other	Rescued		1	1	1	1	0	104	2	0.283654	0.201923	0.406389	0.323813	0	0	0	0	0	266	2	0.212406	0.184211	0.334579	0.278608	0	0	0	0	0	TGTTTCAAAAAAGCTATGGTGATGGAACATAAAGG[C/T]GTATTTTAAGAAACAGAGAGGATGTATATAGCTCG	rev
	Psme_SNP_PMUSI_49252_696		PMUSI_49252	696	Affx-121675847	AX-124405034	Y	2	81.9832	Other	Other; Rescued		1	1	0	0	0												217	2	0.237327	0.364055	0.362006	0.296482	1	1	1	1	1	ATTTAACTTACATTTTGTATAAGGAAATAGTCATG[C/T]AGGCTACCAAACAAAGATCTACAATAGTGAAGGAG	rev
	Psme_SNP_PMUSI_49374_508		PMUSI_49374	508	Affx-121602587	AX-123139060	Y	2	94.7279	CallRateBelowThreshold	Rescued		1	1	1	1	0	102	2	0.406863	0.5	0.482651	0.366175	1	1	1	1	1	265	2	0.367925	0.471698	0.465112	0.356947	1	1	1	1	1	ACTAGTCAAATTCGTTGTCTGAGAAATAGGGAGTT[C/T]GTATCCTCTTTAAGGCAACTCATGGATTCTATAGA	rev
	Psme_SNP_PMUSI_49439_557		PMUSI_49439	557	Affx-121609628	AX-119037628	Y	2	72.1083	Other	Other; Rescued		1	0	0	0	0												192	2	0.4375	0.4375	0.492188	0.371063	1	1	1	1	1	CTAAGTAGGTCTTATAGGAGTAGGAGCCTCCGGAA[C/T]CCCAGGTCCAAATAGGCCCCATAGGAGTGGTGAGT	for
	Psme_SNP_PMUSI_49462_308		PMUSI_49462	308	Affx-121766444	AX-118159681	Y	2	91.6504	Other; CallRateBelowThreshold	Rescued		1	1	1	1	0	93	2	0.451613	0.516129	0.495317	0.372648	1	1	1	1	1	263	2	0.446768	0.48289	0.494333	0.37215	1	1	1	1	1	GAACAGAATCCCGAAGCTGATGGTCTCTCAAGAGA[C/T]GGTTTGGAGCTGGAAGAAAACTCCTATTTATTAGA	rev
	Psme_SNP_PMUSI_49520_494		PMUSI_49520	494	Affx-121697918	AX-124405038	M	2	93.5233	CallRateBelowThreshold; Other	Rescued		1	1	1	1	0	108	2	0.157407	0.259259	0.265261	0.230079	1	1	1	1	1	256	2	0.1875	0.234375	0.304688	0.25827	0	1	1	0	1	TTTTCGACATATTTACTGTGAACTCAACGGGGTGG[A/C]AGATGGTCTCTCCAAGCAGTCTATTGGTCTTGGAA	for
	Psme_SNP_PMUSI_49604_395		PMUSI_49604	395	Affx-121631059	AX-124416476	R	2	70.2544	Other	Rescued		1	0	0	0	0	65	2	0.423077	0.384615	0.488166	0.369013	1	1	1	1	1	175	2	0.377143	0.434286	0.469812	0.35945	1	1	1	1	1	GACCCACTCACTAAAGGGTCAGGAGGGTGCATGAA[A/G]CGACCATAACCGAATACTAATGTCTCGTTCCTGAA	for
	Psme_SNP_PMUSI_49657_487		PMUSI_49657	487	Affx-121706338	AX-119012023	R	2	82.6187	Other	Other; Rescued		1	1	0	0	0												213	2	0.305164	0.328638	0.424078	0.334157	0	1	1	1	1	AGGCTGACCCCCACCATGTAAAGAGTATTCTGATA[A/G]CGCAACACCGAACACCGATTTCTACAGTGTAAAGG	rev
	Psme_SNP_PMUSI_49666_411		PMUSI_49666	411	Affx-121736595	AX-119004089	K	2	90.7739	Other	Other; Rescued		1	1	1	0	0												237	2	0.177215	0.185654	0.29162	0.249099	0	0	0	0	0	TTTTTGGTCATGATAGGGCTAAGAACAAATTTGAA[G/T]TGTTGTTTGACTCGAACTGTATTTCACCTTTTTGT	rev
	Psme_SNP_PMUSI_49678_156		PMUSI_49678	156	Affx-121628276	AX-119032838	Y	2	98.6796	PolyHighResolution	PolyHighResolution		1	1	1	1	1	108	2	0.342593	0.5	0.450446	0.348995	1	1	1	1	1	282	2	0.320922	0.43617	0.435862	0.340874	1	1	1	1	1	GACTTTTGCTGAGAGATTACTCTGAAAATAAGATG[C/T]TATTTGAATATGACAACCTGATATACGTGGTTTCA	for
	Psme_SNP_PMUSI_49678_248		PMUSI_49678	248	Affx-121692525	AX-119015721	Y	2	79.1219	Other	Rescued		1	1	0	0	0	81	2	0.407407	0.54321	0.482853	0.36628	1	1	1	1	1	214	2	0.341121	0.373832	0.449515	0.348483	1	1	1	1	1	TGATACAAGGGCAGTTTTATGCCTTTTTGTGATTG[C/T]TGACATCTTAGATTGTCTTTATATAGCTCTATATG	rev
	Psme_SNP_PMUSI_49868_245		PMUSI_49868	245	Affx-121625389	AX-124405180	Y	2	99.6241	PolyHighResolution	PolyHighResolution		1	1	1	1	1	112	2	0.15625	0.258929	0.263672	0.22891	1	1	1	1	1	281	2	0.142349	0.24911	0.244171	0.214361	1	1	1	1	1	CTCTGATGCATGCCACCTTGGATCCATCGTACCGC[C/T]TTCCATGTTATTTAATTTAATGGTTAACTAGGGTT	for
	Psme_SNP_PMUSI_50094_606		PMUSI_50094	606	Affx-121606215	AX-124405874	R	2	99.0376	PolyHighResolution	PolyHighResolution		1	1	1	1	1	111	2	0.144144	0.198198	0.246733	0.216295	1	1	1	1	1	281	2	0.126335	0.188612	0.220748	0.196383	1	1	1	1	1	CCACTGCTAGATGAGAGTTCAGGCAATGCTGGGTT[A/G]GTCTTGACATCCATTTCACACCAGTGTTATCAGAA	for
	Psme_SNP_PMUSI_50162_405		PMUSI_50162	405	Affx-121607883	AX-119038091	Y	2	100	OTV; PolyHighResolution	OTV; PolyHighResolution		1	1	1	1	1												283	2	0.00353357	0	0.00704217	0.00701737	0	0	0	0	0	TTGGATGCTCCCCGTAATATTCTTAGACTGATGTT[C/T]TCCCAGCAGTATATTCCCCAATTGTAACAACCCCT	rev
	Psme_SNP_PMUSI_50397_490		PMUSI_50397	490	Affx-121638250	AX-119030003	M	2	96.8574	CallRateBelowThreshold; PolyHighResolution	Rescued; PolyHighResolution		1	1	1	1	1	102	2	0.122549	0.205882	0.215062	0.191936	1	1	1	1	1	280	2	0.148214	0.239286	0.252494	0.220617	1	1	1	1	1	GCTTCGACGATTGGGTACCTAATTTATTGAGCATC[A/C]AATACACTACGACTAAGAGAGTCTAGAACCTCTTG	rev
	Psme_SNP_PMUSI_50464_478		PMUSI_50464	478	Affx-121668909	AX-119021950	R	2	96.9181	Other; CallRateBelowThreshold	Other; Rescued		1	1	1	1	0												271	2	0.097786	0.166052	0.176448	0.160881	1	1	1	1	1	TTCCCTAGCCTTTCTACCCTTGACCTAAGCCCTCG[A/G]CCTCCTTTCCTAAGGCTTTTCAAGCCCTCAATCCT	rev
	Psme_SNP_PMUSI_50476_354		PMUSI_50476	354	Affx-121758854	AX-124405268	Y	2	86.7915	Other	Other; Rescued		1	1	1	0	0												250	2	0.148	0.224	0.252192	0.220392	1	1	1	1	1	AATGGTTTGGATTTATATATATTAAGGCTTGATGA[C/T]GAGTGGTCACAATCAAGATCCAGAGTTCTTCATGT	rev
	Psme_SNP_PMUSI_50567_313		PMUSI_50567	313	Affx-121712497	AX-124416137	R	2	95.2475	Other; CallRateBelowThreshold	Other; Rescued		1	1	1	1	0												267	2	0.187266	0.299625	0.304395	0.258067	1	1	1	1	1	GCTACTTCGAACGAGAAGGCAAAATCTTGTATGTA[A/G]TACAATCCTCCTAACGTAATCTCTCCGAGTTACCT	rev
	Psme_SNP_PMUSI_50573_586		PMUSI_50573	586	Affx-121786670	AX-124405269	Y	2	91.9668	Other	Other; Rescued		1	1	1	0	0												251	2	0.11753	0.14741	0.207433	0.185919	0	1	1	0	1	AGTTTGTCTTTGAAATCTTCGAGCTTTTCTTTTGC[C/T]AAGGGCTTGGTTAGAATATCCACAACTTGCTGATC	for
	Psme_SNP_PMUSI_50612_401		PMUSI_50612	401	Affx-121669979	AX-119021644	Y	2	98.4179	PolyHighResolution	PolyHighResolution		1	1	1	1	1	109	2	0.298165	0.431193	0.418525	0.330944	1	1	1	1	1	280	2	0.328571	0.435714	0.441224	0.343885	1	1	1	1	1	CCAAATATTTGTTGTCACCCTTAACGGTACATCCT[C/T]TAGTTGGATACTGGATATGGTTTTTGGGGATTCTG	for
	Psme_SNP_PMUSI_50656_586		PMUSI_50656	586	Affx-121716327	AX-124416563	R	2	77.8527	Other	Other; Rescued		1	1	0	0	0												201	2	0.380597	0.402985	0.471486	0.360336	1	1	1	1	1	TACAACTAGTTGTTACATCTGATAGTCACCTACAC[A/G]GTAACAATTCAGTTGACAGTCACCTACAACATAGT	rev
	Psme_SNP_PMUSI_50733_649		PMUSI_50733	649	Affx-121751817	AX-118173902	Y	2	90.2943	Other	Rescued		1	1	1	1	0	90	2	0.305556	0.388889	0.424383	0.334332	1	1	1	1	1	255	2	0.305882	0.352941	0.424637	0.334479	0	1	1	1	1	CAAGCACCATGACTACGTCCAAGAGAATGTCTGCC[C/T]GCAACTGCCCCAAACATCAACACAACTTTGCCACT	for
	Psme_SNP_PMUSI_50836_536		PMUSI_50836	536	Affx-121748690	AX-124416273	M	2	87.3166	Other	Rescued		1	1	1	0	0	87	2	0.195402	0.275862	0.31444	0.265004	1	1	1	1	1	238	2	0.151261	0.210084	0.256762	0.223798	0	1	1	1	1	TGAGAGTTTTATATGTCTTATGAAGCAACATATTC[A/C]TAGAAAGATCCCTCCAAAGAACCAATTCCCTCTCT	rev
	Psme_SNP_PMUSI_50891_355		PMUSI_50891	355	Affx-121744682	AX-124405273	K	2	75.4006	Other	Other; Rescued		1	1	0	0	0												199	2	0.467337	0.331658	0.497866	0.373931	0	1	1	0	1	TGCATTTCTGATGGTATAGATCTTGCCTGTAAGAA[G/T]TATTCTGAATCAGTAGCAATAGGAATTGAAAGTAA	rev
	Psme_SNP_PMUSI_50894_374		PMUSI_50894	374	Affx-121643579	AX-124405274	Y	2	92.939	Other	Other; Rescued		1	1	1	1	0												256	2	0.0839844	0.144531	0.153862	0.142025	1	1	1	1	1	TCCTCTATCAATCGCAACACAAAGGGTTGTGCAAT[C/T]GTAGCAACAAAAATTAGTTGGCATGCTAACCATCA	for
	Psme_SNP_PMUSI_50983_184		PMUSI_50983	184	Affx-121714338	AX-119009887	Y	2	90.9481	Other; OTV	Rescued; OTV		1	1	1	0	0	83	2	0.481928	0.385542	0.499347	0.374673	1	1	1	1	1												GGTTGGGATCCTGGGCCTCCAAAAATTAGCTTGAT[C/T]TGTAAGGCTCTCTTATATTGATGAATGGGTCATTT	for
	Psme_SNP_PMUSI_51081_285		PMUSI_51081	285	Affx-121667032	AX-124416412	Y	2	99.7934	PolyHighResolution	PolyHighResolution		1	1	1	1	1	110	2	0.481818	0.527273	0.499339	0.374669	1	1	1	1	1	283	2	0.439929	0.491166	0.492783	0.371365	1	1	1	1	1	CAAAATTGAAGAGGTTGCAGTTATTATATGCTATG[C/T]ATTGACCAAATTCCAGGACGGAACAAGAAATTATG	rev
	Psme_SNP_PMUSI_51094_560		PMUSI_51094	560	Affx-121761148	AX-124416002	Y	2	77.1504	Other	Other; Rescued		1	1	0	0	0												211	2	0.485782	0.526066	0.499596	0.374798	1	1	1	1	1	TCAAGAAGCTATCACATGCAAAATCCCTCATCTTT[C/T]TGAAGACAAGGAGTTGTGATGGTTTTAGAGATTCA	rev
	Psme_SNP_PMUSI_51108_368		PMUSI_51108	368	Affx-121712882	AX-119010267	Y	2	83.3888	Other	Rescued		1	1	1	0	0	81	2	0.493827	0.54321	0.499924	0.374962	1	1	1	1	1	227	2	0.5	0.38326	0.5	0.375	0	1	1	0	1	CTTAGGTCCTCCTTAACCATTTGTTATTACAATTA[C/T]TCTTTGGATCAATCTTCCAAGATAGCAAACCCTAG	rev
	Psme_SNP_PMUSI_51266_411		PMUSI_51266	411	Affx-121642744	AX-119028868	Y	2	81.4085	Other	Rescued		1	1	0	0	0	90	2	0.4	0.577778	0.48	0.3648	1	1	1	1	1	209	2	0.291866	0.401914	0.41336	0.327927	1	1	1	1	1	ACAGAGTCGTTGCACTGTAAAATTCACAATACTGT[C/T]ACCGTTGGAAACGCTGCAAGCTGCTCAGATTTGAG	for
	Psme_SNP_PMUSI_51282_505		PMUSI_51282	505	Affx-121625640	AX-124405072	M	2	75.6625	Other	Other; Rescued		1	1	0	0	0												200	2	0.205	0.39	0.32595	0.272828	0	1	1	1	1	GCACTTTAGTATTCAAGGGGGATTAAACTAATGAT[A/C]GGCAATATGCTATATGTTCCACAGAATGAATACAT	rev
	Psme_SNP_PMUSI_51396_428		PMUSI_51396	428	Affx-121763515	AX-124405118	Y	2	99.0338	PolyHighResolution	PolyHighResolution		1	1	1	1	1	112	2	0.258929	0.232143	0.383769	0.31013	0	1	1	0	1	282	2	0.242908	0.294326	0.367807	0.300166	0	1	1	1	1	ACATGCATTTTAGTTTCTCGGATTTCTCAACTCGG[C/T]AGCATTTACTTCAATTCTGTCTGGATCTTTATATC	for
	Psme_SNP_PMUSI_51424_389		PMUSI_51424	389	Affx-121772487	AX-118153666	Y	2	99.6201	PolyHighResolution	PolyHighResolution		1	1	1	1	1	112	2	0.258929	0.267857	0.383769	0.31013	0	1	1	1	1	282	2	0.384752	0.5	0.473436	0.361365	1	1	1	1	1	CATTAGGTCTTCGACGTCCCTGGAACGCGGAATTA[C/T]AGTAATTTCCATGCTCACAAGCACCGTCAATAGAT	rev
	Psme_SNP_PMUSI_51464_330		PMUSI_51464	330	Affx-121705107	AX-124405024	Y	2	81.0036	Other	Rescued		1	1	1	0	0	88	2	0.4375	0.375	0.492188	0.371063	1	1	1	1	1	229	2	0.451965	0.441048	0.495385	0.372682	1	1	1	1	1	TCAGGTAGTTGTATTATATCATGTACATTTATGAG[C/T]ATCACTCTACATGTAACTATCTAGGACTGAATGTA	rev
	Psme_SNP_PMUSI_51464_185		PMUSI_51464	185	Affx-121767247	AX-118158565	Y	2	98.6796	Other; PolyHighResolution	Other; PolyHighResolution		1	1	1	1	1												281	2	0.0604982	0.113879	0.113676	0.107215	1	1	1	1	1	ATGAGGATCTTTGTCCTAATAAGATGAACTAGATG[C/T]AGTGGGGAAAGCATGCGTCCTCAACCTTTCAATTA	for
	Psme_SNP_PMUSI_51531_609		PMUSI_51531	609	Affx-121745805	AX-118179803	M	2	99.9705	PolyHighResolution	PolyHighResolution		1	1	1	1	1	112	2	0.28125	0.419643	0.404297	0.322569	1	1	1	1	1	283	2	0.265018	0.402827	0.389567	0.313686	1	1	1	1	1	CTTGCTATATGTCAGCTTTAGCTTCTCCCCACTCT[A/C]GGTTATAGCCGAATCCATAATAATTGTAAGCTTGT	rev
	Psme_SNP_PMUSI_51531_460		PMUSI_51531	460	Affx-121769572	AX-118155988	K	2	93.7633	CallRateBelowThreshold	Rescued		1	1	1	1	0	104	2	0.283654	0.432692	0.406389	0.323813	1	1	1	1	1	252	2	0.271825	0.369048	0.395873	0.317515	1	1	1	1	1	ATTAAATATTTAGGAAAAACTGCGTATAATGGCGT[G/T]GTTATTTGTCAACTTCTCGCCAGACAAGCGATGAA	rev
	Psme_SNP_PMUSI_51669_207		PMUSI_51669	207	Affx-121741420	AX-118184619	Y	2	85.9211	Other	Rescued		1	1	1	0	0	103	2	0.485437	0.271845	0.499576	0.374788	0	1	1	0	1	225	2	0.44	0.328889	0.4928	0.371374	0	1	1	0	1	AGAAATGAGGATTCCGCTTAAAACTGACAAAAAAA[C/T]GATCAAGCAACGACCGTACAGGATGAATTCGAGGT	for
	Psme_SNP_PMUSI_51669_223		PMUSI_51669	223	Affx-121752708	AX-118173049	R	2	89.3654	Other	Rescued		1	1	1	0	0	92	2	0.347826	0.347826	0.453686	0.350771	1	1	1	1	1	247	2	0.32996	0.392713	0.442172	0.344414	1	1	1	1	1	CTTAAAACTGACAAAAAAATGATCAAGCAACGACC[A/G]TACAGGATGAATTCGAGGTACAAGGAGCGTGTCAA	rev
	Psme_SNP_PMUSI_51672_234		PMUSI_51672	234	Affx-121788758	AX-118137050	Y	2	98.7091	PolyHighResolution	PolyHighResolution		1	1	1	1	1	106	2	0.193396	0.273585	0.311988	0.26332	1	1	1	1	1	281	2	0.218861	0.352313	0.341922	0.283467	1	1	1	1	1	CAGAGACTTGCGAGTACAGCAAGTCAACCCCCACG[C/T]CGAGCACTCACAGAAGACTCGTCCAAGACTCATGC	rev
	Psme_SNP_PMUSI_52005_524		PMUSI_52005	524	Affx-121712815	AX-119010281	Y	2	98.7503	PolyHighResolution	PolyHighResolution		1	1	1	1	1	111	2	0.256757	0.423423	0.381665	0.308831	1	1	1	1	1	279	2	0.21147	0.358423	0.3335	0.277889	1	1	1	1	1	CTTGGGGGCCTAAGACATGAAAACCTGAAGGGAAA[C/T]TGGCCTTCGACCACGCCATCAATTAGATAGAATCG	for
	Psme_SNP_PMUSI_52274_292		PMUSI_52274	292	Affx-121676812	AX-124425875	Y	2	99.3507	PolyHighResolution	PolyHighResolution		1	1	1	1	1	111	2	0.477477	0.558559	0.498985	0.374492	1	1	1	1	1	283	2	0.5	0.462898	0.5	0.375	1	1	1	1	1	ATATTGTTAACAGATATCAGAGGCTTCTCAGACTG[C/T]TGTCTAATTCAGAAAATAATAATAATAACTACTAC	for
	Psme_SNP_PMUSI_52331_297		PMUSI_52331	297	Affx-121723007	AX-124425859	R	2	81.6998	Other	Other; Rescued		1	1	0	0	0												204	2	0.387255	0.411765	0.474577	0.361965	1	1	1	1	1	TTCAAGAATCATCCTATACTCAAAATGATTTTGTC[A/G]CTGAAGGAACAGGTCAACTAAATAAACAATTTTGT	for
	Psme_SNP_PMUSI_52346_457		PMUSI_52346	457	Affx-121733585	AX-124405886	R	2	87.6223	Other	Rescued; Other		1	1	0	0	0	74	2	0.418919	0.351351	0.486852	0.368339	1	1	1	1	1												AAGTCAGTTATGAGGCCTGTGACACACAGGTTCCC[A/G]AGTTGGCCCATGGATGAGCCATGTGTCTTTCGTTT	for
	Psme_SNP_PMUSI_52758_363		PMUSI_52758	363	Affx-121597132	AX-123139093	M	2	99.3841	OTV; PolyHighResolution	OTV; PolyHighResolution		1	1	1	1	1												282	2	0.0035461	0	0.00706705	0.00704208	0	0	0	0	0	TGAAGATAAAGTCCTGGAAGCATAGCGAAGGAAGT[A/C]AAAACTGATAGGGAAAGGAAGCATAGCGTGAAAGG	for
	Psme_SNP_PMUSI_52835_440		PMUSI_52835	440	Affx-121700134	AX-124405515	Y	2	77.357	Other	Other; Rescued		1	1	0	0	0												216	2	0.446759	0.680556	0.494331	0.372149	0	0	0	0	0	CAAAAGCCTGATAGATCCATCTCTGGTCTGATGAG[C/T]GAAAACAACAGGTGTGGAACAGGTAAAAGCCGTCA	rev
	Psme_SNP_PMUSI_52879_444		PMUSI_52879	444	Affx-121745734	AX-124416142	R	2	99.506	PolyHighResolution	PolyHighResolution		1	1	1	1	1	112	2	0.34375	0.491071	0.451172	0.349394	1	1	1	1	1	281	2	0.373665	0.491103	0.468079	0.35853	1	1	1	1	1	TTCAACAATTGCCACTTGTTACTTTAGGAGATTAT[A/G]CACTTGCTCAAATGGTGCTCTACACTCCTTACTCT	rev
	Psme_SNP_PMUSI_52900_396		PMUSI_52900	396	Affx-121732252	AX-124416566	R	2	97.4751	PolyHighResolution; CallRateBelowThreshold	PolyHighResolution; CallRateBelowThreshold		1	1	1	1	1	110	2	0.113636	0.227273	0.201446	0.181156	1	1	1	1	1												TGAAAGGCGTTGGCGTTGCCGGGCAGACAGTAGTA[A/G]CAACAGAGCTGCAAGCAGATCAGAGCATGAGAGAG	for
	Psme_SNP_PMUSI_52980_51		PMUSI_52980	51	Affx-121756648	AX-124405890	R	2	98.9118	PolyHighResolution	PolyHighResolution		1	1	1	1	1	112	2	0.330357	0.446429	0.442443	0.344565	1	1	1	1	1	282	2	0.432624	0.489362	0.490921	0.370419	1	1	1	1	1	ACTTTTTCTTTGTCTGGTTTTATATTTTTAGAAAT[A/G]TGGCTCACATATGGCCTGGCTCAGATAGATGCTTT	rev
	Psme_SNP_PMUSI_53124_329		PMUSI_53124	329	Affx-121760377	AX-124405892	K	2	77.9763	Other	Rescued		1	1	0	0	0	91	2	0.395604	0.549451	0.478203	0.363864	1	1	1	1	1	202	2	0.39604	0.574257	0.478384	0.363959	0	1	1	1	1	AATTTTGTGAAGATGTTGGCTTGCCAAATATTCTT[G/T]GATACTGTATAGTCTTATGTTGAAATTTCAAATTT	for
	Psme_SNP_PMUSI_53230_506		PMUSI_53230	506	Affx-121644693	AX-124416283	Y	2	97.0167	CallRateBelowThreshold; PolyHighResolution	CallRateBelowThreshold; PolyHighResolution		1	1	1	1	1												278	2	0.0899281	0.179856	0.163682	0.150286	1	1	1	1	1	TCGAGACTCACAGCTCTTTGAGCAGCGCCATCGAA[C/T]GTGAACACTCGATTCTTTGCCCAGTGCGGCCTTCC	for		1	PSME_00046293-RA	98.59	2e-29	1559	1489	rev
	Psme_SNP_PMUSI_53230_303		PMUSI_53230	303	Affx-121672361	AX-119021038	Y	2	88.9444	Other	Rescued		1	1	1	0	0	95	2	0.110526	0.178947	0.19662	0.177291	1	1	1	1	1	252	2	0.134921	0.214286	0.233434	0.206188	1	1	1	1	1	TCCAAATTTTCCCTGGTCTACAGAAGAATCCACGG[C/T]GAGGAGAGCAATGGCGATCTATTTTACAGACGCAC	for		1	PSME_00046293-RA	98.59	2e-29	1762	1692	rev
	Psme_SNP_PMUSI_53525_392		PMUSI_53525	392	Affx-121684018	AX-119017784	M	2	99.7678	PolyHighResolution	PolyHighResolution		1	1	1	1	1	112	2	0.0491071	0.0982143	0.0933913	0.0890303	1	1	1	1	1	282	2	0.0531915	0.0992908	0.100724	0.0956516	1	1	1	1	1	TCCTCATCTTGTAACCCATGGTAATTTAACTTGAT[A/C]GGGGCAGGGGTTTTCTATCCTTATTTGAATTTCTG	for
	Psme_SNP_PMUSI_53557_255		PMUSI_53557	255	Affx-121736162	AX-119004128	K	2	83.3276	Other	Other; Rescued		1	1	0	0	0												220	2	0.265909	0.386364	0.390403	0.314196	1	1	1	1	1	CTCGACCTAGTTTTAGGTTACAAGGCTTTGCCCTA[G/T]TTGGCAAATCTTGAATAGCCAATTAAGTAGGGACA	for
	Psme_SNP_PMUSI_53560_206		PMUSI_53560	206	Affx-121742214	AX-124405190	M	2	98.953	PolyHighResolution	PolyHighResolution		1	1	1	1	1	112	2	0.151786	0.267857	0.257494	0.224342	1	1	1	1	1	279	2	0.141577	0.247312	0.243066	0.213525	1	1	1	1	1	TGACCATGAGTTTTAAATCCGAGTACTTTTAGGAT[A/C]CATTAGCTGCTTGTTTAACCATCAACATAGGACAT	for
	Psme_SNP_PMUSI_53611_310		PMUSI_53611	310	Affx-121596441	AX-124405720	M	2	90.2409	Other	Rescued; Other		1	1	1	0	0	92	2	0.195652	0.347826	0.314745	0.265213	1	1	1	1	1												CGTGGACTGTTTCCATCTCTGAGTGCTTTAACCAC[A/C]TAATACATTGGTGTGGTGATCCGTGATCTGTTTAT	rev
	Psme_SNP_PMUSI_53685_311		PMUSI_53685	311	Affx-121760352	AX-118165421	R	2	77.4056	Other	Rescued		1	1	0	0	0	81	2	0.376543	0.333333	0.469517	0.359294	0	1	1	1	1	191	2	0.319372	0.34555	0.434747	0.340244	0	1	1	1	1	ATGAACAAACGTTGAATCGTATCTTCGTCCACCCT[A/G]CAGAGGATGCAAAATCTTGGACCCTTCCTACCGCG	rev
	Psme_SNP_PMUSI_54165_376		PMUSI_54165	376	Affx-121625026	AX-124405610	M	2	76.1274	Other	Rescued		1	1	0	0	0	69	2	0.282609	0.217391	0.405482	0.323274	0	1	1	1	1	216	2	0.300926	0.407407	0.420739	0.332228	1	1	1	1	1	GACAAAATGCTAGCGAAAGGGAAGTTAAATCCCTA[A/C]ACGAACACGACTAGCCCAACTGAAACCTAGATGTG	for
	Psme_SNP_PMUSI_54281_193		PMUSI_54281	193	Affx-121710570	AX-119010842	Y	2	97.5379	OTV; CallRateBelowThreshold	OTV; Rescued		1	1	1	1	0												270	2	0.062963	0.0888889	0.117997	0.111036	0	1	1	0	1	TTCGATGCATCTACACGTCTTGGTGGAATGAATGG[C/T]GACAACAAGTTTCTAGTTTCATAGTCCTCGTCCTC	for
	Psme_SNP_PMUSI_54318_656		PMUSI_54318	656	Affx-121645889	AX-124426075	R	2	90.7227	CallRateBelowThreshold; Other	CallRateBelowThreshold; Rescued		1	1	1	0	0												242	2	0.295455	0.400826	0.416322	0.32966	1	1	1	1	1	ACGGTCTCCTGTCTCTTTCCCGAGTTCACTAAAAG[A/G]CGCTACCTCGAACCCCAGCCAGAACAGGTAGTGTA	rev
	Psme_SNP_PMUSI_54356_149		PMUSI_54356	149	Affx-121626115	AX-119033242	Y	2	81.1395	Other	Rescued		1	1	1	0	0	81	2	0.395062	0.222222	0.477976	0.363745	0	1	1	0	1	228	2	0.434211	0.342105	0.491343	0.370634	0	1	1	0	1	CACAAACAACACCAATCCCTGAATCCACCTTAATA[C/T]CTAGTAACACGGAATCTCTAGCAGGAGAATCCATG	rev
	Psme_SNP_PMUSI_54396_127		PMUSI_54396	127	Affx-121647619	AX-124416309	R	2	51.9316	Other	Rescued; Other		1	1	0	0	0	79	2	0.398734	0.670886	0.47949	0.364535	0	1	1	1	1												TAGCGTGAATAGATGAAACTGCCAGCTAGAGTGTT[A/G]GTTGAGAAATCCCTTGCTACAGTTGGGGAAAATCC	for
	Psme_SNP_PMUSI_54436_572		PMUSI_54436	572	Affx-121687968	AX-124416084	K	2	99.8524	PolyHighResolution	PolyHighResolution		1	1	1	1	1	112	2	0.401786	0.482143	0.480708	0.365168	1	1	1	1	1	283	2	0.425795	0.5053	0.488987	0.369433	1	1	1	1	1	TACTATACTACATCTACACTCATTTTGCTAAGGAT[G/T]ACTCTCTTTATATCACCTTAAAACACCCACTCCAT	rev
	Psme_SNP_PMUSI_54451_524		PMUSI_54451	524	Affx-121654955	AX-124405074	M	2	99.9115	OTV; PolyHighResolution	OTV; PolyHighResolution		1	1	1	1	1												283	2	0.0159011	0.024735	0.0312964	0.0308067	0	1	1	0	1	CAGGCATAGCAAATTTGTTAATAGATAGCTCTTGT[A/C]GAAGTGGATCATATGTTAGAGGTTAGCTTCATGTG	rev
	Psme_SNP_PMUSI_54451_628		PMUSI_54451	628	Affx-121733269	AX-124425878	K	2	99.9115	PolyHighResolution; NoMinorHom	PolyHighResolution; NoMinorHom		1	1	1	1	1	112	2	0.00892857	0.0178571	0.0176977	0.0175411	1	1	1	1	1												TATCTGTTGCATTAACAGCCTCTGAATCTCAAGCA[G/T]TAGCATGTAGTAAACTTCCCCAAGCTGAGTAGCAT	rev
	Psme_SNP_PMUSI_54758_417		PMUSI_54758	417	Affx-121596323	AX-123139161	Y	2	65.7442	Other	Rescued; Other		1	1	0	0	0	80	2	0.3125	0.4	0.429688	0.337372	1	1	1	1	1												TGGGTAGTTCTAGGATGTTTCTTTTTCTCTCATCT[C/T]CGTTGTTTCTCGTAGATTTCTAGTTAAAAAACTAT	rev
	Psme_SNP_PMUSI_54838_193		PMUSI_54838	193	Affx-121750222	AX-118175489	R	2	96.6781	CallRateBelowThreshold	Rescued		1	1	1	1	0	102	2	0.47549	0.343137	0.498799	0.374399	0	1	1	1	1	272	2	0.465074	0.356618	0.49756	0.373777	0	1	1	0	1	GTCGGTCAATCATGATGCTTATTACACACCAGATC[A/G]CTATACCACCTGTACTCGCTTTTCAAAATATGGTA	rev
	Psme_SNP_PMUSI_54899_517		PMUSI_54899	517	Affx-121698589	AX-124405626	R	2	77.8683	Other	Rescued		1	1	0	0	0	93	2	0.258065	0.365591	0.382934	0.309615	1	1	1	1	1	196	2	0.313776	0.321429	0.430641	0.337915	0	1	1	0	1	TTCGAACTAATGAAATTGGAGAAAATAGATCAGTC[A/G]TTCCCCTTTAGATGATTGCTACCTTCCAATAAAAT	rev
	Psme_SNP_PMUSI_55122_283		PMUSI_55122	283	Affx-121712548	AX-119010480	Y	2	99.4765	PolyHighResolution	PolyHighResolution		1	1	1	1	1	112	2	0.111607	0.1875	0.198302	0.17864	1	1	1	1	1	281	2	0.161922	0.252669	0.271406	0.234575	1	1	1	1	1	CAGTTCCAGATACTTTACATATCAATTTTCATATC[C/T]GTTCCTTATACTGTATTTCTCATATCCATTTAAGA	rev
	Psme_SNP_PMUSI_55145_453		PMUSI_55145	453	Affx-121770116	AX-118155675	Y	2	99.3212	PolyHighResolution; NoMinorHom	PolyHighResolution; NoMinorHom		1	1	1	1	1	110	2	0.0909091	0.163636	0.165289	0.151629	1	1	1	1	1												TAAACATATTGTTGTGCCAATTTCAACGATAAAGC[C/T]TGTGGATATTAAGGATTAACAACTGTGCTTCACAA	for
	Psme_SNP_PMUSI_55203_217		PMUSI_55203	217	Affx-121667781	AX-124416150	R	2	99.8563	PolyHighResolution	PolyHighResolution		1	1	1	1	1	112	2	0.111607	0.205357	0.198302	0.17864	1	1	1	1	1	282	2	0.106383	0.205674	0.190131	0.172056	1	1	1	1	1	GCAAACTGCAAGACAATAAATCCAAACTTGGTCAC[A/G]CCTGAAAATATGGCCGATTAATGAGCCAGTTAAGT	rev
	Psme_SNP_PMUSI_55334_228		PMUSI_55334	228	Affx-121697206	AX-119014593	R	2	99.7382	PolyHighResolution	PolyHighResolution		1	1	1	1	1	112	2	0.120536	0.1875	0.212014	0.189539	1	1	1	1	1	282	2	0.108156	0.180851	0.192917	0.174308	1	1	1	1	1	GCAACAAATTGGTTGCTTTGCTCTGTTTTGCTCAT[A/G]GTCGAAATATCCAATCCTTACATGTTATTGGAGAT	rev
	Psme_SNP_PMUSI_55347_372		PMUSI_55347	372	Affx-121659525	AX-124405904	R	2	99.6201	NoMinorHom; PolyHighResolution	NoMinorHom; PolyHighResolution		1	1	1	1	1												282	2	0.072695	0.138298	0.134821	0.125733	1	1	1	1	1	GAGGAGTTTTGGTTTAGATCCGGAGGGTTTTTCCG[A/G]AGGACTGTTGTAGTGTTGTTGTAAACAAGTTCTGC	for
	Psme_SNP_PMUSI_55407_338		PMUSI_55407	338	Affx-121789069	AX-118136808	Y	2	90.859	Other; CallRateBelowThreshold	Rescued		1	1	1	0	0	93	2	0.193548	0.301075	0.312175	0.263448	1	1	1	1	1	243	2	0.195473	0.300412	0.314527	0.265063	1	1	1	1	1	AACGCGGGATGCACATCCAAATAATTTATAAATTT[C/T]ACTATGATCAAATTACCTGTTTTAACTCAACTGCT	rev
	Psme_SNP_PMUSI_55645_218		PMUSI_55645	218	Affx-121720294	AX-119008288	Y	2	87.7298	Other	Rescued		1	1	1	0	0	99	2	0.39899	0.454545	0.479594	0.364589	1	1	1	1	1	236	2	0.338983	0.338983	0.448147	0.347729	0	1	1	0	1	AGGTGCTCAGGAGCAGGAGGCTACTAGGAGCATGT[C/T]CAAAGGTAGCAAGTTTTCGAAGAAGAATCCGAACG	rev
	Psme_SNP_PMUSI_55927_525		PMUSI_55927	525	Affx-121767546	AX-118158243	R	2	83.528	Other	Rescued		1	1	0	0	0	96	2	0.265625	0.322917	0.390137	0.314033	1	1	1	1	1	226	2	0.238938	0.336283	0.363693	0.297557	1	1	1	1	1	GTAGAAAATTAGAAGTGATCTACCAGTTTCAGATG[A/G]ATCCTCCACCCATCATCCAGGCATCTATGCATTTT	for
	Psme_SNP_PMUSI_55927_205		PMUSI_55927	205	Affx-121770805	AX-118154951	R	2	91.4137	CallRateBelowThreshold	Rescued		1	1	1	0	0	100	2	0.495	0.41	0.49995	0.374975	1	1	1	1	1	252	2	0.488095	0.492063	0.499717	0.374858	1	1	1	1	1	TGTGATCTGACCCAGTCAAAGCCAGTCATACAAGT[A/G]CAAACAACCATCCATATTTTCACCATTTATACCTA	for
	Psme_SNP_PMUSI_55941_259		PMUSI_55941	259	Affx-121668591	AX-119022048	Y	2	99.4765	PolyHighResolution	PolyHighResolution		1	1	1	1	1	111	2	0.0630631	0.108108	0.118172	0.11119	1	1	1	1	1	281	2	0.0871886	0.153025	0.159174	0.146505	1	1	1	1	1	ATCAGAAATTGCAGATCGGTTCAACGAGTGGGGTA[C/T]CGGGATCGAGTTCCATCGTGCAGACCGGCCCATCG	for
	Psme_SNP_PMUSI_55978_60		PMUSI_55978	60	Affx-121619806	AX-124405665	Y	2	76.8826	Other	Other; Rescued		1	1	0	0	0												211	2	0.14218	0.265403	0.24393	0.214179	1	1	1	1	1	CTGCGTGCCTTTTGCATAATGAGCCTACGAGTTAG[C/T]CCTCACTAGCGAGGTTAAGGATTTAAGGTCCGGAG	for
	Psme_SNP_PMUSI_56012_391		PMUSI_56012	391	Affx-121679928	AX-119018997	Y	2	97.353	PolyHighResolution; NoMinorHom	PolyHighResolution; NoMinorHom		1	1	1	1	1	109	2	0.142202	0.211009	0.243961	0.214202	1	1	1	1	1												AAATGACCTAGTCTAGAAGAAAAGTAGCCCTAAAG[C/T]TAACATTTAATCATAAACATACATCATCTACCAAC	for
	Psme_SNP_PMUSI_56864_400		PMUSI_56864	400	Affx-121602685	AX-124416487	R	2	98.9118	PolyHighResolution	PolyHighResolution		1	1	1	1	1	109	2	0.188073	0.302752	0.305404	0.258768	1	1	1	1	1	282	2	0.265957	0.375887	0.390448	0.314223	1	1	1	1	1	TGTTGCTTCTCGTTGGTCCATGTGACTACAGTTGT[A/G]CCAATCCTGAAAAGATATCCAGAAGTTGATTTTTT	for
	Psme_SNP_PMUSI_56864_266		PMUSI_56864	266	Affx-121653547	AX-124405730	K	2	98.7347	PolyHighResolution	PolyHighResolution		1	1	1	1	1	105	2	0.428571	0.457143	0.489796	0.369846	1	1	1	1	1	282	2	0.466312	0.5	0.49773	0.373863	1	1	1	1	1	ACCCCTTGATTCTCACTAAGTATGGAATCTGCTCT[G/T]TTTGCTGCAATTCTGAAAGCATTCCTGAGCCAAAC	for
	Psme_SNP_PMUSI_57270_297		PMUSI_57270	297	Affx-121691178	AX-124405915	Y	2	97.2311	PolyHighResolution	PolyHighResolution		1	1	1	1	1	108	2	0.180556	0.305556	0.29591	0.252129	1	1	1	1	1	274	2	0.156934	0.240876	0.264612	0.229602	1	1	1	1	1	AGTCATTAGTGACTAAGATCAAAGATTCAGAACCA[C/T]ATCCCAGTTTTGGCTCCGATTCGTAACCCATCATC	rev
	Psme_SNP_PMUSI_57358_371		PMUSI_57358	371	Affx-121681528	AX-124405917	Y	2	97.5736	CallRateBelowThreshold; PolyHighResolution	Rescued; PolyHighResolution		1	1	1	1	1	109	2	0.366972	0.477064	0.464607	0.356677	1	1	1	1	1	278	2	0.390288	0.492806	0.475926	0.362673	1	1	1	1	1	TCTTTGCTCAACAATGCTCCAAGCATGAACAGGAA[C/T]GTACATGCATCCAACTGTCAACGCAAATATAAATG	rev
	Psme_SNP_PMUSI_57410_519		PMUSI_57410	519	Affx-121625011	AX-119033567	K	2	99.941	PolyHighResolution	PolyHighResolution		1	1	1	1	1	112	1	0	0	0	0	0	0	0	0	0	283	2	0.00353357	0	0.00704217	0.00701737	0	0	0	0	0	ACTGAGAAGGAGAGGACACCTTTAAGTACCAAATT[G/T]ACCATATCAATCGCCACCACCTTCGTCCCAATACA	rev
	Psme_SNP_PMUSI_57410_245		PMUSI_57410	245	Affx-121715552	AX-119009545	K	2	99.941	NoMinorHom; PolyHighResolution	NoMinorHom; PolyHighResolution		1	1	1	1	1												283	2	0.00353357	0	0.00704217	0.00701737	0	0	0	0	0	GCAAATAGGGCTCTTGCTAGGAATGCAGTAGTTGA[G/T]AATTCCTCAAGAGTATCCGGCCAGGACAATATTCA	rev
	Psme_SNP_PMUSI_57432_373		PMUSI_57432	373	Affx-121676269	AX-119020049	K	2	82.6353	Other	Rescued		1	1	1	0	0	83	2	0.427711	0.373494	0.489549	0.36972	1	1	1	1	1	237	2	0.329114	0.388186	0.441596	0.344092	1	1	1	1	1	TAAATCACTTCATGATATGAATACGAGGAGAGATG[G/T]GAGGGCATTAGTGAGAACTGAGATGGGTGTTAGGA	rev
	Psme_SNP_PMUSI_57472_397		PMUSI_57472	397	Affx-121629648	AX-119032334	Y	2	60.2288	Other	Rescued; Other		1	1	0	0	0	84	2	0.482143	0.369048	0.499362	0.374681	1	1	1	1	1												GATGACAGGACGGTTTTAGGCCTGACAAAGGATCA[C/T]CTGACAAACCTGTGATTGATTCTGGAGCAATTTCG	for
	Psme_SNP_PMUSI_57705_219		PMUSI_57705	219	Affx-121683409	AX-119018022	K	2	100	PolyHighResolution	PolyHighResolution		1	1	1	1	1	112	2	0.258929	0	0.383769	0.31013	0	0	0	0	0	283	2	0.485866	0.00353357	0.4996	0.3748	0	0	0	0	0	ACTAGCTGCTTAGAGATCTATGCTTGCTGGGATAA[G/T]AAACTGGGAGATATTCCACCTTGGCTGGCTAGATA	for
	Psme_SNP_PMUSI_57819_381		PMUSI_57819	381	Affx-121608487	AX-124416489	Y	2	99.1774	PolyHighResolution	PolyHighResolution		1	1	1	1	1	108	2	0.388889	0.5	0.475309	0.362349	1	1	1	1	1	282	2	0.402482	0.5	0.480981	0.365309	1	1	1	1	1	TACCAAAGATACCACATGTAAATCTATACCTGCTA[C/T]AGTGTCGAAATCAACCCAAACACCGTCATCCATCA	rev
	Psme_SNP_PMUSI_57819_354		PMUSI_57819	354	Affx-121655446	AX-119025546	M	2	95.1884	Other	Rescued		1	1	1	1	0	101	2	0.272277	0.346535	0.396285	0.317764	1	1	1	1	1	264	2	0.304924	0.420455	0.423891	0.334049	1	1	1	1	1	AACACTTGTCAAGTCCCTCTGCAACTTTACCAAAG[A/C]TACCACATGTAAATCTATACCTGCTACAGTGTCGA	for
	Psme_SNP_PMUSI_57991_448		PMUSI_57991	448	Affx-121601362	AX-124416416	M	2	98.4846	PolyHighResolution	PolyHighResolution		1	1	1	1	1	111	2	0.0405405	0.0810811	0.077794	0.0747681	1	1	1	1	1	279	2	0.0573477	0.100358	0.108118	0.102273	1	1	1	1	1	GCAGCAGCAACCTGTCTCCCTTTTTGTTATAAGAC[A/C]ACGTACTCAAATCGTGGCAAATTGAACAGATCATG	rev
	Psme_SNP_PMUSI_57991_256		PMUSI_57991	256	Affx-121737742	AX-119003747	Y	2	99.6497	PolyHighResolution	PolyHighResolution		1	1	1	1	1	111	2	0.0405405	0.0810811	0.077794	0.0747681	1	1	1	1	1	283	2	0.0512367	0.102473	0.0972231	0.0924969	1	1	1	1	1	TAGACTGATGCGACAACTCTCTTCTTTTAAAATGG[C/T]AGCAAAAATTTTACGGCAAACAACTAAGACGGCTC	rev
	Psme_SNP_PMUSI_58003_309		PMUSI_58003	309	Affx-121718847	AX-119008639	Y	2	84.3985	Other	Rescued		1	1	1	0	0	92	2	0.36413	0.423913	0.463079	0.355858	1	1	1	1	1	225	2	0.353333	0.52	0.456978	0.352563	1	1	1	1	1	TACGCGTACTTTATCCCTGGGTATGGGTACCCATG[C/T]TATTCTGGAAACAGTGAACACTGGAAACTTCAAAT	rev
	Psme_SNP_PMUSI_58253_275		PMUSI_58253	275	Affx-121612829	AX-119036734	Y	2	99.882	PolyHighResolution; NoMinorHom	PolyHighResolution; NoMinorHom		1	1	1	1	1	112	2	0.0446429	0.0892857	0.0852997	0.0816617	1	1	1	1	1												TGGGCTCCTGGTGCTAGGTCGTGCTCTCTTGTTGG[C/T]GACTTCAATGATTGGTCTGAGACAGAGAACCGTGC	rev
	Psme_SNP_PMUSI_58259_458		PMUSI_58259	458	Affx-121770855	AX-118154885	R	2	98.1934	PolyHighResolution	PolyHighResolution		1	1	1	1	1	105	2	0.161905	0.285714	0.271383	0.234559	1	1	1	1	1	278	2	0.156475	0.241007	0.263981	0.229138	1	1	1	1	1	CTTGGTAAGGTTGAATCTGGTCTCTTGGATTTGAG[A/G]CTCGAATGGCAGCCTGGTCTCATCTGAAGGTTAGT	for		2	PSME_00052609-RA	100	1e-26	433	495	for
	Psme_SNP_PMUSI_58294_142		PMUSI_58294	142	Affx-121785500	AX-118140265	Y	2	75.7705	Other	Rescued		1	1	0	0	0	73	2	0.390411	0.479452	0.47598	0.362702	1	1	1	1	1	205	2	0.373171	0.482927	0.467829	0.358397	1	1	1	1	1	TTTCCTTAATATCTCTTTGACAAGTAGAATAACTA[C/T]TTCCCATTTTTATTAACAGAAGACAAGTTGGTGCC	for
	Psme_SNP_PMUSI_58570_58		PMUSI_58570	58	Affx-121635424	AX-119030962	Y	2	94.3297	OTV; Other	OTV; Rescued		1	1	1	0	0												248	2	0.0766129	0.112903	0.141487	0.131477	0	1	1	1	1	ATACTTAAATGAGATAAACAGAGATTATTCTAGTA[C/T]ATGGCCTACAACTTCTATCCAGCCTGTCCAAACCC	for
	Psme_SNP_PMUSI_58596_352		PMUSI_58596	352	Affx-121736897	AX-124416091	M	2	96.8947	CallRateBelowThreshold; PolyHighResolution	Rescued; PolyHighResolution		1	1	1	1	1	105	2	0.166667	0.238095	0.277778	0.239198	1	1	1	1	1	280	2	0.221429	0.321429	0.344796	0.285354	1	1	1	1	1	ATATTAACATTGGAAAACGGAAGTAAGGATCGAAG[A/C]TTTTCATAAAGTGCATTCAAATGCTTCCGTCTTTT	for		1	PSME_00049251-RA	98.59	2e-29	398	328	rev
	Psme_SNP_PMUSI_59106_318		PMUSI_59106	318	Affx-121641374	AX-124405128	R	2	77.1287	Other	Other; Rescued		1	1	0	0	0												214	2	0.483645	0.509346	0.499465	0.374732	1	1	1	1	1	GCCTGTGCTGTCCTTCATGTTTCTAGCATTCATGC[A/G]ATGCAACACAGTACACGTCAAACACTTTTGTCGTG	rev
	Psme_SNP_PMUSI_59106_82		PMUSI_59106	82	Affx-121688022	AX-119016872	R	2	95.4874	CallRateBelowThreshold	Rescued		1	1	1	1	0	102	2	0.495098	0.539216	0.499952	0.374976	1	1	1	1	1	264	2	0.488636	0.462121	0.499742	0.374871	1	1	1	1	1	TGTTAACAGACTCACACAGTTGCAAACCAAATTTG[A/G]CCGATGCTCATGTGCTACAAAAGGGTTCCATAGTC	rev
	Psme_SNP_PMUSI_59257_209		PMUSI_59257	209	Affx-121653076	AX-119026175	Y	2	78.9548	Other	Other; Rescued		1	1	0	0	0												218	2	0.447248	0.426606	0.494434	0.372202	1	1	1	1	1	TAGGTCAATTGCTAATTCCATTTGGTAAAGTTAAT[C/T]ATTTTGGAATTTTTACGGCCCTGTCTATAGTTTGA	rev
	Psme_SNP_PMUSI_59471_269		PMUSI_59471	269	Affx-121683379	AX-124405129	R	2	98.6283	PolyHighResolution	PolyHighResolution		1	1	1	1	1	111	2	0.45045	0.468468	0.49509	0.372533	1	1	1	1	1	280	2	0.444643	0.517857	0.493871	0.371917	1	1	1	1	1	CATTGTCGATGCTAGATTGAAGAAGAATCTGTGGT[A/G]TAATGTATTCTGACTGGGTTAGGATTTATGAACCG	rev
	Psme_SNP_PMUSI_59480_284		PMUSI_59480	284	Affx-121631750	AX-124425880	Y	2	98.4985	PolyHighResolution	PolyHighResolution		1	1	1	1	1	110	2	0.363636	0.490909	0.46281	0.355713	1	1	1	1	1	282	2	0.317376	0.393617	0.433297	0.339424	1	1	1	1	1	TCTGTTTTGTGATTATATACATATGTGAATGGTAA[C/T]TGCTCAAAAGAAGGGGACTAAGGCCAGACTCAGTG	rev
	Psme_SNP_PMUSI_59600_95		PMUSI_59600	95	Affx-121664063	AX-124405630	M	2	98.1305	PolyHighResolution	PolyHighResolution		1	1	1	1	1	108	2	0.425926	0.425926	0.489026	0.369453	1	1	1	1	1	278	2	0.415468	0.492806	0.485709	0.367752	1	1	1	1	1	CTCTCTGATAAATATCGTGCCATACCATTCTCTCA[A/C]AGAGAAGGGCATTGTTTCCATAGGAAGAGTGCGCA	for
	Psme_SNP_PMUSI_59632_277		PMUSI_59632	277	Affx-121747743	AX-124405294	K	2	99.2187	PolyHighResolution	PolyHighResolution		1	1	1	1	1	112	2	0.285714	0.357143	0.408163	0.324865	1	1	1	1	1	280	2	0.273214	0.332143	0.397136	0.318278	0	1	1	1	1	GTTAAGTACTGGGAGGAAATATCCGATTTTCAGAG[G/T]ATGGAGAGCCGTTTAGCAGAGATTCAGCTCGCCTA	for
	Psme_SNP_PMUSI_59670_188		PMUSI_59670	188	Affx-121631757	AX-124425984	Y	2	99.5395	PolyHighResolution	PolyHighResolution		1	1	1	1	1	112	1	0	0	0	0	0	0	0	0	0	280	2	0.0214286	0.0357143	0.0419388	0.0410593	1	1	1	1	1	GTAAGATGCTCCTGTAGATGACTAAATAGTGCTTC[C/T]CCCTTTCTGTACTTAAAGGGTACCTTTGCTGTCAC	for
	Psme_SNP_PMUSI_60113_239		PMUSI_60113	239	Affx-121604473	AX-123136960	Y	2	86.9307	Other	Rescued; Other		1	1	1	0	0	98	2	0.341837	0.683673	0.449969	0.348733	0	0	0	0	0												GATTTAAACCTTGATGCAAGACATCAAGAAGATCG[C/T]TGTCATCTACCATGGTTATAATATCATTGTCCTCA	rev
	Psme_SNP_PMUSI_60370_343		PMUSI_60370	343	Affx-121779584	AX-124405298	R	2	84.2926	Other	Rescued		1	1	1	1	0	91	2	0.384615	0.307692	0.473373	0.361332	0	1	1	1	1	255	2	0.480392	0.2	0.499231	0.374615	0	0	0	0	0	AGGAGTTGCGTGGCCACTGTGGTTCTCCCAGATTT[A/G]AAGATGAGGAGATTGCAGATTTGCATTGTTGACAT	for		1	PSME_00054822-RA	100	2e-29	1538	1605	for
	Psme_SNP_PMUSI_60395_355		PMUSI_60395	355	Affx-121698482	AX-119014130	R	2	82.3592	Other	Rescued		1	1	0	0	0	79	2	0.341772	0.455696	0.449928	0.34871	1	1	1	1	1	213	2	0.370892	0.460094	0.466662	0.357775	1	1	1	1	1	TCGTAATGTTTTTAAGGGATGCTAGTTTTATCAAT[A/G]TGAGTTTGCTTAGTTAGATGTGAGAAATTAATAAG	for
	Psme_SNP_PMUSI_60489_275		PMUSI_60489	275	Affx-121748336	AX-124405631	R	2	85.6637	Other	Rescued		1	1	1	0	0	89	2	0.303371	0.314607	0.422674	0.333347	1	1	1	1	1	241	2	0.290456	0.315353	0.412183	0.327236	0	1	1	0	1	TGACACTTTTCCTGATACAATACTAAATGTTATCC[A/G]TTGTCACTTTAGATCTAAACAGTTAAATCCTAATA	rev
	Psme_SNP_PMUSI_60753_206		PMUSI_60753	206	Affx-121648496	AX-119027383	Y	2	92.7876	CallRateBelowThreshold	Rescued		1	1	1	1	0	98	2	0.30102	0.397959	0.420814	0.332272	1	1	1	1	1	263	2	0.342205	0.372624	0.450202	0.348861	0	1	1	1	1	GACAGATCACACCCACAAGCAGAAAAGATATATGG[C/T]ATGTTAGAGAGCTTGGCTGGGCGGATGAAGGAGGA	for
	Psme_SNP_PMUSI_60800_111		PMUSI_60800	111	Affx-121686147	AX-124405078	Y	2	96.5227	CallRateBelowThreshold; PolyHighResolution	Rescued; PolyHighResolution		1	1	1	1	1	108	2	0.171296	0.287037	0.283908	0.243606	1	1	1	1	1	276	2	0.20471	0.286232	0.325608	0.272598	1	1	1	1	1	GTAACAATTCTCAGTGTATACTTGGGTATTAGGCA[C/T]GTTCGAGTTTGGGGTGATTCTCACATAAACATTTG	rev
	Psme_SNP_PMUSI_60932_60		PMUSI_60932	60	Affx-121693782	AX-119015355	K	2	95.909	Other; PolyHighResolution	Rescued; PolyHighResolution		1	1	1	1	1	99	2	0.464646	0.484848	0.4975	0.373747	1	1	1	1	1	280	2	0.492857	0.414286	0.499898	0.374949	0	1	1	1	1	GTTTGAGTGTTTCTAGAATTCCAATGGGTGAAGGA[G/T]GATGAGCAAGGGCAACGTTGAGCAAGTAGATTGTT	rev
	Psme_SNP_PMUSI_60932_143		PMUSI_60932	143	Affx-121702237	AX-124416444	R	2	93.7443	CallRateBelowThreshold; PolyHighResolution	Rescued; PolyHighResolution		1	1	1	1	1	92	2	0.494565	0.51087	0.499941	0.37497	1	1	1	1	1	277	2	0.472924	0.411552	0.498534	0.374266	0	1	1	1	1	AACATGGCAATTAGTTGGAGGGTTTCCATTTATAT[A/G]AGGTTCCACATGGCCATATACTAAAACCCCAACTT	rev
	Psme_SNP_PMUSI_60943_368		PMUSI_60943	368	Affx-121750941	AX-118174743	Y	2	80.9145	Other	Rescued		1	1	0	0	0	78	2	0.25	0.397436	0.375	0.304688	1	1	1	1	1	208	2	0.326923	0.432692	0.440089	0.34325	1	1	1	1	1	AGAGAGGAAGAGATCCTAGGTCGAAATAACTATCC[C/T]AGAAAACTAAGGGAAAATCCTAGAGGACTCTCACA	for
	Psme_SNP_PMUSI_61117_412		PMUSI_61117	412	Affx-121716253	AX-124405352	Y	2	99.3546	PolyHighResolution	PolyHighResolution		1	1	1	1	1	110	2	0.0909091	0.0727273	0.165289	0.151629	0	0	0	0	0	282	2	0.0904255	0.0390071	0.164498	0.150968	0	0	0	0	0	GATAACGAGCATGACTTTAGGGAGTAAATAGATAC[C/T]GTTGATATCATAAAAGAGGAAGTTTTGAAAATGTC	for
	Psme_SNP_PMUSI_61464_345		PMUSI_61464	345	Affx-121658180	AX-124425861	Y	2	99.3879	NoMinorHom; Other	NoMinorHom; Rescued		1	1	1	1	0												277	2	0.15343	0.241877	0.259778	0.226036	1	1	1	1	1	ACTAAACCTAGTTTGTAGAGTCTAATGAAATTCTC[C/T]AACTGGAAGAGAGGAATCCCTGAGGTCTCCATGAG	for
	Psme_SNP_PMUSI_61464_103		PMUSI_61464	103	Affx-121698174	AX-124405048	R	2	98.6028	PolyHighResolution	PolyHighResolution		1	1	1	1	1	111	2	0.333333	0.45045	0.444444	0.345679	1	1	1	1	1	279	2	0.232975	0.365591	0.357395	0.29353	1	1	1	1	1	TACCCAGGAAGATAAAACCTAGTTTGACAAACAAC[A/G]GGATTGAGATGAAGTGTTCTTTAACAAAACAATGT	rev
	Psme_SNP_PMUSI_61471_297		PMUSI_61471	297	Affx-121638011	AX-124416345	R	2	89.3182	Other; CallRateBelowThreshold	Rescued		1	1	1	0	0	91	2	0.28022	0.318681	0.403393	0.32203	1	1	1	1	1	250	2	0.312	0.376	0.429312	0.337158	1	1	1	1	1	GAGAGACAGGCCCAGAGGGCAAGATCAGGGTTGAC[A/G]TCATCATTTTGAAGGGCTTATATCAACATAAAACT	for
	Psme_SNP_PMUSI_61501_138		PMUSI_61501	138	Affx-121759331	AX-118166439	K	2	99.7048	Other; PolyHighResolution	Other; PolyHighResolution		1	1	1	1	1												283	2	0.176678	0.261484	0.290926	0.248607	1	1	1	1	1	ATCAGTTTTTCCTTGGGGGTTCTGGCATTCCTGCT[G/T]CCTTTGACAGGTCCGCTTCTTTCCACCTTACCGGA	for		1	PSME_00000433-RA	98.61	2e-29	555	484	rev
	Psme_SNP_PMUSI_61536_325		PMUSI_61536	325	Affx-121625569	AX-124405079	Y	2	99.941	PolyHighResolution	PolyHighResolution		1	1	1	1	1	112	2	0.258929	0.410714	0.383769	0.31013	1	1	1	1	1	283	2	0.326855	0.491166	0.440042	0.343223	1	1	1	1	1	ATCCATAGACAATGCCACAGACCAGTGACGAACTC[C/T]CGCACAACCAAATAACCATCTTCGAACAAAGCAAC	for
	Psme_SNP_PMUSI_61536_348		PMUSI_61536	348	Affx-121665633	AX-124425883	Y	2	98.4395	PolyHighResolution	PolyHighResolution		1	1	1	1	1	111	2	0.27027	0.414414	0.394449	0.316654	1	1	1	1	1	282	2	0.351064	0.48227	0.455636	0.351834	1	1	1	1	1	AGTGACGAACTCCCGCACAACCAAATAACCATCTT[C/T]GAACAAAGCAACCCTCCAATAAAGCTTTATAAGCA	rev
	Psme_SNP_PMUSI_61566_280		PMUSI_61566	280	Affx-121635403	AX-124416499	R	2	85.853	Other	Rescued		1	1	1	1	0	88	2	0.352273	0.136364	0.456353	0.352224	0	0	0	0	0	257	2	0.258755	0.120623	0.383602	0.310026	0	0	0	0	0	GATTTTACATTAAATTCTTTCACTATACCATAAAT[A/G]AACATGAGGTAAATGACCATCTCTACTCCAAAGAC	rev
	Psme_SNP_PMUSI_61878_199		PMUSI_61878	199	Affx-121637545	AX-124416367	M	2	75.9637	Other	Rescued		1	1	0	0	0	70	2	0.4	0.457143	0.48	0.3648	1	1	1	1	1	204	2	0.47549	0.647059	0.498799	0.374399	0	1	1	0	1	CTGGTTCAAGGTCTCAGTGGGTGAAGACTCGAGTA[A/C]TGAGTCAAGAGCAGTGTTTGAGAGGAAAATCTCCA	for
	Psme_SNP_PMUSI_61992_226		PMUSI_61992	226	Affx-121719696	AX-124416158	M	2	96.1212	CallRateBelowThreshold	Rescued		1	1	1	1	0	107	2	0.121495	0.130841	0.213468	0.190684	0	1	1	0	1	270	2	0.124074	0.166667	0.217359	0.193737	0	1	1	0	1	CTTCATCCGGGATGCGGAAAACCAGAGAAGTCAAG[A/C]CTGGGCGTCTAGCTGGCTGGAAGGATGTGATATCT	rev
	Psme_SNP_PMUSI_62008_349		PMUSI_62008	349	Affx-121774475	AX-124416214	Y	2	99.6458	PolyHighResolution	PolyHighResolution		1	1	1	1	1	110	2	0.404545	0.445455	0.481777	0.365722	1	1	1	1	1	283	2	0.35159	0.385159	0.455949	0.352004	0	1	1	1	1	AGGGATGCATGGGGTGTCCCATTGTTGTCCAAGTT[C/T]GACTATTTAGGCAGAAATGCTATCCCACTTGGAAG	for
	Psme_SNP_PMUSI_62022_277		PMUSI_62022	277	Affx-121765317	AX-124405301	R	2	95.6233	CallRateBelowThreshold	Rescued		1	1	1	1	0	98	2	0.209184	0.336735	0.330852	0.27612	1	1	1	1	1	271	2	0.180812	0.273063	0.296238	0.252359	1	1	1	1	1	TCTGCTACCTTTTCTTATTGTACAAGGATTGGCTT[A/G]TCATGCCTAATAAGTCAGAAATGGGAGCCAAAATA	rev
	Psme_SNP_PMUSI_62219_426		PMUSI_62219	426	Affx-121716230	AX-119009363	Y	2	71.8304	Other	Rescued		1	0	0	0	0	73	2	0.479452	0.547945	0.499156	0.374577	1	1	1	1	1	167	2	0.482036	0.42515	0.499355	0.374677	1	1	1	1	1	AATGGATACAATGATAATGGGCTTAGTGTCATTTC[C/T]GCAGTTGATAAATTCCATTTCTACAGTTCGCATAA	for
	Psme_SNP_PMUSI_62528_262		PMUSI_62528	262	Affx-121725752	AX-119006945	Y	2	99.2226	PolyHighResolution	PolyHighResolution		1	1	1	1	1	111	2	0.175676	0.315315	0.289627	0.247685	1	1	1	1	1	280	2	0.258929	0.332143	0.383769	0.31013	1	1	1	1	1	TGTTTACTGTTTATGCTTGTGAGATGACTGAATGC[C/T]TAAATGGCCTGAGGCTTTGCTGAGTTGGAGGGCGG	rev
	Psme_SNP_PMUSI_62583_147		PMUSI_62583	147	Affx-121626448	AX-124416401	R	2	95.415	Other; PolyHighResolution	Rescued; PolyHighResolution		1	1	1	1	1	102	2	0.294118	0.313725	0.415225	0.329019	1	1	1	1	1	278	2	0.329137	0.291367	0.441611	0.344101	0	0	0	0	0	ACGGATATACTGACTGTCTGAGCGTCCTGGATCTG[A/G]ACAATGTGTATTATGGCAGGAGACCTGATTTTCAA	for		1	PSME_00004949-RA	97.06	4e-26	1958	2025	for
	Psme_SNP_PMUSI_62583_302		PMUSI_62583	302	Affx-121633427	AX-119031487	Y	2	94.8893	CallRateBelowThreshold	Rescued		1	1	1	1	0	101	2	0.277228	0.376238	0.400745	0.320447	1	1	1	1	1	270	2	0.357407	0.462963	0.459335	0.353841	1	1	1	1	1	GTGGCATCTCTTTGTCGACAGCATTGCTCTTTAAC[C/T]GGAAATAACTTGACCATTGCATTTAACTTTCATTC	for		1	PSME_00004949-RA	97.18	9e-28	2110	2180	for
	Psme_SNP_PMUSI_62596_189		PMUSI_62596	189	Affx-121730345	AX-119005583	M	2	94.8108	Other	Rescued		1	1	1	1	0	101	2	0.188119	0.277228	0.30546	0.258807	1	1	1	1	1	268	2	0.19403	0.276119	0.312765	0.263854	1	1	1	1	1	ATAGAAGCAGTGAAATAACATATTTGTAACAAGCT[A/C]TCTTGGGATGAGAGTTTAGAAGCACAAAAACTAAG	rev
	Psme_SNP_PMUSI_62612_388		PMUSI_62612	388	Affx-121732663	AX-124416502	Y	2	87.5545	Other	Rescued		1	1	1	0	0	91	2	0.43956	0.483516	0.492694	0.37132	1	1	1	1	1	232	2	0.443966	0.456897	0.49372	0.37184	1	1	1	1	1	ATTGTTTCTTCCGGTTATTTTTTTGGCCTATTGTT[C/T]CATGAAGTGGAACGATGAATTGGCTTGGAAATTTC	rev
	Psme_SNP_PMUSI_62612_169		PMUSI_62612	169	Affx-121756906	AX-118169114	Y	2	94.641	CallRateBelowThreshold	Rescued		1	1	1	1	0	108	2	0.439815	0.453704	0.492755	0.371352	1	1	1	1	1	256	2	0.408203	0.441406	0.483147	0.366431	1	1	1	1	1	AAGCAGGCCGGGCTCAAGTGTTTGGCCATGGAGGT[C/T]CTAGGTTTAAGCCTTTCAAAGCCCAAAATTATTTC	rev
	Psme_SNP_PMUSI_62678_221		PMUSI_62678	221	Affx-121690955	AX-119016219	Y	2	96.8513	CallRateBelowThreshold; PolyHighResolution	Rescued; PolyHighResolution		1	1	1	1	1	108	2	0.453704	0.407407	0.495713	0.372847	1	1	1	1	1	275	2	0.489091	0.476364	0.499762	0.374881	1	1	1	1	1	TATTCACACTCATGCCCTCTTATTTCTGACAAAGC[C/T]TGTTGCTACAACCATCTTTCACTGCTATGATTGTC	for
	Psme_SNP_PMUSI_62814_299		PMUSI_62814	299	Affx-121685542	AX-119017633	M	2	98.9491	PolyHighResolution	PolyHighResolution		1	1	1	1	1	111	2	0.391892	0.477477	0.476625	0.363039	1	1	1	1	1	281	2	0.33452	0.448399	0.445232	0.346116	1	1	1	1	1	CAAGCAAGCGACATTTTAAAGTGTTTTGATTATTC[A/C]CTTTATATTGGTTACTGGAGCCTAGGTATTATTTT	rev
	Psme_SNP_PMUSI_62964_373		PMUSI_62964	373	Affx-121670138	AX-124405133	R	2	97.2528	CallRateBelowThreshold; PolyHighResolution	Rescued; PolyHighResolution		1	1	1	1	1	108	2	0.300926	0.37963	0.420739	0.332228	1	1	1	1	1	277	2	0.270758	0.404332	0.394896	0.316925	1	1	1	1	1	TTGATTGTGTAATATTGGAATTTCGTTTGCATAGC[A/G]CGTCTCTTGCAACTAGGAGGAAGCAAAATATAGTA	for
	Psme_SNP_PMUSI_63164_195		PMUSI_63164	195	Affx-121654477	AX-119025911	M	2	96.1312	CallRateBelowThreshold; PolyHighResolution	Rescued; PolyHighResolution		1	1	1	1	1	103	2	0.237864	0.242718	0.36257	0.296841	0	1	1	1	1	279	2	0.241935	0.25448	0.366805	0.299532	0	0	0	0	0	AATCTAGGTTAAGGAAGGTTTGTTCCAGTTAGATG[A/C]TGAATATCGACGATTGTTACATCAGGCTCATAAAT	for
	Psme_SNP_PMUSI_63164_377		PMUSI_63164	377	Affx-121673036	AX-124425911	Y	2	90.79	Other	Rescued; Other		1	1	1	0	0	97	2	0.283505	0.298969	0.40626	0.323736	0	1	1	1	1												TGCCAGAGGGCAGATATCCAAAATAGTTTTTCAAG[C/T]TAGTTGAAAGTAAATGGAGGGTAGTCTCCCGAGGG	rev
	Psme_SNP_PMUSI_63431_111		PMUSI_63431	111	Affx-121742537	AX-118183506	R	2	78.5689	Other	Rescued		1	1	0	0	0	85	2	0.311765	0.364706	0.429135	0.337057	1	1	1	1	1	201	2	0.338308	0.308458	0.447712	0.347489	0	1	1	0	1	CAACTTGCTTACAGCCACCCTCCCCTCCCTGTAGT[A/G]GCCAGGGAAAGATACGTATTAGATTGGTAGGGAGA	rev
	Psme_SNP_PMUSI_63439_295		PMUSI_63439	295	Affx-121768635	AX-124405744	R	2	86.3721	Other	Rescued		1	1	1	0	0	93	2	0.392473	0.333333	0.476876	0.363171	0	1	1	1	1	238	2	0.466387	0.411765	0.49774	0.373868	0	1	1	1	1	AGCCTAATTTGAGTTCAACTTTGAGGACAAAGGTT[A/G]TTAATCAACGAGCCAACACTATAGGATGTAAATAA	rev
	Psme_SNP_PMUSI_63553_227		PMUSI_63553	227	Affx-121742285	AX-124405134	M	2	100	PolyHighResolution	PolyHighResolution		1	1	1	1	1	112	2	0.397321	0.4375	0.478914	0.364235	1	1	1	1	1	283	2	0.339223	0.452297	0.448301	0.347814	1	1	1	1	1	ATAGAGCAAGAGGCTATGTTGAGAGGATATGCGAT[A/C]TTTGATTTTAATGTGAGATCTGTTAGTTAAGATTA	for
	Psme_SNP_PMUSI_63557_516		PMUSI_63557	516	Affx-121627579	AX-124405362	Y	2	96.9143	CallRateBelowThreshold	Rescued		1	1	1	1	0	107	2	0.205607	0.35514	0.326666	0.273311	1	1	1	1	1	273	2	0.216117	0.380952	0.338821	0.281421	1	1	1	1	1	TGTGTGACTGCTCTTCCCTTCGCGCATGATTGTAG[C/T]AGGTTGCTTCTTTGCTTTGTGCGTGACTGTACTCT	rev
	Psme_SNP_PMUSI_63557_394		PMUSI_63557	394	Affx-121682178	AX-119018386	Y	2	98.6322	PolyHighResolution	PolyHighResolution		1	1	1	1	1	111	2	0.157658	0.297297	0.265603	0.230331	1	1	1	1	1	279	2	0.197133	0.308244	0.316543	0.266443	1	1	1	1	1	TGAGCTTATTCAAGGTATGGTATTCGTATGTGGTT[C/T]CTTGGCTGACTTCTTCGTTAGTGTGACTGCTTCAT	rev
	Psme_SNP_PMUSI_63894_352		PMUSI_63894	352	Affx-121659602	AX-124405305	Y	2	94.7512	CallRateBelowThreshold	Rescued		1	1	1	1	0	105	2	0.485714	0.438095	0.499592	0.374796	1	1	1	1	1	258	2	0.47093	0.430233	0.49831	0.374154	1	1	1	1	1	TTATATTATTATGCTATAAACATCAAATACTATGT[C/T]CTTGGAGAGTACAGCCTGGTGTGTGTACAGAGAGG	rev
	Psme_SNP_PMUSI_64000_269		PMUSI_64000	269	Affx-121604247	AX-124405135	Y	2	99.4175	PolyHighResolution	PolyHighResolution		1	1	1	1	1	112	2	0.361607	0.455357	0.461695	0.355114	1	1	1	1	1	281	2	0.396797	0.494662	0.478698	0.364122	1	1	1	1	1	CTTTTTTCATGTGATTCACACCCAGAGGCTGAAGC[C/T]GCTACATCCATGAAATTTCACTATTACACTGTGAG	for
	Psme_SNP_PMUSI_64000_200		PMUSI_64000	200	Affx-121652883	AX-119026190	R	2	81.2047	Other	Rescued		1	1	1	0	0	87	2	0.310345	0.367816	0.428062	0.336443	1	1	1	1	1	237	2	0.301688	0.468354	0.421345	0.332579	1	1	1	1	1	ATAAAGATTGAATCTGGGTGGGGAGGTCACTGATC[A/G]GTAGTCCTAACCATCCAAGCTACATCCAATGGACT	for
	Psme_SNP_PMUSI_64143_244		PMUSI_64143	244	Affx-121747702	AX-124405746	R	2	83.1239	Other	Other; Rescued		1	1	0	0	0												200	2	0.365	0.48	0.46355	0.356111	1	1	1	1	1	AAGAACACCCTGCAATATGCAAAAGAGGCTGCACC[A/G]TGTTCTCCTGCACCTTAACATTTGTTCTCTTCCGA	for
	Psme_SNP_PMUSI_64150_309		PMUSI_64150	309	Affx-121625739	AX-119033381	Y	2	99.882	MonoHighResolution; PolyHighResolution	MonoHighResolution; PolyHighResolution		1	1	1	1	1												283	2	0.0123675	0.0176678	0.0244291	0.0241307	0	1	1	0	1	TTTCTTGTGTACAGCTTTATTGCTGCTTCTTTCCT[C/T]GATCTTACCGCCTCTGCCGCCTCCACCGTTGATGC	for		1	PSME_00026442-RA	98.59	2e-29	99	29	rev
	Psme_SNP_PMUSI_64174_284		PMUSI_64174	284	Affx-121635460	AX-124405560	R	2	78.4374	Other	Rescued		1	1	0	0	0	77	2	0.24026	0.350649	0.36507	0.298432	1	1	1	1	1	216	2	0.439815	0.601852	0.492755	0.371352	0	1	1	1	1	TTATAGCTGCAAGTCTAGATTTAGATAGTGCTATG[A/G]ATTGACTATCATACCATTTTCCAACACTTCCATGC	for
	Psme_SNP_PMUSI_64317_296		PMUSI_64317	296	Affx-121713941	AX-124405306	M	2	96.5661	CallRateBelowThreshold; PolyHighResolution	Rescued; PolyHighResolution		1	1	1	1	1	106	2	0.311321	0.490566	0.4288	0.336865	1	1	1	1	1	279	2	0.304659	0.394265	0.423684	0.33393	1	1	1	1	1	CCACAGCACAGCACATGGAGAGATGGAGTGGTGCA[A/C]TGCTTAGGAAACAAACAGAATTTGTCAACCCAAGG	for
	Psme_SNP_PMUSI_64482_216		PMUSI_64482	216	Affx-121690052	AX-119016324	K	2	92.9569	CallRateBelowThreshold	Rescued		1	1	1	1	0	87	2	0.413793	0.528736	0.485137	0.367458	1	1	1	1	1	264	2	0.424242	0.537879	0.488522	0.369195	1	1	1	1	1	GCCTTATGAAGTCTCAAGACAAGCAATGAGCCATA[G/T]GTAACTTATGGGCTATCCAATACTAGATCTTTGTT	rev
	Psme_SNP_PMUSI_64586_305		PMUSI_64586	305	Affx-121738669	AX-124405961	R	2	74.8989	Other	Rescued; Other		1	0	0	0	0	77	2	0.461039	0.454545	0.496964	0.373477	1	1	1	1	1												AAAGCACAAGAAATCTGTGAAGGCATTTCTTTCAC[A/G]AGAAGACCTCAGGACAACAAGGTAAAGCGTGGTTT	rev
	Psme_SNP_PMUSI_64700_427		PMUSI_64700	427	Affx-121781335	AX-118144255	Y	2	99.7344	PolyHighResolution	PolyHighResolution		1	1	1	1	1	111	2	0.292793	0.405405	0.41413	0.328378	1	1	1	1	1	283	2	0.30212	0.434629	0.421687	0.332777	1	1	1	1	1	ATTTTATGACACAGAATTCCTCATGACAAATACAA[C/T]ATTCTCTGTGATAACCATCCTCTGACCCCTATGAC	rev
	Psme_SNP_PMUSI_64771_197		PMUSI_64771	197	Affx-121619228	AX-124405523	R	2	77.3036	Other	Rescued; Other		1	1	0	0	0	85	2	0.252941	0.388235	0.377924	0.306511	1	1	1	1	1												AAAAGAGTTTATAAATGCTATAACAGGAGAGAAGA[A/G]TTGTGGAAAGCATAGATGTTAACATAGATGAAAAA	for
	Psme_SNP_PMUSI_64935_293		PMUSI_64935	293	Affx-121688944	AX-124416447	R	2	90.8061	Other	Rescued		1	1	1	1	0	92	2	0.467391	0.630435	0.497873	0.373934	1	1	1	1	1	262	2	0.494275	0.5	0.499934	0.374967	1	1	1	1	1	CGCAAACGGAGAAAGAATTGGGTCAAGTTGAAGCA[A/G]GTTATCAATTATACGGTTGGGGAGGATATTGGTTG	for
	Psme_SNP_PMUSI_65054_213		PMUSI_65054	213	Affx-121730851	AX-119005473	K	2	99.325	PolyHighResolution	PolyHighResolution		1	1	1	1	1	108	2	0.287037	0.407407	0.409294	0.325533	1	1	1	1	1	283	2	0.284452	0.35689	0.407078	0.324222	1	1	1	1	1	ACCTCACACTATAATAGAAGACGAATAGCCTAATA[G/T]GTGCTCAATGTTGAGGTGTTTGAGTTGAACCTTAT	for
	Psme_SNP_PMUSI_65183_449		PMUSI_65183	449	Affx-121767107	AX-124416347	R	2	81.6763	Other	Rescued		1	1	0	0	0	88	2	0.318182	0.477273	0.433884	0.339757	1	1	1	1	1	218	2	0.376147	0.458716	0.469321	0.35919	1	1	1	1	1	AGGAGTATCCACCAAACATGATGATTGATGGAAAC[A/G]CTGCCACACCTTCAAAGTCAGTTGCCTTAATCTGT	rev
	Psme_SNP_PMUSI_65246_406		PMUSI_65246	406	Affx-121610840	AX-124416015	K	2	96.7667	CallRateBelowThreshold	Rescued		1	1	1	1	0	106	2	0.301887	0.433962	0.421502	0.33267	1	1	1	1	1	269	2	0.340149	0.3829	0.448895	0.348142	1	1	1	1	1	TAATCGATTTAAGTATCTGGTGTCCAAATTTCTGT[G/T]TGACTAATGACCAGGTGAGCAATTCGAAAGGCTAA	rev
	Psme_SNP_PMUSI_65246_377		PMUSI_65246	377	Affx-121622693	AX-124425849	R	2	87.4548	Other	Other; Rescued		1	1	0	0	0												195	2	0.284615	0.497436	0.407219	0.324305	0	1	1	1	1	AAAATCTTGAATTCATCTAGGTCGATGGGTAATCG[A/G]TTTAAGTATCTGGTGTCCAAATTTCTGTTTGACTA	for
	Psme_SNP_PMUSI_65589_243		PMUSI_65589	243	Affx-121598343	AX-124405967	Y	2	76.1242	Other	Other; Rescued		1	0	0	0	0												173	2	0.450867	0.589595	0.495172	0.372574	1	1	1	1	1	TGAATTCAAAGATAATCACTTATGCAATTCCCTGG[C/T]TTTCCAACGTTTTGTTTTCCCAATCTTTGCAATTT	for
	Psme_SNP_PMUSI_65714_201		PMUSI_65714	201	Affx-121697422	AX-119014550	Y	2	79.8419	Other	Other; Rescued		1	1	0	0	0												210	2	0.447619	0.342857	0.494512	0.372241	0	1	1	0	1	AACACCCTTACCTATGCCCATCTGAATAAGGGACA[C/T]GCAAATAAATGACAAATAAACAATTGTAAATATGT	for
	Psme_SNP_PMUSI_66074_245		PMUSI_66074	245	Affx-121721732	AX-124405315	M	2	98.2663	PolyHighResolution	PolyHighResolution		1	1	1	1	1	109	2	0.5	0.46789	0.5	0.375	1	1	1	1	1	281	2	0.485765	0.537367	0.499595	0.374797	1	1	1	1	1	AAAGTTCCCTATTTCCTTGAAACAACATTTAACCA[A/C]TTACTCCACTAGGAGACTCCACAACTGTCCCAAAT	rev
	Psme_SNP_PMUSI_66188_220		PMUSI_66188	220	Affx-121694472	AX-119015292	M	2	85.5534	Other	Rescued		1	1	1	0	0	86	2	0.412791	0.406977	0.484789	0.367279	1	1	1	1	1	232	2	0.336207	0.387931	0.446344	0.346732	1	1	1	1	1	CATAGATATTTTAGCCTTCTTCAAATTAACTCCTA[A/C]GTTGCTTTAAGCATTTGTCCTCAGATTATTTTATT	rev
	Psme_SNP_PMUSI_66347_72		PMUSI_66347	72	Affx-121655563	AX-119025524	R	2	78.6575	Other	Rescued		1	1	0	0	0	78	2	0.24359	0.179487	0.368508	0.300609	0	1	1	0	1	200	2	0.435	0.36	0.49155	0.370739	0	1	1	0	1	GCGTCTTCTTGTTTTAGTAGAGAAGAGGAATGACC[A/G]GATGTAACCTAAAGCTTGAATTGTGTGTGTTGAAC	rev
	Psme_SNP_PMUSI_66381_281		PMUSI_66381	281	Affx-121711180	AX-119010864	R	2	82.7879	Other	Other; Rescued		1	1	0	0	0												215	2	0.462791	0.469767	0.497231	0.373612	1	1	1	1	1	GAGTTATATCTGGGCATGTTGCAGCAGTTCTGGGC[A/G]CAATTTTGTCATCAACCAAACTGGGTGTGTTTTGA	rev
	Psme_SNP_PMUSI_66724_376		PMUSI_66724	376	Affx-121640704	AX-119029436	R	2	98.4257	PolyHighResolution; Other	PolyHighResolution; Rescued		1	1	1	1	1	111	2	0.369369	0.234234	0.465871	0.357353	0	0	0	0	0	279	2	0.315412	0.250896	0.431855	0.338605	0	0	0	0	0	TACCCTATTCGTTCCTTTCATTAGAAATATGCACT[A/G]TGAATGGCTAAGGGTTACGACTAGAAATAGACTCT	rev
	Psme_SNP_PMUSI_67023_346		PMUSI_67023	346	Affx-121704069	AX-119012752	K	2	97.6994	PolyHighResolution	PolyHighResolution		1	1	1	1	1	111	2	0.202703	0.351351	0.323229	0.27099	1	1	1	1	1	276	2	0.244565	0.351449	0.369506	0.301239	1	1	1	1	1	TCGTATGCTCTCCGTTATATCTGCAATTACTGCTC[G/T]GTGATCACCAGAATTAGTGTATTGTTGTGCTGGAA	rev
	Psme_SNP_PMUSI_67524_194		PMUSI_67524	194	Affx-121662440	AX-124416057	R	2	91.2644	Other; CallRateBelowThreshold	Rescued		1	1	1	1	0	98	2	0.204082	0.244898	0.324865	0.272096	1	1	1	1	1	262	2	0.146947	0.225191	0.250707	0.21928	1	1	1	1	1	TCGCCACCATTATTATTTTGGTTGGCTTGGATAGC[A/G]GTGAGAAACTGAGCAAACATATCCACCAAGTGTTC	rev
	Psme_SNP_PMUSI_67524_159		PMUSI_67524	159	Affx-121705644	AX-124405083	Y	2	98.1678	PolyHighResolution	PolyHighResolution		1	1	1	1	1	110	2	0.163636	0.181818	0.273719	0.236258	0	1	1	1	1	278	2	0.142086	0.219424	0.243796	0.214077	1	1	1	1	1	CGTTATGTCCGTTGGTGCCTCTCGAACCATTGTTG[C/T]CGCCACCATTATTATTTTGGTTGGCTTGGATAGCG	for
	Psme_SNP_PMUSI_67709_363		PMUSI_67709	363	Affx-121766458	AX-118159667	R	2	98.5576	PolyHighResolution	PolyHighResolution		1	1	1	1	1	112	2	0.236607	0.348214	0.361248	0.295998	1	1	1	1	1	282	2	0.239362	0.351064	0.364135	0.297838	1	1	1	1	1	TGGTTGTATCTTAATCTGCTTTAAATCCAACTGAT[A/G]ACCGATCTCACCTACCACCAAGATATCCCAGCACA	rev
	Psme_SNP_PMUSI_67735_391		PMUSI_67735	391	Affx-121656024	AX-119025402	K	2	99.941	PolyHighResolution	PolyHighResolution		1	1	1	1	1	112	2	0.0491071	0.0803571	0.0933913	0.0890303	1	1	1	1	1	283	2	0.0477032	0.0883392	0.0908552	0.0867278	1	1	1	1	1	GCTAGCTTCTGTATATTCTTGTGACGCTATTTGCA[G/T]AGCGCTCGGTGAACTATCAATGCCATCTCCCTATA	for
	Psme_SNP_PMUSI_67934_465		PMUSI_67934	465	Affx-121636529	AX-119030478	Y	2	82.5331	Other	Other; Rescued		1	0	0	0	0												179	2	0.324022	0.480447	0.438064	0.342114	1	1	1	1	1	GGAGTCACAGATCACGGGTGACAAAAATGCTAGAG[C/T]CAAAACAAGAAGGAAACTACCAAATGTGGAACAAC	for
	Psme_SNP_PMUSI_68224_146		PMUSI_68224	146	Affx-121621338	AX-119034529	Y	2	100	PolyHighResolution	PolyHighResolution		1	1	1	1	1	112	2	0.383929	0.535714	0.473055	0.361164	1	1	1	1	1	283	2	0.358657	0.462898	0.460044	0.354224	1	1	1	1	1	GATTGAAATCGAACTGGAGGAATCCCAAAGCAATA[C/T]GTCAAGGTAAAATGCCAAATCGACTTTCTTAAACC	rev
	Psme_SNP_PMUSI_68240_323		PMUSI_68240	323	Affx-121613072	AX-119036694	R	2	99.7678	PolyHighResolution	PolyHighResolution		1	1	1	1	1	112	2	0.379464	0.508929	0.470942	0.360049	1	1	1	1	1	282	2	0.382979	0.439716	0.472612	0.360931	1	1	1	1	1	TGGTTTTGTTGCCAAATCTTTTAGTCACCGAATGT[A/G]GTAGTTCTCATCAACAATCTATAAAAGACTAGGAA	for
	Psme_SNP_PMUSI_68430_265		PMUSI_68430	265	Affx-121611889	AX-124405207	Y	2	79.6175	Other	Other; Rescued		1	1	0	0	0												203	2	0.339901	0.502463	0.448737	0.348055	1	1	1	1	1	GCTTACCTTACACATTGGAAACACATTCAAACCAA[C/T]GACAGAGCTTAAGCCACTCTTCTCTTCACCATCCC	rev
	Psme_SNP_PMUSI_68677_218		PMUSI_68677	218	Affx-121719336	AX-119008514	R	2	87.0265	Other	Other; Rescued		1	1	0	0	0												211	2	0.28436	0.36019	0.406999	0.324175	1	1	1	1	1	GATTGATGGCTCTGCAATCTTCCCCTTATCTATAC[A/G]TGGTTCTAACATTACTTAATCATGTTTCCTAGTAT	rev
	Psme_SNP_PMUSI_68705_328		PMUSI_68705	328	Affx-121710184	AX-124405466	Y	2	82.5485	Other	Rescued		1	1	1	0	0	86	2	0.360465	0.488372	0.46106	0.354772	1	1	1	1	1	237	2	0.291139	0.43038	0.412754	0.327571	1	1	1	1	1	GTAGGGGGGAATTGGAAAGGTGGGCTTCTTATTGA[C/T]GGAGTCCGGATTGAACCCAAGTCGCTTTAATGAAA	for		1	PSME_00043743-RA	98.48	1e-26	874	939	for
	Psme_SNP_PMUSI_68949_400		PMUSI_68949	400	Affx-121660249	AX-119024248	R	2	83.6822	Other; CallRateBelowThreshold	Rescued		1	1	1	0	0	76	2	0.493421	0.539474	0.499913	0.374957	1	1	1	1	1	242	2	0.409091	0.487603	0.483471	0.366599	1	1	1	1	1	AATTTATTGGACAGAGCTCAATACATCTTATTACA[A/G]TATATCAGACCATCCAAACACATGCCCATGAACAA	rev
	Psme_SNP_PMUSI_69036_146		PMUSI_69036	146	Affx-121714429	AX-124416058	R	2	99.506	PolyHighResolution	PolyHighResolution		1	1	1	1	1	112	2	0.183036	0.330357	0.299067	0.254347	1	1	1	1	1	283	2	0.194346	0.325088	0.313152	0.26412	1	1	1	1	1	TGGTGCAGGAGGCAGAGATGGATAGAACATGATGG[A/G]TTCTGAAAGGATTAAACGATTTTATGAGCAGTTTC	for
	Psme_SNP_PMUSI_69036_264		PMUSI_69036	264	Affx-121719556	AX-124405085	M	2	85.5447	Other	Other; Rescued		1	1	0	0	0												211	2	0.222749	0.255924	0.346264	0.286314	0	1	1	0	1	ATAATAAATGGGTGGTTTTTCTGGTTTTCATTTAT[A/C]CAACTGGGCAATGCAGCCCAAAATCTTTGCAAAGC	rev
	Psme_SNP_PMUSI_69036_231		PMUSI_69036	231	Affx-121748686	AX-124425884	M	2	84.599	Other	Rescued		1	1	1	0	0	82	2	0.219512	0.390244	0.342653	0.283948	1	1	1	1	1	228	2	0.184211	0.289474	0.300554	0.255388	1	1	1	1	1	CCAATGGTCCTTAATCCGAAGATTACTGGGTCAAT[A/C]ATAAATGGGTGGTTTTTCTGGTTTTCATTTATCCA	for
	Psme_SNP_PMUSI_69040_274		PMUSI_69040	274	Affx-121601681	AX-123139179	M	2	87.736	Other; CallRateBelowThreshold	Rescued		1	1	1	0	0	92	2	0.423913	0.478261	0.488422	0.369144	1	1	1	1	1	249	2	0.437751	0.522088	0.49225	0.371095	1	1	1	1	1	GATAAATTGTGGGAAACTTTACATACCTGTGGGGC[A/C]AGAAGGAATCTCTATTCTGGTACATTTTGCTATAA	for
	Psme_SNP_PMUSI_69247_200		PMUSI_69247	200	Affx-121714529	AX-124405321	R	2	98.5654	PolyHighResolution	PolyHighResolution		1	1	1	1	1	112	2	0.464286	0.535714	0.497449	0.373721	1	1	1	1	1	281	2	0.498221	0.491103	0.499994	0.374997	1	1	1	1	1	TACTGGCGTTATTAAAACTACCTTATACTAGCTTC[A/G]GACATGACAAATCATTGTATAAGCTTATGTTTTAT	for
	Psme_SNP_PMUSI_69594_253		PMUSI_69594	253	Affx-121766915	AX-118158733	R	2	100	PolyHighResolution	PolyHighResolution		1	1	1	1	1	112	2	0.0580357	0.116071	0.109335	0.103358	1	1	1	1	1	283	2	0.146643	0.243816	0.250278	0.218958	1	1	1	1	1	TTGACAGCGTGTAGTTTCCCAAGCAATGCCATCCA[A/G]TTGACACAACAGAACGTAGCCCTGCAGATCGTTCC	for
	Psme_SNP_PMUSI_69603_192		PMUSI_69603	192	Affx-121607428	AX-119038212	K	2	75.2765	Other	Rescued		1	0	0	0	0	74	2	0.331081	0.5	0.442933	0.344838	1	1	1	1	1	199	2	0.339196	0.547739	0.448284	0.347805	0	1	1	1	1	TGAATGAACAATCTACTCCTTCAGTGTATGATCTT[G/T]CCCATCGCAAGCTCACCCTGAGCTTTGGGATAATA	for
	Psme_SNP_PMUSI_70013_256		PMUSI_70013	256	Affx-121627388	AX-124416059	Y	2	84.9944	Other	Rescued		1	1	1	0	0	92	2	0.456522	0.608696	0.496219	0.373102	1	1	1	1	1	230	2	0.458696	0.56087	0.496588	0.373288	1	1	1	1	1	GCAGAATCAAACAGCAGATTCACTATCCAAGGAGG[C/T]TCTCTCTATGTATGGAGTTTGGTCTTTTGTTTTGG	for
	Psme_SNP_PMUSI_70013_136		PMUSI_70013	136	Affx-121787929	AX-118138293	M	2	88.446	Other	Rescued		1	1	1	0	0	100	2	0.33	0.46	0.4422	0.34443	1	1	1	1	1	237	2	0.335443	0.42616	0.445842	0.346454	1	1	1	1	1	ATCAATTGAGCAAAGAAGATATAGCGTCTGAAAAT[A/C]ATCTCGCTTCAACAATGGTGCTACAGGATACAACA	for
	Psme_SNP_PMUSI_70095_327		PMUSI_70095	327	Affx-121631070	AX-124416223	R	2	99.7048	Other; PolyHighResolution	Other; PolyHighResolution		1	1	1	1	1												283	2	0.0565371	0.106007	0.106681	0.100991	1	1	1	1	1	GTTTTTGGATGTCCCAAACTACAGTTAGGCGAGGT[A/G]GTATTATCGAGATGGATAAAAGTCTCATGGTGGCG	for
	Psme_SNP_PMUSI_70260_148		PMUSI_70260	148	Affx-121787573	AX-124416224	R	2	99.9115	PolyHighResolution; NoMinorHom	PolyHighResolution; NoMinorHom		1	1	1	1	1	111	2	0.018018	0.036036	0.0353867	0.0347606	1	1	1	1	1												TGTGTTGTTCAGCTCGTCTACCAGTATTCTGAGTC[A/G]CCCGAGTCCCAACTATAGCAGAAGCCCTGCGCAAT	rev
	Psme_SNP_PMUSI_70460_373		PMUSI_70460	373	Affx-121675171	AX-124405636	Y	2	99.9705	NoMinorHom; PolyHighResolution	NoMinorHom; PolyHighResolution		1	1	1	1	1												283	2	0.00530035	0.00353357	0.0105445	0.0104889	0	0	0	0	0	TCATATCGTAGAAACAACATGGGTTGCTAAAGAAG[C/T]TGTTTAATGGATCCGAAAACCCTTGTAAAACACCT	rev
	Psme_SNP_PMUSI_70812_456		PMUSI_70812	456	Affx-121627334	AX-124425885	Y	2	96.1507	OTV; CallRateBelowThreshold	OTV; Rescued		1	1	1	1	0												272	2	0.0422794	0.0698529	0.0809837	0.0777045	1	1	1	1	1	GACTCTGATCTAGCCCTTCTTCTCATGTGGAACCA[C/T]ACTTTCAATTCAGGCCTTGTTCTGTGTACCTCTAG	rev
	Psme_SNP_PMUSI_70823_309		PMUSI_70823	309	Affx-121672355	AX-119021254	Y	2	74.0563	Other	Rescued		1	0	0	0	0	67	2	0.492537	0.507463	0.499889	0.374944	1	1	1	1	1	192	2	0.489583	0.510417	0.499783	0.374891	1	1	1	1	1	TGGATGCTGGACCCAAAACCTAAAATAGGGCAACA[C/T]TGGAAAGAATCATGGTCATCTGACTAGACTACAAC	rev
	Psme_SNP_PMUSI_71105_226		PMUSI_71105	226	Affx-121751158	AX-124416226	R	2	99.7972	PolyHighResolution; NoMinorHom	PolyHighResolution; NoMinorHom		1	1	1	1	1	112	2	0.0401786	0.0625	0.0771285	0.0741541	1	1	1	1	1												GCCACGGTCGTTTCATCTGCATCCTCGCAGGAGAA[A/G]GCCCTCCGCACTTCAATGGAGTCCACTCGAGATGT	rev
	Psme_SNP_PMUSI_71348_208		PMUSI_71348	208	Affx-121607769	AX-119038115	Y	2	79.0282	Other	Rescued; Other		1	0	0	0	0	75	2	0.46	0.413333	0.4968	0.373395	1	1	1	1	1												ATAGAAGCCTCTGTCCATCCCGAAACACCATACTA[C/T]ATTCCTCATCCTCTAGAGTTAATACTGAGAGCAAG	rev
	Psme_SNP_PMUSI_71740_453		PMUSI_71740	453	Affx-121682717	AX-119018451	R	2	90.5633	Other	Rescued		1	1	1	0	0	102	2	0.495098	0.519608	0.499952	0.374976	1	1	1	1	1	246	2	0.493902	0.46748	0.499926	0.374963	1	1	1	1	1	GAGTTGAACTGCGGAGGTGATTGACACCTCTCTCA[A/G]TTAACTCGTAATCAGGTGCCAACACACCAAGCTGC	rev
	Psme_SNP_PMUSI_72370_263		PMUSI_72370	263	Affx-121634161	AX-119031294	R	2	77.7273	Other	Rescued; Other		1	0	0	0	0	69	2	0.311594	0.507246	0.429007	0.336983	1	1	1	1	1												ATTAAAACAAAACAATTTTCACAGAGTCAATTAAA[A/G]GTATGGACATATGCCCATGGGGCCTTGGTTCACTG	for
	Psme_SNP_PMUSI_72408_351		PMUSI_72408	351	Affx-121653880	AX-119025948	Y	2	92.4847	Other	Rescued		1	1	1	1	0	89	2	0.365169	0.52809	0.463641	0.356159	1	1	1	1	1	258	2	0.424419	0.554264	0.488575	0.369222	1	1	1	1	1	GTCATCTGCTTCATGCTCAAGCCACGTGCTCGACC[C/T]TGTTGCTTCCTTGTCCATCATGCTTATGTTTTCCA	rev
	Psme_SNP_PMUSI_72408_387		PMUSI_72408	387	Affx-121683914	AX-124416247	K	2	96.4576	PolyHighResolution; Other	PolyHighResolution; Other		1	1	1	1	1	110	2	0.427273	0.381818	0.489421	0.369655	1	1	1	1	1												TGTTGCTTCCTTGTCCATCATGCTTATGTTTTCCA[G/T]CTCTTCTCTGCTTGAGCGATCCTTTGTTGGCGGCC	rev
	Psme_SNP_PMUSI_72408_440		PMUSI_72408	440	Affx-121733775	AX-124405349	Y	2	99.0003	PolyHighResolution	PolyHighResolution		1	1	1	1	1	112	2	0.401786	0.464286	0.480708	0.365168	1	1	1	1	1	282	2	0.429078	0.524823	0.48994	0.369919	1	1	1	1	1	GATCCTTTGTTGGCGGCCTATTTGCAACGACAGTC[C/T]CGACGACTACCTGTGGTAGCACCCTTTCACTTCCA	for
	Psme_SNP_PMUSI_72656_254		PMUSI_72656	254	Affx-121719503	AX-124405986	R	2	69.6557	Other	Rescued; Other		1	0	0	0	0	69	2	0.347826	0.376812	0.453686	0.350771	1	1	1	1	1												TGGTCCCATTCTTCCCAAAATATGGATTTAAAATT[A/G]GTTTCAAGTCTTAAAAAGTACATCGTTGAGATGGA	rev
	Psme_SNP_PMUSI_72749_266		PMUSI_72749	266	Affx-121635075	AX-124405325	R	2	99.0338	PolyHighResolution	PolyHighResolution		1	1	1	1	1	112	2	0.415179	0.526786	0.485611	0.367702	1	1	1	1	1	281	2	0.44484	0.441281	0.493915	0.371939	1	1	1	1	1	AATCTCGAGTTATGTTTCATTTACTAAAACTACTT[A/G]TTTAAGCCTGGTTTCAAGACTAGACAAAAACCCTA	rev
	Psme_SNP_PMUSI_73823_124		PMUSI_73823	124	Affx-121595775	AX-124425916	R	2	95.0687	CallRateBelowThreshold; PolyHighResolution	Rescued; PolyHighResolution		1	1	1	1	1	99	2	0.292929	0.444444	0.414243	0.328445	1	1	1	1	1	279	2	0.277778	0.390681	0.401235	0.32074	1	1	1	1	1	TCATTGATTACAGTACAGTGAAAAATCTCGCACCA[A/G]AGTATGATAGATCATCCCCAGCAGGGCACCTAGAT	rev
	Psme_SNP_PMUSI_73823_323		PMUSI_73823	323	Affx-121664027	AX-119023363	Y	2	94.0078	CallRateBelowThreshold	Rescued		1	1	1	1	0	101	2	0.143564	0.287129	0.245907	0.215672	1	1	1	1	1	265	2	0.143396	0.226415	0.245667	0.215491	1	1	1	1	1	CTACAGACTACTATTTTCGTCGGGCGACAAGCTGG[C/T]TGCGCAGTGATCGCCGGACGACAAGGTAACGGAGC	for
	Psme_SNP_PMUSI_74084_93		PMUSI_74084	93	Affx-121669661	AX-119021658	Y	2	86.2875	Other; CallRateBelowThreshold	Rescued		1	1	1	0	0	91	2	0.401099	0.296703	0.480437	0.365027	0	1	1	1	1	240	2	0.404167	0.291667	0.481632	0.365647	0	0	0	0	0	ACAAGGCCTGTTTCATCCCGGGGGGATTGGTATGT[C/T]CATCTGATAAGCCCTGTTTGATCGTAGGGGGATTG	rev
	Psme_SNP_PMUSI_74084_157		PMUSI_74084	157	Affx-121697137	AX-119014618	Y	2	96.056	PolyHighResolution; CallRateBelowThreshold	PolyHighResolution; Rescued		1	1	1	1	1	104	2	0.456731	0.509615	0.496256	0.373121	1	1	1	1	1	261	2	0.47318	0.448276	0.498561	0.37428	1	1	1	1	1	GGGATTGGTATGTCTTAATAGGCTTGTTTGGTCCC[C/T]AGGTATATTAGTACGCCTGACTAGGCTTGTTTGGT	rev
	Psme_SNP_PMUSI_74232_197		PMUSI_74232	197	Affx-121601470	AX-123137278	R	2	98.4808	PolyHighResolution	PolyHighResolution		1	1	1	1	1	108	2	0.194444	0.277778	0.313272	0.264202	1	1	1	1	1	280	2	0.232143	0.371429	0.356505	0.292957	1	1	1	1	1	CAACTTTGGCATAAAACCTAATTCCACCGTCACAA[A/G]GCTTATAATTAGAATGGTTCCGTATATCCAATCCC	rev
	Psme_SNP_PMUSI_74238_141		PMUSI_74238	141	Affx-121761284	AX-118164390	R	2	99.3546	PolyHighResolution	PolyHighResolution		1	1	1	1	1	110	2	0.0818182	0.127273	0.150248	0.138961	1	1	1	1	1	282	2	0.072695	0.138298	0.134821	0.125733	1	1	1	1	1	GCACGGAGTGAAGAAGCGGGGCATACATTTCCACC[A/G]TGTATTCGAAACCAGTTGCTTCCTGGTCATCATCT	rev
	Psme_SNP_PMUSI_74567_250		PMUSI_74567	250	Affx-121649383	AX-119027238	R	2	99.085	PolyHighResolution	PolyHighResolution		1	1	1	1	1	110	2	0.122727	0.209091	0.215331	0.192147	1	1	1	1	1	283	2	0.116608	0.212014	0.206021	0.184799	1	1	1	1	1	CTATCAGCGTCATAAGTTCTTCTATGTCTGTCACT[A/G]GAAGTTGTTACCAATTTTATTGCCGTCCCTACAAC	rev
	Psme_SNP_PMUSI_74567_287		PMUSI_74567	287	Affx-121708461	AX-124405089	Y	2	96.9793	CallRateBelowThreshold; PolyHighResolution	Rescued; PolyHighResolution		1	1	1	1	1	106	2	0.311321	0.433962	0.4288	0.336865	1	1	1	1	1	279	2	0.28853	0.397849	0.410561	0.326281	1	1	1	1	1	AAGTTGTTACCAATTTTATTGCCGTCCCTACAACA[C/T]AAGACTCATTTCTTATTTACAACATAGGACTCATT	for
	Psme_SNP_PMUSI_74605_233		PMUSI_74605	233	Affx-121733090	AX-119004984	R	2	89.6567	Other	Rescued		1	1	1	0	0	85	2	0.376471	0.470588	0.469481	0.359275	1	1	1	1	1	254	2	0.332677	0.444882	0.444006	0.345435	1	1	1	1	1	ACGTCGTTGGACATACAATGTTTGTGGCCATCATT[A/G]CATTGGCAGTTACAATTGGGTTAAGCAACACCTTT	rev
	Psme_SNP_PMUSI_74682_143		PMUSI_74682	143	Affx-121626470	AX-119033294	Y	2	86.2562	Other; CallRateBelowThreshold	Rescued		1	1	1	0	0	87	2	0.293103	0.425287	0.414388	0.328529	1	1	1	1	1	249	2	0.317269	0.401606	0.433219	0.33938	1	1	1	1	1	GCTTCAATTCTAGTTTCCTCTTGCGTACAATCCTC[C/T]CATAGTCTACTAAATTTGGTGAGCTTCCTTCTGGA	for
	Psme_SNP_PMUSI_75721_269		PMUSI_75721	269	Affx-121701217	AX-124425917	M	2	97.3592	CallRateBelowThreshold; PolyHighResolution	Rescued; PolyHighResolution		1	1	1	1	1	105	2	0.395238	0.447619	0.47805	0.363784	1	1	1	1	1	279	2	0.383513	0.473118	0.472861	0.361062	1	1	1	1	1	TCAGCTCTCTGCATTTGTTCAAGAGGAAGAAGAAG[A/C]AGAAAATGGGGATTCTGATATTGCCCATGACAGGA	rev
	Psme_SNP_PMUSI_75898_196		PMUSI_75898	196	Affx-121713927	AX-124405759	R	2	90.3757	OTV; Other	OTV; Rescued		1	1	0	0	0												211	2	0.390995	0.364929	0.476236	0.362836	0	1	1	1	1	GGTTAGCTCAATATCTATCTTAATTGTTTGACTAT[A/G]CAACTTTAAAATAGCGTAAGAAAGTATGTGAAAGT	rev
	Psme_SNP_PMUSI_76082_207		PMUSI_76082	207	Affx-121739166	AX-118186444	Y	2	75.6329	Other	Rescued; Other		1	0	0	0	0	71	2	0.464789	0.422535	0.49752	0.373757	1	1	1	1	1												TGTTTTTCCTGCGCCCTTTTTAGCTATTCGTTGTC[C/T]GCCTTATAACTCTGTATCTCCACAATTAAGTGCCT	for
	Psme_SNP_PMUSI_76193_270		PMUSI_76193	270	Affx-121751525	AX-124425958	Y	2	96.8318	CallRateBelowThreshold; PolyHighResolution	Rescued; PolyHighResolution		1	1	1	1	1	109	2	0.105505	0.192661	0.188747	0.170934	1	1	1	1	1	278	2	0.0971223	0.151079	0.175379	0.16	1	1	1	1	1	AAAGGTTCCCATGTATGCTCCTTGAGGCCGACTGC[C/T]ATTAAACATGAAGAACTACCATTGAGCAACGTTTT	for
	Psme_SNP_PMUSI_76193_152		PMUSI_76193	152	Affx-121781203	AX-118144985	Y	2	99.7344	PolyHighResolution	PolyHighResolution		1	1	1	1	1	112	2	0.102679	0.1875	0.184271	0.167293	1	1	1	1	1	283	2	0.0989399	0.162544	0.178302	0.162406	1	1	1	1	1	TTAAGGCTGGTAGAGTGACTTTTGATCTTCCCCTT[C/T]GTGCTCTCATCTCCATGAATGCTTCCATGTGTTCC	rev
	Psme_SNP_PMUSI_76562_361		PMUSI_76562	361	Affx-121618131	AX-124405995	Y	2	75.3706	Other	Rescued; Other		1	1	0	0	0	76	2	0.289474	0.342105	0.411357	0.32675	1	1	1	1	1												CCAAACGTATCGTCACCTCGTTATCATGATCAACC[C/T]TGTATGATATGAAAATTGAAGCATTCAGCTGTTTG	for
	Psme_SNP_PMUSI_76667_42		PMUSI_76667	42	Affx-121736213	AX-124416596	Y	2	99.4982	Other; PolyHighResolution	Other; PolyHighResolution		1	1	1	1	1												283	2	0.0282686	0.0565371	0.0549389	0.0534297	1	1	1	1	1	TGAGAAAATGAGCATTGCTTATGCAACATCCAGAT[C/T]AAGAGAAACAAGGCAGCACTAGGCCATGGACAATG	rev
	Psme_SNP_PMUSI_76858_64		PMUSI_76858	64	Affx-121599278	AX-123139182	R	2	95.5921	CallRateBelowThreshold; PolyHighResolution	Rescued; PolyHighResolution		1	1	1	1	1	97	2	0.134021	0.206186	0.232118	0.205179	1	1	1	1	1	280	2	0.175	0.292857	0.28875	0.247062	1	1	1	1	1	TGTAAGACATTGATGTGTCTGATATATGATTTGTC[A/G]ACCTGCTTCCATTGTATTATGGATCGGTGTATCCC	for
	Psme_SNP_PMUSI_77267_326		PMUSI_77267	326	Affx-121727339	AX-119006384	R	2	86.7737	Other	Rescued		1	1	1	0	0	89	2	0.331461	0.41573	0.443189	0.344981	1	1	1	1	1	245	2	0.277551	0.42449	0.401033	0.320619	1	1	1	1	1	TGGCTTTAGCCACTGTATATGTGGGAACGGTCACT[A/G]GATTTGCAGTAGTGCTGTTCACTATCTTGTAAAAT	for
	Psme_SNP_PMUSI_77472_317		PMUSI_77472	317	Affx-121783901	AX-124405333	R	2	58.0117	Other	Rescued; Other		1	0	0	0	0	77	2	0.409091	0.142857	0.483471	0.366599	0	0	0	0	0												GTGAAGAGTAATATCCACGCTACAAACTGCATAGG[A/G]AAGGCATGAAGGTTATGTTATATAGAAAGCTATAA	for
	Psme_SNP_PMUSI_78055_52		PMUSI_78055	52	Affx-121694020	AX-124405334	M	2	98.3628	PolyHighResolution	PolyHighResolution		1	1	1	1	1	111	2	0.234234	0.378378	0.358737	0.294391	1	1	1	1	1	280	2	0.2625	0.403571	0.387188	0.31223	1	1	1	1	1	AGGGTTTCGGTTGTTATCTTGTTGATGTCGACCTC[A/C]GGAGATTTAGGAGGTCCTTCTCCCATCCAGCCGTT	rev
	Psme_SNP_PMUSI_78456_48		PMUSI_78456	48	Affx-121647825	AX-124416030	Y	2	91.715	CallRateBelowThreshold	Rescued		1	1	1	0	0	98	2	0.244898	0.387755	0.369846	0.301453	1	1	1	1	1	253	2	0.266798	0.375494	0.391234	0.314702	1	1	1	1	1	CTGAGATTACGGACGATGCATCACAAACATTAGGG[C/T]TACCTCAACTGTAAGCCATAGTATAGGAAGAACAG	for
	Psme_SNP_PMUSI_78456_89		PMUSI_78456	89	Affx-121668956	AX-119021892	Y	2	93.0176	CallRateBelowThreshold	Rescued		1	1	1	1	0	104	2	0.365385	0.442308	0.463757	0.356222	1	1	1	1	1	257	2	0.328794	0.40856	0.441377	0.34397	1	1	1	1	1	CAACTGTAAGCCATAGTATAGGAAGAACAGATATG[C/T]GAGCTTAGTTGTAGCTTGTATACATAATTTTAGAA	for
	Psme_SNP_PMUSI_78456_265		PMUSI_78456	265	Affx-121705754	AX-124425863	Y	2	91.7757	CallRateBelowThreshold	Rescued		1	1	1	1	0	102	2	0.490196	0.529412	0.499808	0.374904	1	1	1	1	1	250	2	0.484	0.432	0.499488	0.374744	1	1	1	1	1	TAATAAGAAAAACTTCACGCCTGGTCTCTCACAAC[C/T]GGCCATTGCCAGTAATACTATAATTTTTGCTTTGA	for
	Psme_SNP_PMUSI_79388_307		PMUSI_79388	307	Affx-121624672	AX-124416421	Y	2	100	PolyHighResolution	PolyHighResolution		1	1	1	1	1	112	2	0.00892857	0.0178571	0.0176977	0.0175411	1	1	1	1	1	283	2	0.0106007	0.0141343	0.0209767	0.0207567	0	0	0	0	0	ATGTATTCTTTTTCTTTCGGAACCAATGCAGCATT[C/T]ATTCTCCGAGCCAGCCGTAGTTTATTCATTCGGGT	rev
	Psme_SNP_PMUSI_79463_174		PMUSI_79463	174	Affx-121611431	AX-119037242	R	2	100	PolyHighResolution	PolyHighResolution		1	1	1	1	1	112	2	0.102679	0.1875	0.184271	0.167293	1	1	1	1	1	283	2	0.146643	0.236749	0.250278	0.218958	1	1	1	1	1	CTTTATGGCATGTTATCAATTCTTGTGAGGATCTC[A/G]GTTCTTTCAATTTCGATAGGATGCCTATTATTGTT	rev
	Psme_SNP_PMUSI_79545_131		PMUSI_79545	131	Affx-121688543	AX-124416062	Y	2	98.0597	CallRateBelowThreshold; PolyHighResolution	Rescued; PolyHighResolution		1	1	1	1	1	108	2	0.125	0.212963	0.21875	0.194824	1	1	1	1	1	281	2	0.128114	0.206406	0.223401	0.198447	1	1	1	1	1	ACACAACTCCTTCCTCTATTCATGTTTTTTGAGGC[C/T]AAAGAGGACCAGACTAAGATACAAGGCCATTTTAG	rev
	Psme_SNP_PMUSI_79915_395		PMUSI_79915	395	Affx-121639048	AX-119029946	Y	2	97.2467	PolyHighResolution; CallRateBelowThreshold	PolyHighResolution; Rescued		1	1	1	1	1	111	2	0.184685	0.207207	0.301153	0.255806	0	1	1	1	1	269	2	0.172862	0.197026	0.285962	0.245075	0	0	0	0	0	TGGTTAGTTAGGCTACCTTGTTTTGGAAACTGCTA[C/T]TCGACTGTGTTTTGACGGTCAATCGACTTGCAAAC	rev
	Psme_SNP_PMUSI_80044_85		PMUSI_80044	85	Affx-121602698	AX-124416234	Y	2	97.6994	PolyHighResolution	PolyHighResolution		1	1	1	1	1	110	2	0.113636	0.136364	0.201446	0.181156	0	1	1	1	1	278	2	0.127698	0.21223	0.222782	0.197966	1	1	1	1	1	CTCTTCCTCAATGGAGTAGTATCAGGGCTCTGTTT[C/T]ACGGTGATCAGGGCACTGTTTTCAACACTTATATT	for
	Psme_SNP_PMUSI_80344_233		PMUSI_80344	233	Affx-121613487	AX-124405216	K	2	90.7605	Other	Rescued		1	1	1	0	0	102	2	0.352941	0.470588	0.456747	0.352438	1	1	1	1	1	250	2	0.284	0.4	0.406688	0.32399	1	1	1	1	1	TGTAGTGAATCTTTAGTACATGATGCTTTTGGGTA[G/T]ATCCTCATGGCCAGCTGTCAATAGAAAGGAAGAGC	rev
	Psme_SNP_PMUSI_80466_338		PMUSI_80466	338	Affx-121639865	AX-119029633	R	2	84.8401	Other	Other; Rescued		1	1	0	0	0												217	2	0.4447	0.410138	0.493884	0.371923	1	1	1	1	1	CAAAAATCCCTCGTCAAAGGCTAGCCGTCAAGTAA[A/G]CCAGTAGAGAGTGCTTGGAGAAAAATATGGTGAAG	for
	Psme_SNP_PMUSI_80591_350		PMUSI_80591	350	Affx-121691249	AX-119016024	R	2	81.7175	Other	Rescued		1	1	0	0	0	78	2	0.423077	0.564103	0.488166	0.369013	1	1	1	1	1	209	2	0.421053	0.545455	0.487535	0.36869	1	1	1	1	1	GTGGATTTCTCATTTGCAGTTGCAAACTCAGAGCA[A/G]GCAATGTTATCAAGACCAAACCAGTCATTGAACCG	rev
	Psme_SNP_PMUSI_80840_180		PMUSI_80840	180	Affx-121616986	AX-124416514	R	2	99.0338	PolyHighResolution	PolyHighResolution		1	1	1	1	1	111	2	0.166667	0.297297	0.277778	0.239198	1	1	1	1	1	282	2	0.205674	0.312057	0.326744	0.273363	1	1	1	1	1	CGAAGAATTTAAAGAAAAGAAATAGCATTACCGGG[A/G]TGTGAGAGCCAAAGCGTGGAGATCAACGGAATTGA	rev
	Psme_SNP_PMUSI_80840_125		PMUSI_80840	125	Affx-121742392	AX-118183207	Y	2	98.0046	Other; PolyHighResolution	Other; PolyHighResolution		1	1	1	1	1												281	2	0.192171	0.298932	0.310482	0.262283	1	1	1	1	1	GCCTCGCAAAAAATTGGCTGCTACGGCGGCCGGTA[C/T]AACATAGATGGCCCATGGCCGAAGAATTTAAAGAA	rev
	Psme_SNP_PMUSI_81730_287		PMUSI_81730	287	Affx-121751080	AX-118174555	Y	2	74.1026	Other	Rescued; Other		1	1	0	0	0	97	2	0.0515464	0.0824742	0.0977787	0.0929984	1	1	1	1	1												TATTTGGTCAAAAGAGCCAATTAGGAGGATCTAGG[C/T]AACCATGCAATAGAAATAGAGGTCACTCAATCTTC	for
	Psme_SNP_PMUSI_82088_227		PMUSI_82088	227	Affx-121602756	AX-124416236	Y	2	97.8253	Other; PolyHighResolution	Other; PolyHighResolution		1	1	1	1	1												277	2	0.00722022	0	0.0143362	0.0142334	0	0	0	0	0	GAAGGCCGCGGACGCATGATCTTGACATGATCATG[C/T]CTCATAATCCTGTAGCTCCTGAGACGAAAATTACT	for		1	PSME_00045563-RA	98.59	2e-29	299	369	for
	Psme_SNP_PMUSI_82795_340		PMUSI_82795	340	Affx-121680648	AX-124405050	Y	2	99.1735	PolyHighResolution	PolyHighResolution		1	1	1	1	1	110	2	0.15	0.227273	0.255	0.222488	1	1	1	1	1	283	2	0.160777	0.257951	0.269856	0.233445	1	1	1	1	1	GATCAAGTAGCGTGGGTAGATGGATGCTTTGAATT[C/T]GAAGGTAGTGTATGCTTGGATTCCTGAGTTTGCGA	for
	Psme_SNP_PMUSI_83278_348		PMUSI_83278	348	Affx-121709883	AX-119011122	Y	2	76.4198	Other	Rescued; Other		1	1	0	0	0	77	2	0.012987	0	0.0256367	0.0253081	0	0	0	0	0												AGGAAATTTAATTTACCCATAGGGATGTATACATA[C/T]ATATAGCAAGGCCTACTATATGGCCCTTGGGCATC	for
	Psme_SNP_PMUSI_83368_81		PMUSI_83368	81	Affx-121649233	AX-119027270	R	2	77.9162	Other	Rescued		1	1	0	0	0	69	2	0.355072	0.565217	0.457992	0.353114	1	1	1	1	1	224	2	0.379464	0.598214	0.470942	0.360049	0	1	1	0	1	TCCCCTTCCAAACTGTCACCATATTCAGAGAATGG[A/G]TCACCATAAACATTGCCATCTTCTACCCTATTGTG	for
	Psme_SNP_PMUSI_83580_351		PMUSI_83580	351	Affx-121638720	AX-124425864	R	2	91.2383	CallRateBelowThreshold	Rescued		1	1	1	1	0	100	2	0.12	0.18	0.2112	0.188897	1	1	1	1	1	249	2	0.170683	0.261044	0.2831	0.243027	1	1	1	1	1	GTTGTATTTCTTCCTGACTATTGACAATCAACCAC[A/G]AGGATCTACCTGAAAGCTTCCTATACTGAGGATTC	rev
	Psme_SNP_PMUSI_83580_149		PMUSI_83580	149	Affx-121641754	AX-124416031	R	2	97.2506	PolyHighResolution; CallRateBelowThreshold	PolyHighResolution; Rescued		1	1	1	1	1	112	2	0.111607	0.169643	0.198302	0.17864	1	1	1	1	1	269	2	0.169145	0.241636	0.28107	0.24157	1	1	1	1	1	TGACATGGCCTTAGCTTCGCTATCAATGAGCGTCC[A/G]TAACCCCAACATAGTTGCCACAGTAAAGCATTTAT	rev
	Psme_SNP_PMUSI_84227_132		PMUSI_84227	132	Affx-121685019	AX-119017750	R	2	51.4098	Other	Other; Rescued		1	0	0	0	0												185	2	0.37027	0.6	0.46634	0.357604	0	1	1	0	1	AAAAACTTCTTCACCATACCTTAATGCAAGATCAT[A/G]GCCATTCATCACGATCAAATACAAGGGAATTCATG	for
	Psme_SNP_PMUSI_84725_224		PMUSI_84725	224	Affx-121680010	AX-124416100	R	2	86.0491	Other	Rescued		1	1	1	0	0	95	2	0.289474	0.347368	0.411357	0.32675	1	1	1	1	1	232	2	0.306034	0.456897	0.424755	0.334546	1	1	1	1	1	AACACTTCCCTGTTACCACTATCCTACAACACACT[A/G]ATACATCCATTCTTTTTTTAAGAAGAGACAGACAC	for
	Psme_SNP_PMUSI_84725_254		PMUSI_84725	254	Affx-121702799	AX-124405142	R	2	90.7171	CallRateBelowThreshold	Rescued		1	1	1	0	0	88	2	0.3125	0.465909	0.429688	0.337372	1	1	1	1	1	245	2	0.338776	0.514286	0.448013	0.347655	1	1	1	1	1	ACACTGATACATCCATTCTTTTTTTAAGAAGAGAC[A/G]GACACTTCCCGCTCACCACAATGCTACAACACAGT	rev
	Psme_SNP_PMUSI_85573_183		PMUSI_85573	183	Affx-121683584	AX-119017993	Y	2	79.0005	Other	Rescued		1	1	0	0	0	74	2	0.418919	0.405405	0.486852	0.368339	1	1	1	1	1	207	2	0.374396	0.468599	0.468447	0.358726	1	1	1	1	1	CAACAATATATTATAGACTTAGAAGTATGACATGA[C/T]GAATGGAATGTTGAAGAAGAGTGAAGGACACTAGG	for
	Psme_SNP_PMUSI_86013_394		PMUSI_86013	394	Affx-121759201	AX-118166514	Y	2	98.0124	PolyHighResolution	PolyHighResolution		1	1	1	1	1	112	2	0.4375	0.571429	0.492188	0.371063	1	1	1	1	1	278	2	0.368705	0.442446	0.465523	0.357167	1	1	1	1	1	GAATTCGCAGGTAGCTTCAGGTTTCGACCCAACTA[C/T]AGTCTTGTCCTGTATTTCTACATTCAGAAGTTTTA	rev
	Psme_SNP_PMUSI_86043_303		PMUSI_86043	303	Affx-121601448	AX-124416032	Y	2	91.1581	CallRateBelowThreshold	Rescued		1	1	1	1	0	103	2	0.160194	0.184466	0.269064	0.232866	0	1	1	1	1	260	2	0.121154	0.157692	0.212951	0.190277	0	1	1	0	1	AAGTGAGGTCCTATATTACAAGATCTCTGGTACTT[C/T]TACTTTCTCAAGTCTATCAGCCGTTAGAAGTTGCT	rev
	Psme_SNP_PMUSI_86236_305		PMUSI_86236	305	Affx-121605871	AX-123137291	Y	2	99.193	PolyHighResolution	PolyHighResolution		1	1	1	1	1	112	2	0.209821	0.330357	0.331593	0.276616	1	1	1	1	1	279	2	0.21147	0.258065	0.3335	0.277889	0	1	1	0	1	ACACCCTTCCAGCGTGACCCCTCCGGACCTATCTC[C/T]TGATTGAGATACCGTGCTCTCTCTGCACCACGGGC	rev
	Psme_SNP_PMUSI_87579_208		PMUSI_87579	208	Affx-121659045	AX-119024619	K	2	95.8872	Other; PolyHighResolution	Rescued; PolyHighResolution		1	1	1	1	1	98	2	0.311224	0.438776	0.428728	0.336824	1	1	1	1	1	278	2	0.392086	0.482014	0.476709	0.363083	1	1	1	1	1	GTGTTGCTTAAATCCACATAATTAGAGTCTTTTGA[G/T]GGAGATTAATGAGAGCATCAAGGTAGAAATATATG	rev
	Psme_SNP_PMUSI_88265_232		PMUSI_88265	232	Affx-121609301	AX-124406014	Y	2	84.1401	Other	Other; Rescued		1	1	0	0	0												219	2	0.424658	0.310502	0.488647	0.369259	0	0	0	0	0	CGGCTCATTCAATTCTCTATCGGCCCTCATTGCAT[C/T]TATATCCAAGCATGGTGGGACCTCGATAAGTAGTG	for
	Psme_SNP_PMUSI_88706_127		PMUSI_88706	127	Affx-121731822	AX-119005233	R	2	89.6232	Other; CallRateBelowThreshold	Rescued; CallRateBelowThreshold		1	1	1	0	0	88	2	0.232955	0.375	0.357373	0.293516	1	1	1	1	1												GGCCATGAATTTAAGTGGTTTCGACTGTGGTGGTG[A/G]TCCATTGAGTGTAAAAGACTACATGAGCACTTACT	rev
	Psme_SNP_PMUSI_88992_247		PMUSI_88992	247	Affx-121622685	AX-124405091	M	2	99.4097	PolyHighResolution	PolyHighResolution		1	1	1	1	1	110	2	0.181818	0.309091	0.297521	0.253261	1	1	1	1	1	283	2	0.194346	0.332155	0.313152	0.26412	1	1	1	1	1	CTATAATACACAAGTTGCTGCCTTTACATAAAGAT[A/C]TTGAACTTTGTCGCCAAGTTGTTTTCAGTGAGTTT	rev
	Psme_SNP_PMUSI_89204_115		PMUSI_89204	115	Affx-121686519	AX-119017379	K	2	98.5181	PolyHighResolution	PolyHighResolution		1	1	1	1	1	109	2	0.495413	0.513761	0.499958	0.374979	1	1	1	1	1	278	2	0.480216	0.442446	0.499217	0.374608	1	1	1	1	1	TGCAGGCATGAGAGATTCAAGGACAGTATTTGTGT[G/T]ATTTTTCTTGCTTTGGGGTGGATTTAATCTGATGT	for
	Psme_SNP_PMUSI_89204_347		PMUSI_89204	347	Affx-121710773	AX-124416101	R	2	98.6796	PolyHighResolution	PolyHighResolution		1	1	1	1	1	110	2	0.377273	0.5	0.469876	0.359484	1	1	1	1	1	281	2	0.384342	0.412811	0.473246	0.361265	1	1	1	1	1	GGCAGGTTCTGGTTGCAATCTGATGAACCTTGGGC[A/G]ATGTGTAAAGCATTGATTAGCATTGGTTTGGGTCT	for
	Psme_SNP_PMUSI_92105_225		PMUSI_92105	225	Affx-121697438	AX-119014544	Y	2	78.1312	Other	Other; Rescued		1	0	0	0	0												175	2	0.368571	0.348571	0.465453	0.35713	0	1	1	1	1	GTTTCTTTACATATCTGTTAATGTAAGTATAAAAT[C/T]TCATGATATCGTGGGTTGTTTTTATACAGGTGACG	for
	Psme_SNP_PMUSI_92405_281		PMUSI_92405	281	Affx-121685199	AX-124425890	Y	2	94.1966	Other; CallRateBelowThreshold	Rescued		1	1	1	1	0	97	2	0.412371	0.474227	0.484642	0.367203	1	1	1	1	1	259	2	0.46332	0.432432	0.497309	0.373651	1	1	1	1	1	TTATCCTGTTCCCATCAGAAGTGCACACATCTTCA[C/T]CATCTTGGAGAGTTAATGACGGAGTCGGTGAATGA	rev
	Psme_SNP_PMUSI_93141_145		PMUSI_93141	145	Affx-121600740	AX-123136926	R	2	79.7729	Other	Rescued		1	1	0	0	0	88	2	0.386364	0.272727	0.474174	0.361753	0	1	1	0	1	206	2	0.385922	0.34466	0.473973	0.361648	0	1	1	0	1	GTCTTCTTCACGATCTTCGATCTTCTCATTGATGT[A/G]GGTCTCACGAATCTTTGGGTATCCGTTATCTCCCT	rev
	Psme_SNP_PMUSI_93822_26		PMUSI_93822	26	Affx-121772664	AX-118153164	Y	2	78.2191	Other	Rescued; Other		1	0	0	0	0	73	2	0.294521	0.39726	0.415556	0.329213	1	1	1	1	1												TATTAAAACTCAGGCTTCTCTTATT[C/T]TGAGTCGTCTCCGCCCAGAGTGCCATGGATGATGA	rev
	Psme_SNP_PMUSI_93893_329		PMUSI_93893	329	Affx-121748842	AX-118176859	M	2	98.5554	PolyHighResolution	PolyHighResolution		1	1	1	1	1	112	2	0.290179	0.419643	0.41195	0.327099	1	1	1	1	1	277	2	0.355596	0.472924	0.458295	0.353278	1	1	1	1	1	CTCCAGAAAGAGAACCTTGAACCATATTGGCTGTA[A/C]AAAGGGCACCTTGAACCGAATAGACCCTCAAGAAC	rev
	Psme_SNP_PMUSI_93893_304		PMUSI_93893	304	Affx-121780267	AX-118145464	R	2	99.6497	PolyHighResolution	PolyHighResolution		1	1	1	1	1	112	2	0.174107	0.3125	0.287588	0.246234	1	1	1	1	1	282	2	0.170213	0.276596	0.282481	0.242583	1	1	1	1	1	AAACCCACTCAATGGGTTTTATCGGCTCCAGAAAG[A/G]GAACCTTGAACCATATTGGCTGTAAAAAGGGCACC	for
	Psme_SNP_PMUSI_95219_148		PMUSI_95219	148	Affx-121607472	AX-119038194	R	2	99.9705	PolyHighResolution	PolyHighResolution		1	1	1	1	1	112	2	0.0892857	0.160714	0.162628	0.149404	1	1	1	1	1	283	2	0.120141	0.219081	0.211415	0.189067	1	1	1	1	1	ACTGGCAGTCCGACAGCACGAGAAATGAATGCCAC[A/G]AGCCGTTTCTTTACTCTATCCACTTACTTCCAAAG	rev
	Psme_SNP_PMUSI_96844_220		PMUSI_96844	220	Affx-121623572	AX-124405052	Y	2	99.3802	PolyHighResolution	PolyHighResolution		1	1	1	1	1	112	2	0.3125	0.410714	0.429688	0.337372	1	1	1	1	1	283	2	0.295053	0.434629	0.415993	0.329468	1	1	1	1	1	ATTGTTGGAATGGTCCGGAACTTGCTAGTCTGTAC[C/T]GGTTCACAAAAAATGTATGATAACCTGATGCTGAA	for
	Psme_SNP_PMUSI_96844_181		PMUSI_96844	181	Affx-121633861	AX-124416033	Y	2	99.6163	PolyHighResolution	PolyHighResolution		1	1	1	1	1	112	2	0.3125	0.410714	0.429688	0.337372	1	1	1	1	1	283	2	0.29682	0.431095	0.417436	0.330309	1	1	1	1	1	ATTTTCTCTCCTTTTGCCTCTTTATTTTCTGTCAT[C/T]AGAATTGTTGGAATGGTCCGGAACTTGCTAGTCTG	rev
	Psme_SNP_PMUSI_96844_281		PMUSI_96844	281	Affx-121739933	AX-124425865	K	2	97.5736	CallRateBelowThreshold; PolyHighResolution	Rescued; PolyHighResolution		1	1	1	1	1	108	2	0.203704	0.277778	0.324417	0.271794	1	1	1	1	1	279	2	0.256272	0.376344	0.381194	0.308539	1	1	1	1	1	TGATGCTGAACTGGAGGCTGGTTCTGTCCTGAACT[G/T]ATTGGTTTGGATTGATTCAGCAGGTTCGGATCCCA	for
	Psme_SNP_PMUSI_96985_81		PMUSI_96985	81	Affx-121623177	AX-124425866	M	2	98.2642	PolyHighResolution	PolyHighResolution		1	1	1	1	1	111	2	0.346847	0.459459	0.453088	0.350444	1	1	1	1	1	274	2	0.235401	0.368613	0.359975	0.295184	1	1	1	1	1	GCCATGGCTAAACCTCTGACCTTCACGATGCCATT[A/C]CGATTTTCTTCATCGACAGGCAGCGCGCAGTTCTC	rev
	Psme_SNP_PMUSI_97004_255		PMUSI_97004	255	Affx-121733284	AX-124416240	R	2	99.4431	PolyHighResolution	PolyHighResolution		1	1	1	1	1	112	2	0.450893	0.491071	0.495177	0.372577	1	1	1	1	1	282	2	0.446809	0.453901	0.494341	0.372155	1	1	1	1	1	GTGATCAAACATAAGAACTGCACAACCAACAAATT[A/G]GGCGATTTTCTATGGAAGCCACCAAAGTAAAAAAT	rev
	Psme_SNP_PMUSI_97231_61		PMUSI_97231	61	Affx-121784419	AX-124425919	Y	2	100	PolyHighResolution	PolyHighResolution		1	1	1	1	1	112	2	0.160714	0.303571	0.26977	0.233382	1	1	1	1	1	283	2	0.130742	0.219081	0.227297	0.201465	1	1	1	1	1	AGCAATAAAGTACGATGAAGCCCGTGTGTTGTCCA[C/T]TCCAATGGTGGTATGAAATAGCAAGAACGAACATG	for
	Psme_SNP_PMUSI_97884_274		PMUSI_97884	274	Affx-121677718	AX-124416611	K	2	99.6792	PolyHighResolution	PolyHighResolution		1	1	1	1	1	111	2	0.0585586	0.0990991	0.110259	0.10418	1	1	1	1	1	282	2	0.0921986	0.141844	0.167396	0.153385	1	1	1	1	1	TGATTTACAGCTATAAACCGTCAATTTCACAAACT[G/T]GATAGCAGAGATTCTCAAAAACTGGATTGCAGAGA	rev
	Psme_SNP_PMUSI_98349_143		PMUSI_98349	143	Affx-121676405	AX-119019914	R	2	98.9747	PolyHighResolution	PolyHighResolution		1	1	1	1	1	111	2	0.162162	0.27027	0.271731	0.234812	1	1	1	1	1	281	2	0.094306	0.160142	0.170825	0.156234	1	1	1	1	1	GTCTTAAGTTCTTCACACAGGATTCCATCGCAGGA[A/G]TTATCTTTTATGTGCTCTGGGCATTTTCTTTTACT	rev
	Psme_SNP_PMUSI_99767_229		PMUSI_99767	229	Affx-121682946	AX-124425850	Y	2	97.9138	PolyHighResolution	PolyHighResolution		1	1	1	1	1	110	2	0.186364	0.263636	0.303264	0.25728	1	1	1	1	1	274	2	0.164234	0.262774	0.274522	0.236841	1	1	1	1	1	TGTGGAGTGCAGAAGAGGACCCGTTGGTGCAGAGA[C/T]GCACGGAGGATATCCACACTCAAGAAAGAACCCAC	rev
psme_1_1_000004	Psme_SNP_contig00061_100	isogroup00044	contig00061	100	Affx-121762601	AX-123135402	Y	2	99.9705	PolyHighResolution	PolyHighResolution	1	1	1	1	1	1	112	2	0.316964	0.401786	0.432996	0.339253	1	1	1	1	1	283	2	0.309187	0.40636	0.427181	0.335939	1	1	1	1	1	TTGGCTTTTAATTCATCTATTTTGGTCAAGCAATT[C/T]GTTGTCTATAGGTGCTTTCAGGGCATTTTAAATGT	rev	A
psme_1_1_000006	Psme_SNP_contig00071_642	isogroup00839	contig00071	642	Affx-121768029	AX-118157737	R	2	100	NoMinorHom; PolyHighResolution	NoMinorHom; PolyHighResolution		1	1	1	1	1												283	2	0.0600707	0.113074	0.112924	0.106548	1	1	1	1	1	TCTACATCCAAATTACGTGGGATAAATCCTGCACC[A/G]ATGCCTTGAATTTTGTGAGGGCCTGGCTTTCCTCC	for	-	1	PSME_00017647-RA	98.59	2e-29	704	634	rev
psme_1_1_000006	Psme_SNP_contig00071_993	isogroup00839	contig00071	993	Affx-121773324	AX-118152337	Y	2	95.7592	CallRateBelowThreshold; NoMinorHom	Rescued; NoMinorHom		1	1	1	1	0	102	2	0.0882353	0.156863	0.1609	0.147955	1	1	1	1	1												GCTTCTGTGAGAACGAGCTTTGCTCCAAAAGCTCG[C/T]AGCAGAACTCGCCGTTCCAGACTCATGGATGCCGG	rev	-	1	PSME_00017647-RA	100	4e-31	353	283	rev
psme_1_1_000012	Psme_SNP_contig00121_186	isogroup00744	contig00121	186	Affx-121703131	AX-124397156	R	2	78.7933	Other	Rescued		1	1	0	0	0	70	2	0.464286	0.357143	0.497449	0.373721	1	1	1	1	1	207	2	0.451691	0.391304	0.495332	0.372655	0	1	1	1	1	TCAAGCTCCTCCTGGAGCATCTCCAGCACTTTTTT[A/G]ACACCGAATTCCCCTTTCACTGCAAGACCAAAGAT	for	-
psme_1_1_000024	Psme_SNP_contig00244_99	isogroup01254	contig00244	99	Affx-121710378	AX-124404892	K	2	95.3972	CallRateBelowThreshold; PolyHighResolution	Rescued; PolyHighResolution	1	1	1	1	1	1	101	2	0.346535	0.49505	0.452897	0.350339	1	1	1	1	1	275	2	0.401818	0.498182	0.480721	0.365174	1	1	1	1	1	TGAACGAGTTACTTACATTCTGATTGGTGAATATT[G/T]TGATGGTTTTTCTTGTGTGAACTCCATATGATCCA	for	+
psme_1_1_000025	Psme_SNP_contig00252_1480	isogroup00064	contig00252	1480	Affx-121712918	AX-124414368	R	2	99.2147	Other; PolyHighResolution	Rescued; PolyHighResolution		1	1	1	1	1	111	2	0.0990991	0.198198	0.178557	0.162616	1	1	1	1	1	281	2	0.117438	0.199288	0.207292	0.185807	1	1	1	1	1	TAAGAGCTATCGCCACATGCACAGGAGTGTATTGA[A/G]CGTGACCAGATTCTGTAGCTATCTCTAGACCCGCG	for	-	1	PSME_00000476-RA	98.59	2e-29	115	45	rev
psme_1_1_000025	Psme_SNP_contig00252_1705	isogroup00064	contig00252	1705	Affx-140013333	AX-124402978	R	2	99.0121	PolyHighResolution	PolyHighResolution		1	1	1	1	1	110	2	0.118182	0.218182	0.20843	0.186708	1	1	1	1	1	279	2	0.0752688	0.129032	0.139207	0.129518	1	1	1	1	1	TTCGCTTCAATGTCCGAAAATCGCCAGATGAAAGA[A/G]AAAGACTTCAATTTTAGGATTTCGCCGATTGAATG	for	-
psme_1_1_000029	Psme_SNP_contig00277_15	isogroup02853	contig00277	15	Affx-121726422	AX-123135404	K	2	96.6998	CallRateBelowThreshold; PolyHighResolution	Rescued; PolyHighResolution	1	1	1	1	1	1	110	2	0.495455	0.445455	0.499959	0.374979	1	1	1	1	1	276	2	0.438406	0.492754	0.492412	0.371177	1	1	1	1	1	GAAATATCTGTCAG[G/T]TACTGGCGTATCAGAGCAACAAATTCCAGCTGCAG	rev	A
psme_1_1_000033	Psme_SNP_contig00320_2259	isogroup07248	contig00320	2259	Affx-121657314	AX-124432549	Y	2	95.9541	CallRateBelowThreshold; PolyHighResolution	Rescued; PolyHighResolution		1	1	1	1	1	96	2	0.4375	0.479167	0.492188	0.371063	1	1	1	1	1	276	2	0.432971	0.568841	0.491014	0.370467	0	1	1	1	1	CAAGAGCCAACTATCATTGAAGGACGGGTTTTTCG[C/T]GAGTATACCGAAGAAGAAAGGGTGGACAAAGTGGA	rev	+	1	PSME_00034613-RA	100	4e-31	592	662	for
psme_1_1_000033	Psme_SNP_contig00320_2559	isogroup07248	contig00320	2559	Affx-121693513	AX-124401832	R	2	99.7934	PolyHighResolution	PolyHighResolution		1	1	1	1	1	112	2	0.138393	0.223214	0.238481	0.210044	1	1	1	1	1	283	2	0.130742	0.226148	0.227297	0.201465	1	1	1	1	1	GTTCGGTGGGGTCGTTCAGTTTATGCAAACATTCA[A/G]AAGTTTATTCAGTTTCAGCTCACTGTAAATGTTGC	rev	+	14	PSME_00034613-RA	98.59	2e-29	892	962	for
psme_1_1_000033	Psme_SNP_contig00320_243	isogroup07248	contig00320	243	Affx-139998291	AX-124413191	R	2	99.3507	PolyHighResolution	PolyHighResolution		1	1	1	1	1	110	2	0.0818182	0.163636	0.150248	0.138961	1	1	1	1	1	283	2	0.0971731	0.173145	0.175461	0.160068	1	1	1	1	1	GCCGGTTTAGGTATACTTTAGATCTGACAAGTGCA[A/G]ATGAAAGAGAATGGATTATAAGAAAGATTAGAGCC	for	+
psme_1_1_000038	Psme_SNP_contig00385_214	isogroup00256	contig00385	214	Affx-121778488	AX-124411302	K	2	93.9036	CallRateBelowThreshold	Rescued	1	1	1	1	1	0	101	2	0.178218	0.29703	0.292912	0.250014	1	1	1	1	1	269	2	0.195167	0.29368	0.314154	0.264808	1	1	1	1	1	ATCTTCAGGCAATTGAGGCAATTGAATCGTCTGAT[G/T]AAAAACGTTAGTTCAAAAGCAAATAAACGAAAGAC	for	-
psme_1_1_000048	Psme_SNP_contig00503_247	isogroup01560	contig00503	247	Affx-121744149	AX-118181899	R	2	76.4689	Other	Rescued	1	1	1	0	0	0	83	2	0.415663	0.445783	0.485774	0.367786	1	1	1	1	1	186	2	0.451613	0.462366	0.495317	0.372648	1	1	1	1	1	TAGTAATTAACAACTGGTAGACTAGATTCAACAAA[A/G]ACTCTGAAGCGCTTGGTTATTGTCTCTACATTGTC	for	-	1	PSME_00035171-RA	98.59	2e-29	569	499	rev
psme_1_1_000049	Psme_SNP_contig00527_1333	isogroup00180	contig00527	1333	Affx-121617245	AX-124402427	M	2	100	PolyHighResolution	PolyHighResolution		1	1	1	1	1	112	2	0.0446429	0.0714286	0.0852997	0.0816617	1	1	1	1	1	283	2	0.0300353	0.0530035	0.0582664	0.0565689	1	1	1	1	1	GCAGTAGTGTCCAGAACCTGATCATAGTACGAGAA[A/C]GTGTTGCTGGGAATCAATTTCACCCCGGCAGCTAC	for	-	1	PSME_00003087-RA	100	4e-31	248	178	rev
psme_1_1_000052	Psme_SNP_contig00620_160	isogroup00657	contig00620	160	Affx-121636707	AX-119030609	R	2	88.1313	Other; CallRateBelowThreshold	Rescued; CallRateBelowThreshold	1	1	1	1	0	0	93	2	0.252688	0.333333	0.377674	0.306355	1	1	1	1	1												GATGCACTCCTGCATTAATGAACAAACAGAACATA[A/G]CAGAGTGTTCCCATTTGTTATGGTTATTCTTCATT	for	A
psme_1_1_000070	Psme_SNP_contig00886_569	isogroup07506	contig00886	569	Affx-121643881	AX-119028692	R	2	99.9115	PolyHighResolution	PolyHighResolution	1	1	1	1	1	1	112	2	0.0758929	0.133929	0.140266	0.130429	1	1	1	1	1	283	2	0.109541	0.169611	0.195083	0.176054	1	1	1	1	1	ATTTTCTCAATCTCTGCCTTGCTGAGTCTACCCTT[A/G]TCATTGGTTATGGTGATCCTGTTCCTGATCCCTGC	rev	-	1	PSME_00008453-RA	100	4e-31	1589	1519	rev
psme_1_1_000070	Psme_SNP_contig00886_311	isogroup07506	contig00886	311	Affx-121697336	AX-124426982	R	2	97.4851	CallRateBelowThreshold; PolyHighResolution	Rescued; PolyHighResolution		1	1	1	1	1	105	2	0.142857	0.266667	0.244898	0.21491	1	1	1	1	1	277	2	0.146209	0.249097	0.249664	0.218498	1	1	1	1	1	TTACAGAGGCGTTCAAGCTCCTTTAATTTATCCTC[A/G]TATTCATCAACCTCTGCAAGCTGATTTTTCTCCAG	rev	-	1	PSME_00008453-RA	100	4e-31	1847	1777	rev
psme_1_1_000070	Psme_SNP_contig00886_869	isogroup07506	contig00886	869	Affx-121731756	AX-124417423	K	2	98.2168	OTV; CallRateBelowThreshold	OTV; Rescued		1	1	1	1	0												269	2	0.0297398	0.0446097	0.0577106	0.0560454	0	1	1	0	1	GTGTTACGAGGAATTAGAACAGTCATTATTCCTCC[G/T]GCAGTTTCCAGACCTAAACTCAAAGGTGCCACATC	for	-	1	PSME_00008453-RA	98.59	2e-29	1289	1219	rev
psme_1_1_000085	Psme_SNP_contig01168_1288	isogroup01710	contig01168	1288	Affx-121608289	AX-124419566	Y	2	98.9157	Other; PolyHighResolution	Rescued; PolyHighResolution		1	1	1	1	1	109	2	0.211009	0.330275	0.332969	0.277535	1	1	1	1	1	281	2	0.185053	0.30605	0.301617	0.256131	1	1	1	1	1	GCCAATTGAAGGCTACCCAGATGGCCTGCAAAGAT[C/T]TGCGTAACCGACATGATTCCATATTGGCATAGTAT	for	-	1	PSME_00011705-RA	100	4e-31	281	211	rev
psme_1_1_000085	Psme_SNP_contig01168_369	isogroup01710	contig01168	369	Affx-121677240	AX-119019675	Y	2	99.941	PolyHighResolution	PolyHighResolution		1	1	1	1	1	111	2	0.220721	0.333333	0.344006	0.284836	1	1	1	1	1	283	2	0.190813	0.303887	0.308806	0.261126	1	1	1	1	1	TAATTGAGTCACTGCGACTTTGACCACTTCGCTGT[C/T]AGTAAAAAATGCGCCAAATTTGCCCTTCAAGAGAA	rev	-	1	PSME_00011705-RA	100	4e-31	1182	1112	rev
psme_1_1_000096	Psme_SNP_contig01359_278	isogroup05989	contig01359	278	Affx-121697685	AX-124401016	Y	2	98.1148	Other; PolyHighResolution	Rescued; PolyHighResolution		1	1	1	1	1	109	2	0.302752	0.0366972	0.422187	0.333066	0	0	0	0	0	282	2	0.124113	0.219858	0.217419	0.193783	1	1	1	1	1	TCTTTGAGTTGCTTCGCCCATTTCACTCGCGCAGA[C/T]GTATTACTCCCTGGCCCGAAACACTTGTATTCATA	rev	-	1	PSME_00022123-RA	100	4e-31	846	776	rev
psme_1_1_000096	Psme_SNP_contig01359_209	isogroup05989	contig01359	209	Affx-140006200	AX-124431641	R	2	99.7972	PolyHighResolution	PolyHighResolution		1	1	1	1	1	112	2	0.138393	0.276786	0.238481	0.210044	1	1	1	1	1	283	2	0.123675	0.219081	0.216759	0.193267	1	1	1	1	1	TTTGCCAGCCATGCTTTCTTCGCGTCTGGGTCCAC[A/G]AAACTCTGGCTCACGTACTGCCCGATCTCATCATC	rev	-	1	PSME_00022123-RA	98.59	2e-29	915	845	rev
psme_1_1_000098	Psme_SNP_contig01381_2451	isogroup01703	contig01381	2451	Affx-121758366	AX-124408671	M	2	99.8268	PolyHighResolution; NoMinorHom	PolyHighResolution; NoMinorHom		1	1	1	1	1	112	2	0.0178571	0.0357143	0.0350765	0.0344613	1	1	1	1	1												GTTGCAATCTAATGGGATATACACAAGAGCAATTA[A/C]GACTCCCTGGTATCGGCATCATATTGGATTTGCAG	rev	-
psme_1_1_000100	Psme_SNP_contig01392_1597	isogroup00672	contig01392	1597	Affx-121738601	AX-119003413	R	2	99.9115	PolyHighResolution	PolyHighResolution	1	1	1	1	1	1	112	2	0.102679	0.205357	0.184271	0.167293	1	1	1	1	1	283	2	0.0848057	0.155477	0.155227	0.14318	1	1	1	1	1	CCGAATGCCGCAGAAATCCATACAACATAACCCCC[A/G]TTCTCCGGAAACATTGTACCCAACTCAGCAGTTAC	rev	-	1	PSME_00056234-RA	100	4e-31	308	238	rev
psme_1_1_000102	Psme_SNP_contig01403_311	isogroup01044	contig01403	311	Affx-121651874	AX-124397385	Y	2	95.2613	CallRateBelowThreshold	Rescued	1	1	1	1	1	0	101	2	0.306931	0.356436	0.425448	0.334945	1	1	1	1	1	271	2	0.369004	0.450185	0.46568	0.357251	1	1	1	1	1	GGCATTAATACCAGCTAATTGTCTAGTAAGCTGCC[C/T]TTGGCTTCTAGATCTGTATGTAGAGATTCATTTAC	for	+
psme_1_1_000107	Psme_SNP_contig01529_90	isogroup00147	contig01529	90	Affx-121762139	AX-118163966	Y	2	91.1581	Other	Rescued	1	1	1	1	1	0	99	2	0.464646	0.525253	0.4975	0.373747	1	1	1	1	1	258	2	0.472868	0.472868	0.498528	0.374263	1	1	1	1	1	AGATTCATACAGTTACTGTCATATTAGACTGTAGA[C/T]TTTTACATTTAGTGTTCTAGTTGTGTTTAGTTGTG	rev	A
psme_1_1_000112	Psme_SNP_contig01576_78	isogroup00037	contig01576	78	Affx-121675101	AX-124400125	Y	2	96.692	CallRateBelowThreshold; PolyHighResolution	Rescued; PolyHighResolution	1	1	1	1	1	1	107	2	0.21028	0.252336	0.332125	0.276972	1	1	1	1	1	278	2	0.197842	0.258993	0.317401	0.267029	0	1	1	1	1	CTTTTACTTATGGTGTTACTCTGTCTTTTTAATGG[C/T]GCAATTGATGTTTATGATTGAAGTGAGGGAGATTA	for	+
psme_1_1_000113	Psme_SNP_contig01584_262	isogroup03469	contig01584	262	Affx-121689051	AX-124429511	Y	2	99.9705	PolyHighResolution; NoMinorHom	PolyHighResolution; NoMinorHom		1	1	1	1	1	112	2	0.0848214	0.169643	0.155254	0.143202	1	1	1	1	1												TCCTCCTCATGTTATTCATTATTTGTGGACGTTTT[C/T]AAACTTAAAGCCACTTGAAGCTAACAAGCGAGATC	rev	A
psme_1_1_000113	Psme_SNP_contig01584_94	isogroup03469	contig01584	94	Affx-121689943	AX-119016366	R	2	92.5732	Other; CallRateBelowThreshold	Rescued		1	1	1	1	0	95	2	0.236842	0.242105	0.361496	0.296156	0	1	1	1	1	262	2	0.171756	0.259542	0.284511	0.244038	1	1	1	1	1	AGTTTGGCCGTTTTCAGCTGCACGATTTCAATTTC[A/G]CAACCCTGATTTTTGCAACTGTAATCGCTTTGTAA	for	A
psme_1_1_000113	Psme_SNP_contig01584_139	isogroup03469	contig01584	139	Affx-121699024	AX-124409709	M	2	99.5356	PolyHighResolution; NoMinorHom	PolyHighResolution; NoMinorHom		1	1	1	1	1	111	2	0.0855856	0.171171	0.156521	0.144272	1	1	1	1	1												TTTTTGCAACTGTAATCGCTTTGTAACGGATCCCA[A/C]CAGCACATTTCTTCGTTAAGTAATGGAGGGCATCC	for	A
psme_1_1_000114	Psme_SNP_contig01603_2099	isogroup01608	contig01603	2099	Affx-121688616	AX-124431939	R	2	99.8524	Other; PolyHighResolution	Other; PolyHighResolution		1	1	1	1	1												283	2	0.0265018	0.0459364	0.0515988	0.0502676	1	1	1	1	1	TCATCCTCTTCAGGTTCTGACTCCGGCTCATTATC[A/G]TCGAGCTCCAGTCTCTCGCCCTTGTCGTCCTCATC	for	-	1	PSME_00006978-RA	100	4e-31	518	448	rev
psme_1_1_000114	Psme_SNP_contig01603_632	isogroup01608	contig01603	632	Affx-121693046	AX-124412564	R	2	99.9705	NoMinorHom; PolyHighResolution	NoMinorHom; PolyHighResolution		1	1	1	1	1												283	2	0.0229682	0.0388693	0.0448813	0.0438742	1	1	1	1	1	GACCGCCTTGCAGCAGCGGCACGAGTAGCAAAATC[A/G]GGTGCTGATCTACTTGATCGCACTGGGCGATCATC	for	-	1	PSME_00006978-RA	100	4e-31	1985	1915	rev
psme_1_1_000116	Psme_SNP_contig01660_1331	isogroup07063	contig01660	1331	Affx-121751095	AX-118174540	Y	2	82.2928	Other	Other; Rescued		1	1	1	0	0												236	2	0.29661	0.466102	0.417265	0.33021	1	1	1	1	1	TCCGCTCCAGCTTGTAGTAGCAATTCACAGATATT[C/T]GCATTACCACATTCAGCAGCTACAAATAAAGCAGT	rev	-
psme_1_1_000118	Psme_SNP_contig01724_1020	isogroup00419	contig01724	1020	Affx-121654820	AX-124419675	Y	2	99.9705	PolyHighResolution	PolyHighResolution		1	1	1	1	1	112	2	0.151786	0.285714	0.257494	0.224342	1	1	1	1	1	283	2	0.150177	0.243816	0.255247	0.222672	1	1	1	1	1	AGCTGATTGGTTTTGCGCAGAAGATTTGTCCATAC[C/T]CGTTTGCACAGCTTTTCTCAGTGTCTCCATCTGAC	for	-	1	PSME_00042919-RA	100	4e-31	534	464	rev
psme_1_1_000120	Psme_SNP_contig01727_1230	isogroup06052	contig01727	1230	Affx-121659431	AX-124416956	K	2	99.4804	PolyHighResolution	PolyHighResolution		1	1	1	1	1	112	2	0.299107	0.348214	0.419284	0.331385	1	1	1	1	1	280	2	0.325	0.442857	0.43875	0.342499	1	1	1	1	1	AAGAATAGACCACCGATTATCAGTTTCAGGCCGAT[G/T]GATTGCTTTCCTCTGCTGTGCCGGACTGTGGACTG	rev	-	1	PSME_00040640-RA	98.59	2e-29	83	13	rev
psme_1_1_000120	Psme_SNP_contig01727_783	isogroup06052	contig01727	783	Affx-121702210	AX-119013118	R	2	99.8563	PolyHighResolution	PolyHighResolution		1	1	1	1	1	112	2	0.308036	0.366071	0.426299	0.335434	1	1	1	1	1	282	2	0.33156	0.450355	0.443256	0.345018	1	1	1	1	1	ACTGCGGTGGAGTACTGGACGTGGTAGGCTTTCAG[A/G]TCCGGGTGCTTCCTTGCGATCTGCGCGATCCAGTC	for	-	1	PSME_00040640-RA	100	4e-31	530	460	rev
psme_1_1_000130	Psme_SNP_contig01876_854	isogroup00482	contig01876	854	Affx-121765593	AX-118159893	Y	2	97.6148	PolyHighResolution	PolyHighResolution		1	1	1	1	1	109	2	0.155963	0.220183	0.263278	0.22862	1	1	1	1	1	278	2	0.210432	0.348921	0.3323	0.277089	1	1	1	1	1	TTCTGGGCTTCTGTTTCATTTTGATTTAGTTTCGG[C/T]TCATATTATTGGGCTTCTCTCGGCTTTTGCTCACG	rev	+
psme_1_1_000136	Psme_SNP_contig01993_822	isogroup03448	contig01993	822	Affx-121701262	AX-119013392	R	2	99.2955	PolyHighResolution	PolyHighResolution		1	1	1	1	1	109	2	0.275229	0.440367	0.398956	0.319373	1	1	1	1	1	283	2	0.227915	0.363958	0.35194	0.290009	1	1	1	1	1	CCTTGATTACAGTGGGGGCACCGGATCTCATCTCC[A/G]GTGACCGGAAGAACGATCATTTGTTCGCACTGATA	rev	-
psme_1_1_000137	Psme_SNP_contig01999_353	isogroup07028	contig01999	353	Affx-121782588	AX-124407738	M	2	98.4886	PolyHighResolution	PolyHighResolution	1	1	1	1	1	1	111	2	0.436937	0.387387	0.492046	0.370991	1	1	1	1	1	278	2	0.411871	0.456835	0.484466	0.367113	1	1	1	1	1	ATTCACGAAAGGGACTACACAACTAAGCCAGTAAA[A/C]AATAACCGGTCGCCAGGCCATTAATACGCGGTTAC	rev	-
psme_1_1_000140	Psme_SNP_contig02102_247	isogroup05578	contig02102	247	Affx-121635666	AX-124410707	M	2	99.1852	PolyHighResolution	PolyHighResolution		1	1	1	1	1	110	2	0.468182	0.518182	0.497975	0.373986	1	1	1	1	1	281	2	0.441281	0.455516	0.493104	0.371528	1	1	1	1	1	TGACGTCGTCTTCACGAGTTGGATATCATTGGGCT[A/C]CTCTTGGCCAGGTGCAGGCTTATGTTGCTTGTCAG	for	+
psme_1_1_000140	Psme_SNP_contig02102_277	isogroup05578	contig02102	277	Affx-121671435	AX-124421117	Y	2	99.5356	PolyHighResolution	PolyHighResolution		1	1	1	1	1	111	2	0.148649	0.243243	0.253104	0.221074	1	1	1	1	1	281	2	0.142349	0.256228	0.244171	0.214361	1	1	1	1	1	GGGCTCCTCTTGGCCAGGTGCAGGCTTATGTTGCT[C/T]GTCAGTGAAATCAACGGTGATGGCAGCTTTGAGGA	rev	+
psme_1_1_000140	Psme_SNP_contig02102_134	isogroup05578	contig02102	134	Affx-121680230	AX-119018855	Y	2	99.7382	PolyHighResolution	PolyHighResolution	1	1	1	1	1	1	112	2	0.455357	0.517857	0.496014	0.372999	1	1	1	1	1	282	2	0.441489	0.457447	0.493153	0.371553	1	1	1	1	1	TATTGTCATTGTTGAACAACCTACTCCAGACCCTA[C/T]AGAGATAATGTGGAGATAACTAAAGGATCAGAATA	rev	+
psme_1_1_000146	Psme_SNP_contig02341_708	isogroup01507	contig02341	708	Affx-121596505	AX-123135405	Y	2	99.6832	PolyHighResolution	PolyHighResolution	1	1	1	1	1	1	112	2	0.3125	0.482143	0.429688	0.337372	1	1	1	1	1	281	2	0.309609	0.441281	0.427502	0.336123	1	1	1	1	1	CACATTATACACGGCGATCCAAATGTTATAACTGG[C/T]AGCAATGAAGACAATGGCACCAGTCCTCTTATGAG	for	-	1	PSME_00044572-RA	100	2e-29	1994	1927	rev
psme_1_1_000146	Psme_SNP_contig02341_2774	isogroup01507	contig02341	2774	Affx-121748895	AX-118176831	R	2	96.379	CallRateBelowThreshold; PolyHighResolution	Rescued; PolyHighResolution		1	1	1	1	1	103	2	0.271845	0.446602	0.39589	0.317526	1	1	1	1	1	274	2	0.281022	0.40146	0.404097	0.32245	1	1	1	1	1	CCTAACAAGACAGCTGTCAAAGCGAAAGGATTTAA[A/G]CCCCCACGGGTGTCATCTGGCATAGTCAAATTTAA	for	-
psme_1_1_000146	Psme_SNP_contig02341_2491	isogroup01507	contig02341	2491	Affx-121766367	AX-118159264	Y	2	96.1073	CallRateBelowThreshold	Rescued		1	1	1	1	0	103	2	0.305825	0.436893	0.424592	0.334453	1	1	1	1	1	263	2	0.306084	0.391635	0.424793	0.334568	1	1	1	1	1	GAGATGCACCGACTTGAACGGTTCCGGTTGCATTA[C/T]TCTGTCTGGCTTTCAGGCTTACCTTTGAAATCTGA	rev	-	1	PSME_00044572-RA	100	4e-31	109	39	rev
psme_1_1_000146	Psme_SNP_contig02341_3070	isogroup01507	contig02341	3070	Affx-121781826	AX-118144369	Y	2	99.9705	PolyHighResolution	PolyHighResolution		1	1	1	1	1	112	2	0.205357	0.321429	0.326371	0.273112	1	1	1	1	1	283	2	0.20318	0.293286	0.323796	0.271374	1	1	1	1	1	CCTTTGCATGTCTCCCGAATGCCGATCCACCAGTA[C/T]GAAACTCTAAAGACCCTGCCTTCACTGAAAATGCA	rev	-
psme_1_1_000147	Psme_SNP_contig02342_1670	isogroup02195	contig02342	1670	Affx-121754785	AX-124432881	R	2	82.5724	Other	Rescued; Other		1	1	0	0	0	79	2	0.348101	0.443038	0.453854	0.350862	1	1	1	1	1												GACTGATTCAAGTTAGTACCGTTGAAAACCTGTGA[A/G]TTTAGAGCTTCCAATACCATCCTTGAAGTCTATCA	for	-	1	PSME_00039404-RA	100	9e-23	56	1	rev
psme_1_1_000147	Psme_SNP_contig02342_2133	isogroup02195	contig02342	2133	Affx-121780234	AX-118145497	R	2	99.9705	PolyHighResolution	PolyHighResolution		1	1	1	1	1	112	2	0.107143	0.178571	0.191327	0.173024	1	1	1	1	1	283	2	0.0883392	0.162544	0.161071	0.148099	1	1	1	1	1	AAACTGAGCAAAAACCCAAAACCCACAAAAGCCTA[A/G]CTTAATTCACACAGGCCATCCATGCAAATTTGCTT	rev	-
psme_1_1_000148	Psme_SNP_contig02362_35	isogroup00894	contig02362	35	Affx-121785234	AX-118140552	Y	2	99.882	PolyHighResolution	PolyHighResolution		1	1	1	1	1	111	2	0.0540541	0.108108	0.102264	0.0970354	1	1	1	1	1	283	2	0.0865724	0.130742	0.158155	0.145649	0	1	1	1	1	CTTTGCCTGCATAGTCTTTGTCCTTGATAAAATC[C/T]TCGGTGACACCCGCATCTGACACTGTGTGAAGAGT	for	-
psme_1_1_000152	Psme_SNP_contig02540_555	isogroup03457	contig02540	555	Affx-121703582	AX-119012794	R	2	99.941	PolyHighResolution	PolyHighResolution		1	1	1	1	1	112	2	0.477679	0.473214	0.499004	0.374501	1	1	1	1	1	283	2	0.45583	0.473498	0.496098	0.373041	1	1	1	1	1	CAAGAATGGATCGAAGAGGCTGTGGCGTCCAAAGA[A/G]GGAATCCCATAAGCTCAAACCCTCTGGCTCTGGGT	rev	-	1	PSME_00055686-RA	98.59	2e-29	135	65	rev
psme_1_1_000153	Psme_SNP_contig02547_320	isogroup00505	contig02547	320	Affx-121644148	AX-119028619	K	2	90.2431	Other; CallRateBelowThreshold	Other; Rescued	1	1	1	1	1	0												257	2	0.16537	0.268482	0.276045	0.237945	1	1	1	1	1	CATGGCGCTACTGCAACCAATACCTGCTGCGACTG[G/T]TTAATAAAATTCAGGGAGATCTTGAACTCCTGTGA	rev	-
psme_1_1_000156	Psme_SNP_contig02646_396	isogroup03104	contig02646	396	Affx-121756696	AX-118168773	Y	2	91.5179	Other; CallRateBelowThreshold	Other; Rescued	1	1	1	1	0	0												243	2	0.0967078	0.135802	0.174711	0.159449	0	1	1	0	1	TTATGTGAGGGGACCTCCAGTACTCCACACTTAAA[C/T]CAGGAATGCCAGAAAGACTATTACTAAACAAACCT	for	-	2	PSME_00041099-RA	98.59	2e-29	595	525	rev
psme_1_1_000161	Psme_SNP_contig02677_796	isogroup01386	contig02677	796	Affx-121669709	AX-124432869	Y	2	99.0555	Other; PolyHighResolution	Other; PolyHighResolution		1	1	1	1	1												283	2	0.065371	0.116608	0.122195	0.114729	1	1	1	1	1	AATGCAATTCAGCATTGAGGATGGTCTTATTCCAC[C/T]GGAAGGTTACAAGCCTTGGAGTGATGCACTTCAGG	rev	+	1	PSME_00041931-RA	100	4e-31	651	721	for
psme_1_1_000162	Psme_SNP_contig02703_520	isogroup00001	contig02703	520	Affx-121755300	AX-124396846	R	2	99.9115	PolyHighResolution	PolyHighResolution	1	1	1	1	1	1	111	2	0.0495495	0.0990991	0.0941888	0.089753	1	1	1	1	1	283	2	0.0883392	0.141343	0.161071	0.148099	1	1	1	1	1	TTCCTAACCAATGTGGTAAAAATACTTTTGCCCTC[A/G]TGCTGTACAGGGAGAACATTTAGGATAACTTGTTG	rev	-
psme_1_1_000163	Psme_SNP_contig02729_1251	isogroup07183	contig02729	1251	Affx-121663876	AX-119023233	R	2	99.941	PolyHighResolution; NoMinorHom	PolyHighResolution; NoMinorHom		1	1	1	1	1	112	1	0	0	0	0	0	0	0	0	0												TTGCTCTTTCTAATAACGGGATGAGCAGCTAGTCG[A/G]CCAAGGTACTTTTCCACAGAAATTCTCCGCTGCTC	for	-	1	PSME_00052034-RA	98.59	2e-29	863	793	rev
psme_1_1_000163	Psme_SNP_contig02729_1091	isogroup07183	contig02729	1091	Affx-121721850	AX-124409710	M	2	100	PolyHighResolution; NoMinorHom	PolyHighResolution; NoMinorHom		1	1	1	1	1	112	1	0	0	0	0	0	0	0	0	0												TTTTTCAGGTTGAACGTCTCGAGAAGTAATCAGTG[A/C]ACTGCCTTTAGCTCCAAATAGCTGCTGGGGAAGTT	for	-	1	PSME_00052034-RA	100	4e-31	1023	953	rev
psme_1_1_000163	Psme_SNP_contig02729_138	isogroup07183	contig02729	138	Affx-121756472	AX-118169619	R	2	99.3585	PolyHighResolution	PolyHighResolution		1	1	1	1	1	110	2	0.190909	0.290909	0.308926	0.261208	1	1	1	1	1	281	2	0.209964	0.320285	0.331759	0.276727	1	1	1	1	1	AAAAATGCTGTATTAAGTTTGACAAGTAGTCAAAC[A/G]TGTTACTCTTACCATACGCTTTGAAGGTGCTCTTT	rev	-
psme_1_1_000165	Psme_SNP_contig02834_1379	isogroup01422	contig02834	1379	Affx-121624481	AX-119033654	R	2	99.7126	PolyHighResolution	PolyHighResolution		1	1	1	1	1	112	2	0.0446429	0.0892857	0.0852997	0.0816617	1	1	1	1	1	281	2	0.0765125	0.13879	0.141317	0.131331	1	1	1	1	1	ACAGAGCAGGGATGGAACCAGGGGCTTATTCCTGC[A/G]GTCTTCATACCTCCCCCACGGTCATTTGGAATCTC	rev	-
psme_1_1_000169	Psme_SNP_contig02902_987	isogroup03194	contig02902	987	Affx-121618607	AX-124411304	Y	2	99.941	PolyHighResolution	PolyHighResolution	1	1	1	1	1	1	112	2	0.433036	0.473214	0.491032	0.370476	1	1	1	1	1	283	2	0.484099	0.501767	0.499494	0.374747	1	1	1	1	1	ATGAGATGTTATGGATGGATTGTGATTACTTCGCC[C/T]AAATTACCTACGAGTAGATGCTAAAGTATCAGACT	for	-
psme_1_1_000171	Psme_SNP_contig02962_125	isogroup03314	contig02962	125	Affx-121692717	AX-124401974	M	2	99.2916	PolyHighResolution	PolyHighResolution		1	1	1	1	1	108	2	0.0601852	0.12037	0.113126	0.106727	1	1	1	1	1	283	2	0.04947	0.0989399	0.0940454	0.0896231	1	1	1	1	1	TCTGTCTTAAACTCAGCCTATTAGGTAATCCAATG[A/C]ACTTGCTTAAAGAAATGTCAAACCACACTGCTTGA	for	-
psme_1_1_000171	Psme_SNP_contig02962_2061	isogroup03314	contig02962	2061	Affx-121732015	AX-124423616	Y	2	99.2442	PolyHighResolution	PolyHighResolution		1	1	1	1	1	111	2	0.0765766	0.153153	0.141425	0.131425	1	1	1	1	1	281	2	0.0498221	0.0996441	0.0946797	0.0901975	1	1	1	1	1	GTCCAAGGACAATTCTATAAGGAGCAATATCTGGG[C/T]GCTGTGGAATGCTTGGATTAATAATTTTATCAAAG	for	-	1	PSME_00021290-RA	98.59	2e-29	478	408	rev
psme_1_1_000174	Psme_SNP_contig02990_98	isogroup03256	contig02990	98	Affx-121612905	AX-124408250	R	2	99.6497	PolyHighResolution	PolyHighResolution		1	1	1	1	1	112	2	0.0758929	0.151786	0.140266	0.130429	1	1	1	1	1	282	2	0.0638298	0.120567	0.119511	0.11237	1	1	1	1	1	GGGTTTAGGGCTTTTAGGGTTCTCAGAAATTATTC[A/G]CAGCTCGGTTATTCAAGATTTCTTCAACCAAGCCG	for	+
psme_1_1_000174	Psme_SNP_contig02990_587	isogroup03256	contig02990	587	Affx-140000461	AX-124428372	R	2	99.7382	PolyHighResolution	PolyHighResolution		1	1	1	1	1	112	2	0.0580357	0.116071	0.109335	0.103358	1	1	1	1	1	282	2	0.0602837	0.113475	0.113299	0.106881	1	1	1	1	1	GAAGTCAGTGGGACTGGAAAAAAACCGTGGCCACA[A/G]AAGGGTACAGGGAAAGCACGTCACGGAACCTTACG	for	+
psme_1_1_000177	Psme_SNP_contig03016_471	isogroup00800	contig03016	471	Affx-121679056	AX-124413586	R	2	96.0288	Other; CallRateBelowThreshold	Rescued		1	1	1	1	0	104	2	0.115385	0.230769	0.204142	0.183305	1	1	1	1	1	271	2	0.112546	0.202952	0.199759	0.179807	1	1	1	1	1	CTACACATACTCCACTCGTATGGCAAATTTGTTCT[A/G]TTTGCATGCAGTGCCTTTTGAACTTTCGGCAAGTT	for	-	1	PSME_00010402-RA	100	4e-31	848	778	rev
psme_1_1_000178	Psme_SNP_contig03029_458	isogroup01779	contig03029	458	Affx-121699132	AX-119013909	R	2	92.3036	Other; CallRateBelowThreshold	Rescued		1	1	1	1	0	100	2	0.135	0.17	0.23355	0.206277	0	1	1	1	1	266	2	0.131579	0.210526	0.228532	0.202418	1	1	1	1	1	GAGAAGCTGGGGAAAGTGTTGGATATTTACCAGGA[A/G]AGGTTATCAAAGAGCAAGAACTCGGCCGGTGATGT	rev	+	2	PSME_00039272-RA	98.59	2e-29	428	498	for
psme_1_1_000178	Psme_SNP_contig03029_264	isogroup01779	contig03029	264	Affx-121718001	AX-124401256	R	2	96.2258	Other; NoMinorHom	Rescued; NoMinorHom		1	1	1	1	0	100	2	0.11	0.16	0.1958	0.176631	1	1	1	1	1												GATATTTGGCCAAAAAGTTCAAGGGGCAGGGCACT[A/G]ATCTGCTGGGAAGCACACCGTCTGAGGAAGCCCTG	rev	+	2	PSME_00039272-RA	98.59	2e-29	234	304	for
psme_1_1_000180	Psme_SNP_contig03053_1093	isogroup00589	contig03053	1093	Affx-121616933	AX-124414938	M	2	94.8971	CallRateBelowThreshold	CallRateBelowThreshold; Rescued	1	1	1	1	1	0												264	2	0.138258	0.253788	0.238285	0.209895	1	1	1	1	1	ATTTACAAAGCCATAAGATTCCGAGACTTAACTAG[A/C]AAACCCCGCGATTCGATCCCCGGCATCTTGTATGT	rev	-
psme_1_1_000187	Psme_SNP_contig03203_124	isogroup03163	contig03203	124	Affx-121714962	AX-124425087	M	2	97.6894	PolyHighResolution; CallRateBelowThreshold	PolyHighResolution; CallRateBelowThreshold		1	1	1	1	1	110	2	0.154545	0.290909	0.261322	0.227178	1	1	1	1	1												CATCTCGGCATTGGTCTGGTTTTCGATACACATGA[A/C]GAATCGTAGATCACCGTATATTGCAAAGCTGAAAT	rev	+
psme_1_1_000187	Psme_SNP_contig03203_311	isogroup03163	contig03203	311	Affx-121785187	AX-118140642	R	2	97.4594	CallRateBelowThreshold; PolyHighResolution	Rescued; PolyHighResolution		1	1	1	1	1	107	2	0.196262	0.336449	0.315486	0.26572	1	1	1	1	1	278	2	0.241007	0.330935	0.365845	0.298924	1	1	1	1	1	AGCCTCAACCGCTCCAGATTGGGTGCGTTCTCACC[A/G]GCACAGAGGGTTTTGAGACCCGATCTGGAGGCCAA	rev	+	1	PSME_00025490-RA	98.59	2e-29	94	164	for
psme_1_1_000191	Psme_SNP_contig03262_1276	isogroup03112	contig03262	1276	Affx-121595488	AX-124416769	Y	2	98.0971	PolyHighResolution	PolyHighResolution		1	1	1	1	1	103	2	0.398058	0.446602	0.479216	0.364392	1	1	1	1	1	279	2	0.374552	0.433692	0.468526	0.358767	1	1	1	1	1	GCCATTGCTAACGCTCTTACCCAACCCGATCCTTA[C/T]CATACTCAACGCCTTTGTGACAAAATGATTGTCTT	rev	-
psme_1_1_000191	Psme_SNP_contig03262_275	isogroup03112	contig03262	275	Affx-139999719	AX-124426291	R	2	99.941	PolyHighResolution	PolyHighResolution		1	1	1	1	1	112	2	0.0803571	0.142857	0.1478	0.136877	1	1	1	1	1	283	2	0.0583039	0.109541	0.109809	0.10378	1	1	1	1	1	TTATTTGAAAGTGCATGACAAGTTGTTCTATACTC[A/G]CGAACCAAGCATTCATCAAGATTCTGAAACCTGCC	for	-
psme_1_1_000195	Psme_SNP_contig03379_834	isogroup03505	contig03379	834	Affx-121638920	AX-124431892	R	2	99.9115	NoMinorHom; PolyHighResolution	NoMinorHom; PolyHighResolution		1	1	1	1	1												283	2	0.00883392	0.0176678	0.0175118	0.0173584	1	1	1	1	1	ATTTGAAGTTTCCGCGAATGTTGGTGGCCATTGCT[A/G]ACAGAGACCTTATTCGTGATACACAGCTCGAGTAT	for	+
psme_1_1_000195	Psme_SNP_contig03379_330	isogroup03505	contig03379	330	Affx-121638992	AX-124412508	M	2	77.5142	Other	Rescued		1	1	0	0	0	78	2	0.230769	0.410256	0.35503	0.292007	1	1	1	1	1	205	2	0.334146	0.414634	0.444985	0.345979	1	1	1	1	1	ACGCTGACTGGCGAATGTATTATCACTTCTACAGT[A/C]GCCTCGTTAGGATGTCCAACGTTATATGTGTATCC	rev	+
psme_1_1_000195	Psme_SNP_contig03379_288	isogroup03505	contig03379	288	Affx-121683085	AX-124422778	R	2	98.6774	Other; PolyHighResolution	Other; PolyHighResolution		1	1	1	1	1												275	2	0.0272727	0.0472727	0.0530579	0.0516503	1	1	1	1	1	CCGTGGTGATCCATCTCCATGGGGGAGGGTTTTGT[A/G]TAAGCCACGCTGACTGGCGAATGTATTATCACTTC	rev	+
psme_1_1_000195	Psme_SNP_contig03379_843	isogroup03505	contig03379	843	Affx-121758948	AX-118166832	Y	2	99.9705	PolyHighResolution	PolyHighResolution		1	1	1	1	1	112	2	0.200893	0.3125	0.32107	0.269527	1	1	1	1	1	283	2	0.217314	0.321555	0.340178	0.282317	1	1	1	1	1	TTCCGCGAATGTTGGTGGCCATTGCTGACAGAGAC[C/T]TTATTCGTGATACACAGCTCGAGTATTGCGAGGCC	rev	+	1	PSME_00026783-RA	92.96	9e-23	806	876	for
psme_1_1_000199	Psme_SNP_contig03552_247	isogroup00086	contig03552	247	Affx-121739984	AX-118185674	R	2	99.0042	PolyHighResolution	PolyHighResolution	1	1	1	1	1	1	108	2	0.25463	0.416667	0.379587	0.307544	1	1	1	1	1	281	2	0.274021	0.398577	0.397867	0.318718	1	1	1	1	1	CAATAAACAACCCCAAGAACCTCTGCCACTCGCTA[A/G]CTAAAAATTAAATAACTCAAGACAGAAAAGAAAAA	rev	-
psme_1_1_000202	Psme_SNP_contig03628_745	isogroup06512	contig03628	745	Affx-121644913	AX-119028291	Y	2	99.2404	PolyHighResolution	PolyHighResolution		1	1	1	1	1	112	2	0.348214	0.482143	0.453922	0.3509	1	1	1	1	1	281	2	0.435943	0.487544	0.491793	0.370863	1	1	1	1	1	CGCAATGCCTGATTCCATTCTCATAGATACGAGAT[C/T]GACGTTCAGTGCTTGCTTTTATGTGCTATATTTCT	rev	+
psme_1_1_000206	Psme_SNP_contig03798_720	isogroup07125	contig03798	720	Affx-121763701	AX-118161934	R	2	100	PolyHighResolution	PolyHighResolution		1	1	1	1	1	112	2	0.3125	0.392857	0.429688	0.337372	1	1	1	1	1	283	2	0.326855	0.427562	0.440042	0.343223	1	1	1	1	1	TGAGGAAAAGCTCTTCTGCAAAGGGCTGATCGCCA[A/G]CCATCTCAGAGTATCGTGAACTGAATTCAAACTCA	rev	A
psme_1_1_000208	Psme_SNP_contig03825_753	isogroup01531	contig03825	753	Affx-121640788	AX-119029548	Y	2	95.9736	CallRateBelowThreshold	Rescued	1	1	1	1	1	0	106	2	0.495283	0.556604	0.499956	0.374978	1	1	1	1	1	270	2	0.459259	0.459259	0.49668	0.373335	1	1	1	1	1	ACAGTGGATGAGGTCTAACATTTGTTTGAATTTTG[C/T]TGACTGTCCATGTGTATCTTATCAGTTGTGGTTAT	for	+
psme_1_1_000212	Psme_SNP_contig04083_282	isogroup02151	contig04083	282	Affx-121670688	AX-124424978	R	2	99.7087	PolyHighResolution	PolyHighResolution		1	1	1	1	1	111	2	0.328829	0.495495	0.441401	0.343984	1	1	1	1	1	282	2	0.363475	0.407801	0.462722	0.355666	1	1	1	1	1	CCTCCCGTTTTTCATGTCACCCTCGTTGTCTTTGT[A/G]GCGGTCAATCTGATCTTCATGCCTTTTCCTTTTCC	rev	-	1	PSME_00017487-RA	98.59	2e-29	978	908	rev
psme_1_1_000215	Psme_SNP_contig04152_989	isogroup02973	contig04152	989	Affx-121605344	AX-123137300	R	2	94.9406	CallRateBelowThreshold	Rescued		1	1	1	1	0	98	2	0.153061	0.265306	0.259267	0.225657	1	1	1	1	1	269	2	0.133829	0.245353	0.231838	0.204963	1	1	1	1	1	ATATCTGAAGAATGGCAGCCTTCCCACTGCCCTTC[A/G]CTCATTTCTATCAGCTCATCAGACGACACTATCTT	rev	-	1	PSME_00037952-RA	100	4e-31	651	581	rev
psme_1_1_000215	Psme_SNP_contig04152_604	isogroup02973	contig04152	604	Affx-121617556	AX-124400568	R	2	99.1774	PolyHighResolution	PolyHighResolution	1	1	1	1	1	1	111	2	0.265766	0.387387	0.390269	0.314114	1	1	1	1	1	282	2	0.29078	0.397163	0.412454	0.327395	1	1	1	1	1	TTCCTCTCGCTGCCTATGTCTATCTCTAGGAGACA[A/G]CTCATCCTCAGTCTCATTGTCTCCCATTGTTACAA	for	-	1	PSME_00037952-RA	98.59	2e-29	1036	966	rev
psme_1_1_000215	Psme_SNP_contig04152_149	isogroup02973	contig04152	149	Affx-121728012	AX-124421982	R	2	99.8524	OTV; PolyHighResolution	OTV; PolyHighResolution		1	1	1	1	1												283	2	0.0106007	0.0141343	0.0209767	0.0207567	0	0	0	0	0	AATGCATACTAAACCAATGCGAGTTCACAAATATC[A/G]AATACTGAAACTAGCTGTACAGAGGTCATTCAATC	rev	-
psme_1_1_000217	Psme_SNP_contig04163_117	isogroup02967	contig04163	117	Affx-121681505	AX-119018556	K	2	100	PolyHighResolution	PolyHighResolution		1	1	1	1	1	112	2	0.0491071	0.0803571	0.0933913	0.0890303	1	1	1	1	1	283	2	0.0706714	0.134276	0.131354	0.122727	1	1	1	1	1	ACCTTTACCCTTGTTAATTTAGAATTGGCTGCTTA[G/T]TGATGGCTGGACACTGGAATCAGAACTTATATATC	rev	-
psme_1_1_000217	Psme_SNP_contig04163_543	isogroup02967	contig04163	543	Affx-121696641	AX-119014650	Y	2	98.5359	PolyHighResolution	PolyHighResolution		1	1	1	1	1	109	2	0.169725	0.229358	0.281837	0.242121	1	1	1	1	1	280	2	0.207143	0.292857	0.328469	0.274523	1	1	1	1	1	GCGGGAGCCAAAGCAGCATCTGGAACCCCAAGTTC[C/T]TCTAGACTATCCACAACTGGCAGATCAGGAGAATC	rev	-	1	PSME_00010377-RA	100	4e-31	560	490	rev
psme_1_1_000217	Psme_SNP_contig04163_221	isogroup02967	contig04163	221	Affx-121776108	AX-124410272	R	2	99.941	PolyHighResolution	PolyHighResolution		1	1	1	1	1	112	2	0.1875	0.232143	0.304688	0.25827	1	1	1	1	1	283	2	0.204947	0.303887	0.325887	0.272786	1	1	1	1	1	GTAGTCTTAGTCCAAAACAATTCAGTTGATATAAA[A/G]GCAGGTAGTCCAACGACCTAACATAACACAAAACC	rev	-
psme_1_1_000224	Psme_SNP_contig04279_978	isogroup01323	contig04279	978	Affx-121649696	AX-124404414	R	2	98.3549	NoMinorHom; PolyHighResolution	NoMinorHom; PolyHighResolution	1	1	1	1	1	1												282	2	0.147163	0.258865	0.251012	0.219509	1	1	1	1	1	GAAATAACCAAGCGGCCCGCAGGATCACACTGGAC[A/G]CGAACCTCTTCACGGAGAAGCCCAGGCACTAAAGC	for	-
psme_1_1_000230	Psme_SNP_contig04420_253	isogroup01915	contig04420	253	Affx-121634739	AX-124400128	Y	2	99.144	PolyHighResolution	PolyHighResolution	1	1	1	1	1	1	111	2	0.256757	0.423423	0.381665	0.308831	1	1	1	1	1	283	2	0.250883	0.367491	0.375882	0.305238	1	1	1	1	1	ATTTATCCACTAAGACCTTGCCACTGTTCTCCGTC[C/T]TTAATGGATTATTAATCCAAATAGGTACAATCCCA	for	-	1	PSME_00021090-RA	98.59	2e-29	496	426	rev
psme_1_1_000233	Psme_SNP_contig04561_830	isogroup05831	contig04561	830	Affx-121708712	AX-119011525	R	2	99.882	PolyHighResolution	PolyHighResolution		1	1	1	1	1	112	2	0.0803571	0.125	0.1478	0.136877	1	1	1	1	1	283	2	0.0883392	0.155477	0.161071	0.148099	1	1	1	1	1	TTCAGCGATGCAATACTGGGCCGAGGTGTTACTTC[A/G]TTGCTGTTTGAAAGACTCCAGGTGTTTCCTGCCGA	rev	-	1	PSME_00033853-RA	98.59	2e-29	812	742	rev
psme_1_1_000233	Psme_SNP_contig04561_791	isogroup05831	contig04561	791	Affx-121732563	AX-124431864	R	2	99.0082	NoMinorHom; PolyHighResolution	NoMinorHom; PolyHighResolution		1	1	1	1	1												280	2	0.0589286	0.103571	0.110912	0.104761	1	1	1	1	1	TTATTTCTACTCAAATCTTCAAGTTTAGTGATTCT[A/G]TCTTTCAGCGATGCAATACTGGGCCGAGGTGTTAC	rev	-	1	PSME_00033853-RA	100	4e-31	851	781	rev
psme_1_1_000239	Psme_SNP_contig04879_156	isogroup00969	contig04879	156	Affx-121605432	AX-124397684	M	2	99.941	PolyHighResolution	PolyHighResolution		1	1	1	1	1	112	2	0.133929	0.25	0.231983	0.205075	1	1	1	1	1	283	2	0.141343	0.233216	0.24273	0.213271	1	1	1	1	1	ATGCATCTTAATGCTTGCTCCTGCGGGGAACATTC[A/C]ACTATTGTCGGATCGATCATATTAAGCAGATTTCC	for	-	2	PSME_00006593-RA	100	4e-31	1775	1705	rev
psme_1_1_000239	Psme_SNP_contig04879_185	isogroup00969	contig04879	185	Affx-121612684	AX-124419567	K	2	100	PolyHighResolution	PolyHighResolution		1	1	1	1	1	112	2	0.133929	0.25	0.231983	0.205075	1	1	1	1	1	283	2	0.144876	0.240283	0.247774	0.217078	1	1	1	1	1	ACATTCAACTATTGTCGGATCGATCATATTAAGCA[G/T]ATTTCCCCGCTTGTACAATCGCCATCCCCATTCTA	rev	-	1	PSME_00006593-RA	100	4e-31	1746	1676	rev
psme_1_1_000239	Psme_SNP_contig04879_1123	isogroup00969	contig04879	1123	Affx-121678862	AX-124408934	R	2	98.2563	PolyHighResolution	PolyHighResolution		1	1	1	1	1	110	2	0.404545	0.536364	0.481777	0.365722	1	1	1	1	1	277	2	0.400722	0.476534	0.480288	0.36495	1	1	1	1	1	CTGAAGCGTTGCTAGCAAATAGAGGCGAGAAAGGG[A/G]TTGTCTCGAACCGCATTCTGCAACTTCCTAACAAC	for	-	1	PSME_00006593-RA	100	4e-31	808	738	rev
psme_1_1_000242	Psme_SNP_contig04972_370	isogroup00002	contig04972	370	Affx-121753854	AX-118171790	R	2	99.9115	PolyHighResolution	PolyHighResolution	1	1	1	1	1	1	112	2	0.464286	0.5	0.497449	0.373721	1	1	1	1	1	283	2	0.466431	0.4947	0.497746	0.373871	1	1	1	1	1	CGACCGCTTGGCTGGCCATGTGAAGGCTTAAAGTC[A/G]CAGCCGTTGGGGGCTATATTGGCCTTAGATAGGGT	for	X	1	PSME_00033443-RA	98.59	2e-29	281	211	rev
psme_1_1_000244	Psme_SNP_contig05107_188	isogroup02718	contig05107	188	Affx-121660237	AX-119024252	R	2	80.5626	Other	Rescued		1	1	0	0	0	84	2	0.255952	0.392857	0.380882	0.308346	1	1	1	1	1	220	2	0.245455	0.372727	0.370413	0.30181	1	1	1	1	1	CGTTCCTTGCCTCCTGAACTGTATATTGTCATAAT[A/G]AAAATATCCCCTTCAAGGAGAGCTCGTGTTCTCCG	for	-	1	PSME_00017619-RA	98.59	2e-29	1031	961	rev
psme_1_1_000244	Psme_SNP_contig05107_1218	isogroup02718	contig05107	1218	Affx-121728163	AX-124401623	R	2	99.5906	PolyHighResolution	PolyHighResolution		1	1	1	1	1	112	2	0.142857	0.232143	0.244898	0.21491	1	1	1	1	1	282	2	0.196809	0.294326	0.31615	0.266174	1	1	1	1	1	TTGTTCCTCAAGTCACTGTGTGGTTGTAGTTTCTA[A/G]TATTGTTCCGAATTTCTCGTCCAAGGTAATTTTTA	rev	-
psme_1_1_000250	Psme_SNP_contig05325_772	isogroup07102	contig05325	772	Affx-121686231	AX-119017445	Y	2	97.054	Other; PolyHighResolution	Rescued; PolyHighResolution		1	1	1	1	1	103	2	0.237864	0.398058	0.36257	0.296841	1	1	1	1	1	276	2	0.237319	0.32971	0.361997	0.296476	1	1	1	1	1	TCACTGCACGTCACTGCTCTACAATGCAAAGTCTT[C/T]CGAAACTTCAGAGAAGACCCCAAGTCTAAATCTGC	rev	-
psme_1_1_000250	Psme_SNP_contig05325_870	isogroup07102	contig05325	870	Affx-121744164	AX-124412516	M	2	88.9934	Other	Rescued; Other		1	1	1	0	0	86	2	0.162791	0.27907	0.27258	0.23543	1	1	1	1	1												CTCACAGAAGCCCACACCCTTATCCAGAGCAGATG[A/C]AGGGCATCTTGAGTTCAAGGCCATCAATACAACCA	for	-
psme_1_1_000252	Psme_SNP_contig05491_866	isogroup02593	contig05491	866	Affx-121602940	AX-123137795	R	2	99.9115	PolyHighResolution	PolyHighResolution		1	1	1	1	1	111	2	0.045045	0.0900901	0.086032	0.0823312	1	1	1	1	1	283	2	0.0353357	0.0706714	0.0681742	0.0658503	1	1	1	1	1	ACCCCCTTCGTACCCATTGTTTCCTATGCAGCAGT[A/G]AAATCCGAGCTCTGGAACAGAACTACAAGCGGGAT	for	-
psme_1_1_000252	Psme_SNP_contig05491_818	isogroup02593	contig05491	818	Affx-121643973	AX-124419184	Y	2	99.9705	PolyHighResolution; NoMinorHom	PolyHighResolution; NoMinorHom		1	1	1	1	1	112	2	0.0625	0.125	0.117188	0.110321	1	1	1	1	1												ACATCTGCTGCAAGCATCATTTGAATGTCTGCTTC[C/T]TTCTGCGATAAAACCCCCTTCGTACCCATTGTTTC	rev	-	1	PSME_00007616-RA	98.59	2e-29	71	1	rev
psme_1_1_000256	Psme_SNP_contig05542_401	isogroup02663	contig05542	401	Affx-121616958	AX-124419770	R	2	99.8524	PolyHighResolution	PolyHighResolution		1	1	1	1	1	111	2	0.274775	0.441441	0.398547	0.319127	1	1	1	1	1	283	2	0.30742	0.424028	0.425826	0.335162	1	1	1	1	1	AGCGCCGGATCGCCGGCTCGTTTAGTTTGGCATTC[A/G]ATGGATACTTCATGGGACTTCTCCCCATCACCAAA	for	A
psme_1_1_000256	Psme_SNP_contig05542_679	isogroup02663	contig05542	679	Affx-140000013	AX-124397872	Y	2	99.2699	PolyHighResolution	PolyHighResolution		1	1	1	1	1	108	2	0.208333	0.342593	0.329861	0.275457	1	1	1	1	1	282	2	0.23227	0.358156	0.356641	0.293044	1	1	1	1	1	ATTCCAGAATACTTCGACTCTGCTGCCATCAATAA[C/T]ATCGGAGCTCTTCCATGATCCCTGTTTTCTCCAGA	for	A
psme_1_1_000256	Psme_SNP_contig05542_1066	isogroup02663	contig05542	1066	Affx-140013202	AX-124429169	R	2	82.857	Other	Rescued		1	1	0	0	0	85	2	0.229412	0.364706	0.353564	0.29106	1	1	1	1	1	221	2	0.325792	0.434389	0.439303	0.342809	1	1	1	1	1	TTCAGGACGGATCTCTGGTATAGAGGTTCACATAA[A/G]TGGGCTTCAGGAAGTCTCTGCCCCTTCTAGGTCAC	rev	A
psme_1_1_000258	Psme_SNP_contig05558_107	isogroup03426	contig05558	107	Affx-121729107	AX-124400130	R	2	99.9705	PolyHighResolution	PolyHighResolution	1	1	1	1	1	1	112	2	0.151786	0.232143	0.257494	0.224342	1	1	1	1	1	283	2	0.199647	0.30742	0.319576	0.268511	1	1	1	1	1	CACTACCTATGTTACTACCACTAACTTGAGGATTC[A/G]TATAACCGTCCACATCATATCCAGACTGAGTTTGA	rev	-
psme_1_1_000264	Psme_SNP_contig05735_1187	isogroup07274	contig05735	1187	Affx-121675405	AX-124429630	R	2	100	PolyHighResolution	PolyHighResolution		1	1	1	1	1	112	2	0.0357143	0.0535714	0.0688776	0.0665055	1	1	1	1	1	283	2	0.065371	0.123675	0.122195	0.114729	1	1	1	1	1	GAAAAAACCACAGGGACAGTGCTATAAGCAGGAGT[A/G]GTAAGCTGCTCTTCCATGAAAATCTGGTCATTGCT	rev	-	1	PSME_00018336-RA	98.59	2e-29	439	369	rev
psme_1_1_000264	Psme_SNP_contig05735_460	isogroup07274	contig05735	460	Affx-121724503	AX-124409820	R	2	72.4642	Other	Rescued		1	0	0	0	0	75	2	0.426667	0.48	0.489244	0.369564	1	1	1	1	1	183	2	0.387978	0.469945	0.474902	0.362136	1	1	1	1	1	AATGCACTTACTTCCTTAGCCATGTCTATTGTGGC[A/G]TGTGTTCCTGGTGAAATAGAGTACAAAATTGGGCG	rev	-	1	PSME_00018336-RA	100	4e-31	1166	1096	rev
psme_1_1_000267	Psme_SNP_contig05839_132	isogroup00959	contig05839	132	Affx-121637662	AX-119030205	K	2	97.7662	PolyHighResolution	PolyHighResolution	1	1	1	1	1	1	112	2	0.205357	0.339286	0.326371	0.273112	1	1	1	1	1	276	2	0.186594	0.307971	0.303554	0.257481	1	1	1	1	1	AAACAGGTCATTGCATCAAAGGCTCTGTATGAGAA[G/T]CAGGAGAAACAGATCATTGCATCAAATGCTCTGTA	for	+	2	PSME_00012580-RA	100	4e-31	2566	2636	for
psme_1_1_000271	Psme_SNP_contig05968_174	isogroup03210	contig05968	174	Affx-121730027	AX-124431790	M	2	99.9115	PolyHighResolution	PolyHighResolution		1	1	1	1	1	112	2	0.4375	0.482143	0.492188	0.371063	1	1	1	1	1	283	2	0.468198	0.462898	0.497977	0.373987	1	1	1	1	1	CTAAGTACCAACATCGGAATTCGTTTTTACCCAAG[A/C]ATGCATCAAAAGCTCATAGCTGGAAGACCAATAAC	rev	+
psme_1_1_000274	Psme_SNP_contig06076_758	isogroup01353	contig06076	758	Affx-121635161	AX-124402665	K	2	96.4085	Other; PolyHighResolution	Other; PolyHighResolution		1	1	1	1	1												274	2	0.138686	0.270073	0.238905	0.210367	1	1	1	1	1	TCAGTTTCATTTTCTTCCTCAGTACTCTCATCATC[G/T]ACACTCTTAAAAAGTGACTGCAGATTCTTCGTAAA	rev	-
psme_1_1_000274	Psme_SNP_contig06076_239	isogroup01353	contig06076	239	Affx-121688035	AX-124414064	Y	2	99.7048	PolyHighResolution	PolyHighResolution		1	1	1	1	1	112	2	0.4375	0.517857	0.492188	0.371063	1	1	1	1	1	283	2	0.468198	0.491166	0.497977	0.373987	1	1	1	1	1	GAGTAGGACTTTCCAGAGGCTTTTGGGGTGCTTTC[C/T]AGACAAGATCTTGATGCAGAATTAGCCTTTAGTGC	for	-
psme_1_1_000274	Psme_SNP_contig06076_160	isogroup01353	contig06076	160	Affx-121769986	AX-124433316	Y	2	99.7382	PolyHighResolution	PolyHighResolution		1	1	1	1	1	112	2	0.4375	0.517857	0.492188	0.371063	1	1	1	1	1	282	2	0.468085	0.489362	0.497963	0.373979	1	1	1	1	1	ACTCTGCTGCATTTGTGGGGTAACTTTGCCAGACG[C/T]TTCTAAATGAACTGATTTATCTGTAGGCTTCTCAA	for	-
psme_1_1_000274	Psme_SNP_contig06076_411	isogroup01353	contig06076	411	Affx-140000287	AX-124424327	R	2	98.6579	Other; PolyHighResolution	Other; PolyHighResolution		1	1	1	1	1												280	2	0.0660714	0.117857	0.123412	0.115797	1	1	1	1	1	GGCTCTCTTGTGTCTCCAAAAACATGTTAGTGGAT[A/G]GAGAATCAGGAGACACAAACTGACCACTGAAGTTT	rev	-
psme_1_1_000277	Psme_SNP_contig06104_391	isogroup03362	contig06104	391	Affx-121618092	AX-119035389	Y	2	99.9115	PolyHighResolution	PolyHighResolution		1	1	1	1	1	112	2	0.455357	0.571429	0.496014	0.372999	1	1	1	1	1	283	2	0.390459	0.441696	0.476002	0.362713	1	1	1	1	1	GGTCTGCTAAACTGTCAAGGATGGGGAAGCGTCCC[C/T]GCCACTCTGGCCGAATACGCACTGAATCAATACCA	rev	+
psme_1_1_000277	Psme_SNP_contig06104_521	isogroup03362	contig06104	521	Affx-140002610	AX-124410058	R	2	97.3709	CallRateBelowThreshold; PolyHighResolution	Rescued; PolyHighResolution		1	1	1	1	1	110	2	0.368182	0.609091	0.465248	0.35702	0	1	1	1	1	276	2	0.32971	0.427536	0.442003	0.34432	1	1	1	1	1	TACCATCCGGGTCCCAGTGCAAAAGAGTCGAGTGC[A/G]GCAGCGACATAAATTCCAAGTGCCCTACAGCATTG	rev	+	1	PSME_00046429-RA	100	3e-13	433	471	for
psme_1_1_000287	Psme_SNP_contig06495_1610	isogroup07302	contig06495	1610	Affx-121760862	AX-118165240	R	2	97.558	CallRateBelowThreshold; PolyHighResolution	Rescued; PolyHighResolution		1	1	1	1	1	104	2	0.456731	0.490385	0.496256	0.373121	1	1	1	1	1	281	2	0.47331	0.548043	0.498575	0.374287	1	1	1	1	1	CTCCAGAACAGAAACCTACTTATCCAGGAAATTTA[A/G]ATCCAAACACCTCTGCTCAGGTTCATCCAATAGGA	rev	+	1	PSME_00023479-RA	98.59	2e-29	1583	1653	for
psme_1_1_000291	Psme_SNP_contig06597_452	isogroup00175	contig06597	452	Affx-121618398	AX-124395891	Y	2	99.6241	PolyHighResolution	PolyHighResolution	1	1	1	1	1	1	112	2	0.111607	0.1875	0.198302	0.17864	1	1	1	1	1	281	2	0.103203	0.177936	0.185104	0.167972	1	1	1	1	1	AGGTTAACGGCGAGAAAAGTTGCTGACATCAACCC[C/T]GCAGCACCAACTACTACCCATCTAAATATCTCCAA	for	-	1	PSME_00028181-RA	100	4e-31	728	658	rev
psme_1_1_000291	Psme_SNP_contig06597_371	isogroup00175	contig06597	371	Affx-121761978	AX-118163795	M	2	99.8563	PolyHighResolution	PolyHighResolution		1	1	1	1	1	112	2	0.232143	0.321429	0.356505	0.292957	1	1	1	1	1	283	2	0.291519	0.399293	0.413072	0.327758	1	1	1	1	1	ACAGCAAGCCCTAACTGCAACAAAAATATTCCTGA[A/C]ACTATAAGGAACCATCTTTCACTGGCAGTTTTGAT	rev	-	1	PSME_00028181-RA	98.59	2e-29	809	739	rev
psme_1_1_000296	Psme_SNP_contig06715_1088	isogroup02377	contig06715	1088	Affx-121778669	AX-124408310	R	2	99.4392	PolyHighResolution	PolyHighResolution		1	1	1	1	1	111	2	0.0990991	0.18018	0.178557	0.162616	1	1	1	1	1	283	2	0.065371	0.116608	0.122195	0.114729	1	1	1	1	1	GGTAAACGAAAAGGAGAGACTATATTCCCTGCTGC[A/G]AGAAGTGCCATTTTTGGAGCCCTATCCTAGCTACT	for	+
psme_1_1_000298	Psme_SNP_contig06752_582	isogroup02920	contig06752	582	Affx-121655193	AX-124423820	R	2	83.2373	Other	Rescued		1	1	1	0	0	82	2	0.439024	0.414634	0.492564	0.371254	1	1	1	1	1	232	2	0.392241	0.525862	0.476776	0.363118	1	1	1	1	1	ATGGTAGCCTCCAACATCCCTCCAAATGAGGCCAC[A/G]TTCACAGCAGTTGCCAGGTTAGCTGCTGCAAATGA	rev	+	1	PSME_00005312-RA	100	4e-31	397	467	for
psme_1_1_000298	Psme_SNP_contig06752_1542	isogroup02920	contig06752	1542	Affx-121674174	AX-124432864	R	2	99.7382	PolyHighResolution	PolyHighResolution		1	1	1	1	1	112	2	0.3125	0.446429	0.429688	0.337372	1	1	1	1	1	282	2	0.299645	0.365248	0.419716	0.331635	1	1	1	1	1	GTGAGATTCAAATGTTTGCTCGTGACAAATGATGA[A/G]ATGAGAGACCATATATTCCAATTGTTAGGTAGCGA	rev	+	1	PSME_00005312-RA	100	4e-31	1330	1400	for
psme_1_1_000298	Psme_SNP_contig06752_891	isogroup02920	contig06752	891	Affx-121743142	AX-124402165	R	2	99.9115	PolyHighResolution	PolyHighResolution	1	1	1	1	1	1	112	2	0.0848214	0.169643	0.155254	0.143202	1	1	1	1	1	283	2	0.0600707	0.106007	0.112924	0.106548	1	1	1	1	1	CATAGATTGAGGGTTAGGGTGAGGCAGGTCTCTGC[A/G]TCTACTTGTGATGTTATTGAGCAATGGTTTATGAG	for	+	1	PSME_00005312-RA	100	4e-31	706	776	for
psme_1_1_000300	Psme_SNP_contig06898_269	isogroup00484	contig06898	269	Affx-121613190	AX-119036631	K	2	94.6905	Other; CallRateBelowThreshold	Rescued		1	1	1	1	0	104	2	0.177885	0.240385	0.292483	0.24971	1	1	1	1	1	271	2	0.238007	0.313653	0.36272	0.296937	1	1	1	1	1	GCAGCACTTTCCCCATAGTGTAAACTGCTACAGGA[G/T]CTGTAACACGCACAGTGCCAGTGATTGGTGTGCTC	rev	X	1	PSME_00053407-RA	100	4e-31	628	558	rev
psme_1_1_000300	Psme_SNP_contig06898_391	isogroup00484	contig06898	391	Affx-139997424	AX-124420748	R	2	99.1518	PolyHighResolution	PolyHighResolution		1	1	1	1	1	110	2	0.1	0.163636	0.18	0.1638	1	1	1	1	1	282	2	0.0868794	0.166667	0.158663	0.146076	1	1	1	1	1	TTGTATTTTCCCCCATTGCTTCCAGTTGCCATTGT[A/G]TTGGCAGGGTTGCTGAAGTCCTGGAAATCTGTCAA	rev	X	1	PSME_00053407-RA	98.59	2e-29	506	436	rev
psme_1_1_000300	Psme_SNP_contig06898_155	isogroup00484	contig06898	155	Affx-140006821	AX-124430042	R	2	99.6832	PolyHighResolution	PolyHighResolution		1	1	1	1	1	112	2	0.424107	0.419643	0.488481	0.369174	1	1	1	1	1	282	2	0.413121	0.471631	0.484904	0.367338	1	1	1	1	1	GAGTATTGGATGATGAAGAAGAGGTAGGGATCCCT[A/G]TAGGAGATAAGTTGTCAACCTCATGAGCAGGAACA	rev	X	1	PSME_00053407-RA	98.59	2e-29	742	672	rev
psme_1_1_000300	Psme_SNP_contig06898_444	isogroup00484	contig06898	444	Affx-140012584	AX-124410273	Y	2	99.882	PolyHighResolution	PolyHighResolution		1	1	1	1	1	111	2	0.310811	0.333333	0.428415	0.336645	1	1	1	1	1	283	2	0.254417	0.367491	0.379378	0.307414	1	1	1	1	1	GTCCTGGAAATCTGTCAATGTATAGAACTTGGCAA[C/T]GCAATGAGCCAACATCAATTCTTTCTTCTGATCAG	for	X	1	PSME_00053407-RA	98.59	2e-29	453	383	rev
psme_1_1_000301	Psme_SNP_contig06937_71	isogroup04088	contig06937	71	Affx-121682321	AX-119018310	Y	2	87.2358	Other	Rescued	1	1	1	1	0	0	86	2	0.348837	0.418605	0.4543	0.351106	1	1	1	1	1	235	2	0.334043	0.47234	0.444916	0.345941	1	1	1	1	1	CACTCCTTGCGACATCGCTGGTTCAAACCCCAAAG[C/T]CCTGTGTATCACACGTGGGGCAGTGCTGGTACACC	for	+
psme_1_1_000302	Psme_SNP_contig06980_2665	isogroup02492	contig06980	2665	Affx-121624270	AX-124420108	Y	2	99.9705	PolyHighResolution	PolyHighResolution		1	1	1	1	1	112	2	0.120536	0.223214	0.212014	0.189539	1	1	1	1	1	283	2	0.123675	0.212014	0.216759	0.193267	1	1	1	1	1	CTCAGAGGGATTTGAACAGGGGATGCACGGTTCTT[C/T]GGGACAAACTCAGACACTTCATAAAGCTACGCGTC	for	-
psme_1_1_000302	Psme_SNP_contig06980_2291	isogroup02492	contig06980	2291	Affx-121714334	AX-124409617	Y	2	98.5732	PolyHighResolution	PolyHighResolution		1	1	1	1	1	105	2	0.0904762	0.161905	0.16458	0.151037	1	1	1	1	1	279	2	0.107527	0.179211	0.19193	0.173511	1	1	1	1	1	GCATTTACGTAGACAGGAGGTTCCTCAACGGCATC[C/T]GATGGTGGCAATGGAAGACCAGCTTGATGCACCCC	for	-	1	PSME_00028368-RA	98.59	2e-29	314	244	rev
psme_1_1_000308	Psme_SNP_contig07340_166	isogroup00776	contig07340	166	Affx-121726002	AX-119006762	Y	2	99.266	PolyHighResolution	PolyHighResolution		1	1	1	1	1	109	2	0.192661	0.311927	0.311085	0.262698	1	1	1	1	1	282	2	0.207447	0.301418	0.328825	0.274762	1	1	1	1	1	CACATTTCAGCAGAGCAAGGCAGGGCAGGAAGAAT[C/T]GCAGGCTATCATAACAGCGTTGCAGAGGTTTTCTC	rev	+	1	PSME_00009819-RA	100	5e-20	48	98	for
psme_1_1_000317	Psme_SNP_contig07609_605	isogroup03596	contig07609	605	Affx-121703768	AX-124414670	Y	2	99.4097	PolyHighResolution	PolyHighResolution		1	1	1	1	1	110	2	0.131818	0.263636	0.228884	0.20269	1	1	1	1	1	283	2	0.171378	0.293286	0.284015	0.243683	1	1	1	1	1	GGAATATACGCAGTGTTCAAATACCACAACGAGAT[C/T]CACATTAAACATATGTACAGCTTGCATTCCTGGCT	for	+	1	PSME_00033420-RA	95.77	4e-26	328	398	for
psme_1_1_000317	Psme_SNP_contig07609_143	isogroup03596	contig07609	143	Affx-121705429	AX-124403296	R	2	93.7104	Other; CallRateBelowThreshold	Rescued		1	1	1	1	0	100	2	0.2	0.36	0.32	0.2688	1	1	1	1	1	260	2	0.209615	0.296154	0.331354	0.276456	1	1	1	1	1	CTCAAACCCACTTTGATACGAAACAAGATCATTGA[A/G]CAGTGGGGGTTTATTGAGTTTGGGAAGAGATTTTA	for	+
psme_1_1_000318	Psme_SNP_contig07626_473	isogroup00943	contig07626	473	Affx-121742844	AX-118182773	Y	2	91.4299	Other; CallRateBelowThreshold	Rescued		1	1	1	1	0	94	2	0.276596	0.510638	0.400181	0.320109	0	1	1	1	1	258	2	0.292636	0.375969	0.414	0.328302	1	1	1	1	1	GCCAATCCCACCAACGTGACCCCCTCATTCTTCTG[C/T]GTCAGGAGCTGGCATGCCCTGATAAAAAGATAAAA	rev	-	1	PSME_00030178-RA	98.59	2e-29	224	154	rev
psme_1_1_000323	Psme_SNP_contig07844_389	isogroup03791	contig07844	389	Affx-121623073	AX-124430215	R	2	99.3918	PolyHighResolution	PolyHighResolution		1	1	1	1	1	111	2	0.22973	0.369369	0.353908	0.291283	1	1	1	1	1	280	2	0.255357	0.396429	0.3803	0.307986	1	1	1	1	1	TCCACGTTTAAAAACACACATGTAAAGAGATTTGG[A/G]ACCCTGCGGCGTGTAGAAAAGAAAACTTGCTGTAA	rev	-
psme_1_1_000323	Psme_SNP_contig07844_348	isogroup03791	contig07844	348	Affx-121710226	AX-119010985	Y	2	99.0967	PolyHighResolution	PolyHighResolution		1	1	1	1	1	111	2	0.238739	0.369369	0.363485	0.297424	1	1	1	1	1	280	2	0.264286	0.378571	0.388878	0.313265	1	1	1	1	1	CAGCAGACTAGAAAATAGCTCATGAACTTACATAC[C/T]ACTTTTCCACGTTTAAAAACACACATGTAAAGAGA	for	-
psme_1_1_000323	Psme_SNP_contig07844_796	isogroup03791	contig07844	796	Affx-121771491	AX-124410580	K	2	94.456	CallRateBelowThreshold; Other	Rescued		1	1	1	1	0	106	2	0.382075	0.292453	0.472188	0.360707	0	1	1	0	1	261	2	0.348659	0.275862	0.454192	0.351047	0	0	0	0	0	TGGAATCTAAAGCACTTCAATAGTGTGTACAGGAT[G/T]CATTGAGTATAGAGAGTGCATTGAATATGAACACT	rev	-
psme_1_1_000325	Psme_SNP_contig07891_120	isogroup07206	contig07891	120	Affx-121725186	AX-119006983	R	2	100	NoMinorHom; PolyHighResolution	NoMinorHom; PolyHighResolution		1	1	1	1	1												283	2	0.0600707	0.106007	0.112924	0.106548	1	1	1	1	1	GGTTACCTTGACTTCTACATCTGGAGGATCCCCTA[A/G]TAATAGCATGACACATAAGAGCGGGAAGGAGCCTT	rev	+	1	PSME_00020065-RA	100	4e-31	1329	1399	for
psme_1_1_000325	Psme_SNP_contig07891_262	isogroup07206	contig07891	262	Affx-121773998	AX-124427820	K	2	100	PolyHighResolution	PolyHighResolution	1	1	1	1	1	1	112	2	0.1875	0.196429	0.304688	0.25827	0	1	1	1	1	283	2	0.298587	0.420495	0.418865	0.331141	1	1	1	1	1	AACGAGTCTGCCCAAGCAAAGAAACCACAGACTGG[G/T]AGACGGTCTGGCTCTAGTAACCGGAGTAGAGCTGC	for	+	1	PSME_00020065-RA	100	4e-31	1471	1541	for
psme_1_1_000327	Psme_SNP_contig07912_1740	isogroup03755	contig07912	1740	Affx-121624787	AX-124413486	K	2	99.9705	PolyHighResolution	PolyHighResolution		1	1	1	1	1	112	2	0.473214	0.517857	0.498565	0.374281	1	1	1	1	1	283	2	0.457597	0.5053	0.496404	0.373196	1	1	1	1	1	AAATGGGAAGTTAAGGCTAGGAGATCAGAGAAGGT[G/T]AGGTCTAGCAGGGGCTTTTCAAAAATGATTACTGG	for	-	1	PSME_00000774-RA	98.59	2e-29	1325	1255	rev
psme_1_1_000327	Psme_SNP_contig07912_2009	isogroup03755	contig07912	2009	Affx-121741925	AX-118183558	Y	2	99.6163	PolyHighResolution	PolyHighResolution		1	1	1	1	1	112	2	0.303571	0.428571	0.422832	0.333438	1	1	1	1	1	283	2	0.295053	0.385159	0.415993	0.329468	1	1	1	1	1	GGCGGCTGATACAATTCCTGCTATTATTATCACTC[C/T]TTTCCTCGACGAATGGGATACCATATAATGCGGAA	for	-	1	PSME_00000774-RA	100	4e-31	1056	986	rev
psme_1_1_000329	Psme_SNP_contig08033_890	isogroup07415	contig08033	890	Affx-121650436	AX-124430588	K	2	99.3585	PolyHighResolution	PolyHighResolution		1	1	1	1	1	110	2	0.459091	0.609091	0.496653	0.373321	1	1	1	1	1	282	2	0.434397	0.528369	0.491393	0.370659	1	1	1	1	1	TTCCAAAACCATCTGTATATATGGAGGACTAAACC[G/T]TACAAGACGTACCAGACAAGAACCAGCTGTTAAAC	rev	-	1	PSME_00000095-RA	97.18	9e-28	2127	2057	rev
psme_1_1_000332	Psme_SNP_contig08101_620	isogroup07293	contig08101	620	Affx-121654773	AX-124429991	Y	2	99.9705	PolyHighResolution; NoMinorHom	PolyHighResolution; NoMinorHom		1	1	1	1	1	112	1	0	0	0	0	0	0	0	0	0												TTGATTTCTCACACTCCGGTTCCATCTCCAGTCTG[C/T]CTTCTTGCGCCTCTCTATGCCGTCCTTAGGAGCCT	for	-	1	PSME_00043404-RA	98.59	2e-29	645	575	rev
psme_1_1_000332	Psme_SNP_contig08101_295	isogroup07293	contig08101	295	Affx-121684820	AX-119017697	Y	2	99.9705	PolyHighResolution; NoMinorHom	PolyHighResolution; NoMinorHom		1	1	1	1	1	112	1	0	0	0	0	0	0	0	0	0												AACGTTTATTAGGCATGGCTTTCTCATCCACTTTT[C/T]GCCCATATTGCTGCTGGATATAAGTTTCTTGCCTC	rev	-	1	PSME_00043404-RA	100	4e-31	970	900	rev
psme_1_1_000337	Psme_SNP_contig08411_450	isogroup01380	contig08411	450	Affx-121652696	AX-119026352	Y	2	98.0971	PolyHighResolution	PolyHighResolution		1	1	1	1	1	111	2	0.184685	0.333333	0.301153	0.255806	1	1	1	1	1	279	2	0.283154	0.444444	0.405956	0.323556	1	1	1	1	1	GAAGTCCAACACGATTCATCGATATGGCTGGCAGA[C/T]TCTTCTGCTGTGGACGCTGCGGCGCTCAAAGATGA	for	X	1	PSME_00049647-RA	98.59	2e-29	155	85	rev
psme_1_1_000337	Psme_SNP_contig08411_791	isogroup01380	contig08411	791	Affx-121764643	AX-118161093	R	2	96.613	PolyHighResolution; Other	PolyHighResolution; Other		1	1	1	1	1	109	2	0.178899	0.302752	0.293788	0.250633	1	1	1	1	1												GAGAGTCGCATGCACGGTGTAGCCACTCTCCAGCA[A/G]AGTCTTGACGAGCCATGATCCAAGGTATCCTCCTC	rev	X
psme_1_1_000339	Psme_SNP_contig08468_238	isogroup03557	contig08468	238	Affx-121649196	AX-124419568	R	2	98.5064	PolyHighResolution	PolyHighResolution		1	1	1	1	1	112	2	0.263393	0.401786	0.388034	0.312749	1	1	1	1	1	281	2	0.211744	0.338078	0.333817	0.2781	1	1	1	1	1	AAGCAGGATTTGAAACCACAGTTCTATCTACGTTC[A/G]AAAGACTGTTTGCAGCGGGGGTCGAAGTAGACGGT	for	-	1	PSME_00019108-RA	100	4e-31	695	625	rev
psme_1_1_000339	Psme_SNP_contig08468_300	isogroup03557	contig08468	300	Affx-121687932	AX-123138045	R	2	98.654	PolyHighResolution; NoMinorHom	PolyHighResolution; NoMinorHom		1	1	1	1	1	108	2	0.0787037	0.157407	0.145019	0.134504	1	1	1	1	1												GTAGACGGTAAGCTGATACACAAATTGAGATTCAG[A/G]TCACCATGCTCTTCCGCATTCAAAGTCGCAGGCTC	for	-	1	PSME_00019108-RA	98.59	2e-29	633	563	rev
psme_1_1_000339	Psme_SNP_contig08468_177	isogroup03557	contig08468	177	Affx-121714845	AX-124428957	K	2	99.5906	PolyHighResolution	PolyHighResolution		1	1	1	1	1	111	2	0.283784	0.369369	0.406501	0.32388	1	1	1	1	1	282	2	0.241135	0.361702	0.365978	0.299008	1	1	1	1	1	TTATTTCTCTCACCATATCTCCAACCCTCCAACAT[G/T]TCTGGAATCAACAGTCCGCAGCAAGAAGCAGGATT	rev	-	1	PSME_00019108-RA	100	4e-31	756	686	rev
psme_1_1_000339	Psme_SNP_contig08468_355	isogroup03557	contig08468	355	Affx-139998675	AX-124408935	Y	2	92.5715	Other; PolyHighResolution	Other; PolyHighResolution		1	1	1	1	1												273	2	0.0677656	0.120879	0.126347	0.118365	1	1	1	1	1	TCAAAGTCGCAGGCTCGATAGGGGAGTTTTCCGAT[C/T]GTTCGTATCGGAAAAAGTCTGCTATCTCTGGCGTT	rev	-	1	PSME_00019108-RA	100	4e-31	578	508	rev
psme_1_1_000344	Psme_SNP_contig08584_1111	isogroup01633	contig08584	1111	Affx-121666892	AX-124421897	M	2	99.9705	PolyHighResolution; NoMinorHom	PolyHighResolution; NoMinorHom		1	1	1	1	1	112	2	0.0580357	0.116071	0.109335	0.103358	1	1	1	1	1												TAGTTCTCTCTTTTCCTGAAGGAAACATATTACTA[A/C]GCCATTACTTTTACAGGTCAAAAGAAGTTCTGTTG	rev	+
psme_1_1_000344	Psme_SNP_contig08584_1222	isogroup01633	contig08584	1222	Affx-121709210	AX-124411667	R	2	100	PolyHighResolution	PolyHighResolution		1	1	1	1	1	112	2	0.0223214	0.0446429	0.0436464	0.0426939	1	1	1	1	1	283	2	0.024735	0.0424028	0.0482463	0.0470825	1	1	1	1	1	CAATCTTCAGCAGGGAAACGGATTTTCTCATATCC[A/G]GTAGGATTTAGCTCTCTTTTTCCTGAAGGAAACAT	for	+
psme_1_1_000346	Psme_SNP_contig08654_1565	isogroup01951	contig08654	1565	Affx-121713663	AX-124401109	M	2	85.5942	Other	Other; Rescued		1	1	0	0	0												214	2	0.285047	0.299065	0.40759	0.324525	0	1	1	0	1	GGAGCCACGAAAAGAACTTATTGAGAAATCTGCAT[A/C]TAAAATCGGCATTGACAAGCTTGATATTTAATAGC	rev	+	1	PSME_00020135-RA	100	7e-29	480	546	for
psme_1_1_000348	Psme_SNP_contig08757_90	isogroup03432	contig08757	90	Affx-121596478	AX-123136099	M	2	96.1468	CallRateBelowThreshold	Rescued		1	1	1	1	0	105	2	0.414286	0.52381	0.485306	0.367545	1	1	1	1	1	272	2	0.4375	0.507353	0.492188	0.371063	1	1	1	1	1	AAGAAGTTACATAGATGAATGGTACTAAAGGCTTT[A/C]AGCGAAAGCTTATTTTCTAGCTCAACACAACCAGA	for	A
psme_1_1_000350	Psme_SNP_contig08765_465	isogroup01151	contig08765	465	Affx-121730798	AX-119005491	M	2	99.882	PolyHighResolution	PolyHighResolution		1	1	1	1	1	112	2	0.138393	0.1875	0.238481	0.210044	1	1	1	1	1	283	2	0.171378	0.300353	0.284015	0.243683	1	1	1	1	1	AAACTAAACCTTCGAACAGGATTCCAAACAACAGT[A/C]TCTTTGGGGTTTCTGGTAAAGCCTCGCCTCCGCAC	for	-
psme_1_1_000361	Psme_SNP_contig09210_1918	isogroup07094	contig09210	1918	Affx-121627662	AX-124418482	R	2	99.9705	PolyHighResolution	PolyHighResolution		1	1	1	1	1	112	2	0.0892857	0.178571	0.162628	0.149404	1	1	1	1	1	283	2	0.120141	0.219081	0.211415	0.189067	1	1	1	1	1	TTCAGAATATTGATCAAACCAGTAGTAAGAATGCA[A/G]CTCAGTAGTTAGTGTATGCACCAACCAATCCACTC	rev	-	1	PSME_00002823-RA	100	4e-31	1577	1507	rev
psme_1_1_000361	Psme_SNP_contig09210_1991	isogroup07094	contig09210	1991	Affx-121723807	AX-119007284	R	2	99.266	PolyHighResolution	PolyHighResolution		1	1	1	1	1	111	2	0.234234	0.36036	0.358737	0.294391	1	1	1	1	1	282	2	0.31383	0.421986	0.430681	0.337938	1	1	1	1	1	TGATACACACCAGCATTCAACTCATCCAACAATTT[A/G]AGTTTCAATCTAGCATGGTATGCCTCAATAGCTCC	rev	-	1	PSME_00002823-RA	100	4e-31	1504	1434	rev
psme_1_1_000361	Psme_SNP_contig09210_854	isogroup07094	contig09210	854	Affx-140001936	AX-124427942	Y	2	99.2109	PolyHighResolution	PolyHighResolution		1	1	1	1	1	110	2	0.0727273	0.127273	0.134876	0.12578	1	1	1	1	1	281	2	0.0427046	0.0854093	0.0817619	0.0784194	1	1	1	1	1	CAGCAGTGAATACTTCAACAGTATGCTTAGTTATG[C/T]ATTGGCCTCTGCTCTTGTTGATTTACTAATTCACC	for	-
psme_1_1_000370	Psme_SNP_contig09406_114	isogroup02779	contig09406	114	Affx-121649626	AX-124424721	R	2	88.4839	Other	Other; Rescued		1	1	1	1	0												255	2	0.135294	0.192157	0.233979	0.206606	0	1	1	1	1	AAGGATCTCCGGCTTCGACCCAAAAGCAGCGAGCG[A/G]CAGGATCTGAGCGCCGGGACTCTGGCTGTTCAGCC	for	X	2	PSME_00025012-RA	98.59	2e-29	618	548	rev
psme_1_1_000370	Psme_SNP_contig09406_644	isogroup02779	contig09406	644	Affx-121751876	AX-118173682	R	2	99.882	PolyHighResolution	PolyHighResolution		1	1	1	1	1	112	2	0.232143	0.339286	0.356505	0.292957	1	1	1	1	1	283	2	0.277385	0.385159	0.400885	0.320531	1	1	1	1	1	AATCGTAAGCGCAATTAGAACTAGAAGTAGTGGAA[A/G]AGCCTTCATATAGATCAAATCATTACTAACTGAAG	for	X	1	PSME_00025012-RA	100	4e-31	87	17	rev
psme_1_1_000374	Psme_SNP_contig09578_674	isogroup02645	contig09578	674	Affx-121734983	AX-124428505	Y	2	84.4119	Other	Rescued		1	1	0	0	0	85	2	0.458824	0.517647	0.496609	0.373299	1	1	1	1	1	227	2	0.486784	0.444934	0.499651	0.374825	1	1	1	1	1	ATAAATGGGGTAATTATACCAGATACTAGGGTCTA[C/T]AATAGACCCACTGGTAGAGATAGACCCCGAAATCG	for	+	1	PSME_00048255-RA	98.59	2e-29	562	632	for
psme_1_1_000374	Psme_SNP_contig09578_815	isogroup02645	contig09578	815	Affx-139999963	AX-124419077	R	2	98.5437	OTV; PolyHighResolution	OTV; PolyHighResolution		1	1	1	1	1												278	2	0.044964	0.0827338	0.0858845	0.0821965	1	1	1	1	1	GGAAGGGACACCACCGTGCAGGGCAATGCTCCTGT[A/G]CAGGGTGATCAACGGGATTTTAGGCCAATGGAAGG	rev	+	1	PSME_00048255-RA	100	4e-31	703	773	for
psme_1_1_000376	Psme_SNP_contig09599_5483	isogroup00215	contig09599	5483	Affx-121722030	AX-124401206	K	2	99.9705	PolyHighResolution	PolyHighResolution	1	1	1	1	1	1	112	2	0.0357143	0.0714286	0.0688776	0.0665055	1	1	1	1	1	283	2	0.0459364	0.0848057	0.0876525	0.083811	1	1	1	1	1	GCAGGTACAAGCTCAACATCTACCTCAAATCTCAC[G/T]ACGGCATAATTGCTGCTCCCGCGACTCGAACGCGA	rev	-
psme_1_1_000376	Psme_SNP_contig09599_2668	isogroup00215	contig09599	2668	Affx-121738166	AX-124431861	R	2	99.7087	PolyHighResolution	PolyHighResolution		1	1	1	1	1	112	2	0.0357143	0.0714286	0.0688776	0.0665055	1	1	1	1	1	282	2	0.0460993	0.0851064	0.0879483	0.0840808	1	1	1	1	1	GAAATATATCTTGCACTGTCCAGCTGTCTCGAAGC[A/G]CCTGAAATCTCAGCTTTTGTCTGCACATTCAACTT	for	-
psme_1_1_000376	Psme_SNP_contig09599_4738	isogroup00215	contig09599	4738	Affx-140008615	AX-124422746	M	2	99.9705	PolyHighResolution	PolyHighResolution		1	1	1	1	1	112	2	0.00446429	0.00892857	0.00888871	0.00884921	1	1	1	1	1	283	2	0.0353357	0.0636042	0.0681742	0.0658503	1	1	1	1	1	CAGTAATGTTAGCAATTTCAACTGGCCTTACAGCA[A/C]GCCCCAGTTTAACATGTCCTGCGCGACTATCACCA	for	-
psme_1_1_000376	Psme_SNP_contig09599_1113	isogroup00215	contig09599	1113	Affx-140010095	AX-124412473	Y	2	99.3663	PolyHighResolution	PolyHighResolution		1	1	1	1	1	111	2	0.0315315	0.0630631	0.0610746	0.0592095	1	1	1	1	1	279	2	0.0394265	0.0716846	0.0757441	0.0728756	1	1	1	1	1	ATTGCTTTTAACATCGAGGTATTGTGGCGTAGGGA[C/T]GTTCCCTGCATCTTCAAAACAAGGTCCATCATTCA	for	-
psme_1_1_000379	Psme_SNP_contig09725_1508	isogroup06944	contig09725	1508	Affx-121658246	AX-119024918	K	2	99.3918	PolyHighResolution	PolyHighResolution	1	1	1	1	1	1	112	2	0.303571	0.464286	0.422832	0.333438	1	1	1	1	1	280	2	0.360714	0.435714	0.461199	0.354847	1	1	1	1	1	TTCAAGGAAACAACCTTCTGAATTCGAGCATAAAT[G/T]CGAGGCATTCCATTGTCATCATCATAAATAGACCA	for	-
psme_1_1_000379	Psme_SNP_contig09725_730	isogroup06944	contig09725	730	Affx-121665896	AX-119022871	K	2	99.5906	PolyHighResolution	PolyHighResolution		1	1	1	1	1	112	2	0.366071	0.553571	0.464126	0.35642	1	1	1	1	1	282	2	0.41844	0.446809	0.486696	0.368259	1	1	1	1	1	CTGGCTTAGACAGTGCAAATTTACCTGTAATGAAT[G/T]AATTGAATTCCAATTAGCAAACAAAATGTGTAGGT	for	-
psme_1_1_000380	Psme_SNP_contig09870_1519	isogroup00902	contig09870	1519	Affx-121651717	AX-124397219	Y	2	99.6497	PolyHighResolution	PolyHighResolution	1	1	1	1	1	1	112	2	0.410714	0.375	0.484056	0.366901	1	1	1	1	1	282	2	0.388298	0.485816	0.475045	0.362211	1	1	1	1	1	CGATCTCTTTCAGACCTAGTCTCACCCTTTGCGTC[C/T]AAATGATAATCCCTTTCAATTTTAGGCTCCTTAAG	for	-	1	PSME_00002108-RA	100	4e-31	785	715	rev
psme_1_1_000382	Psme_SNP_contig10182_946	isogroup05134	contig10182	946	Affx-121777001	AX-118149097	R	2	100	PolyHighResolution	PolyHighResolution	1	1	1	1	1	1	112	2	0.0580357	0.116071	0.109335	0.103358	1	1	1	1	1	283	2	0.111307	0.201413	0.197836	0.178267	1	1	1	1	1	ACCATCTTGCTGCCAAGTACGCCAGGCACTGAAAC[A/G]TTATTGCCAATACTATGTGGTCTGCTAGATTGTAC	rev	-	1	PSME_00013856-RA	98.59	2e-29	1358	1288	rev
psme_1_1_000387	Psme_SNP_contig10415_2089	isogroup01342	contig10415	2089	Affx-121613863	AX-124407774	R	2	99.0593	PolyHighResolution	PolyHighResolution		1	1	1	1	1	111	2	0.0855856	0.135135	0.156521	0.144272	1	1	1	1	1	283	2	0.0936396	0.159011	0.169742	0.155336	1	1	1	1	1	ATAGGCAATCAATTCTATATCAATATTTTGAAGGT[A/G]GAGGCTTGTTGAAGGTTCTCACTTATAGAAACAGC	rev	+
psme_1_1_000387	Psme_SNP_contig10415_1418	isogroup01342	contig10415	1418	Affx-121777018	AX-118149080	Y	2	98.2369	PolyHighResolution	PolyHighResolution		1	1	1	1	1	108	2	0.12963	0.222222	0.225652	0.200192	1	1	1	1	1	282	2	0.147163	0.216312	0.251012	0.219509	1	1	1	1	1	GTTCTTTTCCATCCTAGCAGACCATATTTCTTCGT[C/T]GCTACAAAGACACATGTCCGGGTTTATAACCTTGT	for	+	1	PSME_00001515-RA	98.59	2e-29	370	440	for
psme_1_1_000393	Psme_SNP_contig10624_533	isogroup06721	contig10624	533	Affx-121623241	AX-123138276	R	2	98.1305	PolyHighResolution	PolyHighResolution		1	1	1	1	1	109	2	0.440367	0.513761	0.492888	0.371419	1	1	1	1	1	278	2	0.480216	0.44964	0.499217	0.374608	1	1	1	1	1	CGGCAGTTGTTATAACACCGCGGAGAGCATAACTT[A/G]TTTGTGAAGCCACGCTCTGCGATAGAATCTGTGGA	for	-	3	PSME_00046468-RA	97.18	9e-28	446	376	rev
psme_1_1_000395	Psme_SNP_contig10690_71	isogroup04881	contig10690	71	Affx-121626290	AX-119033219	Y	2	98.1188	CallRateBelowThreshold; PolyHighResolution	Rescued; PolyHighResolution	1	1	1	1	1	1	109	2	0.224771	0.357798	0.348498	0.287772	1	1	1	1	1	281	2	0.220641	0.298932	0.343917	0.284777	1	1	1	1	1	TAAAGTTACATGAATATTTTACGAGATTCCTTTCT[C/T]GCCTTCATTCGGTTCTTGTTTATGCATTTACATGT	rev	-
psme_1_1_000398	Psme_SNP_contig10782_2274	isogroup02894	contig10782	2274	Affx-121621385	AX-124422728	R	2	99.9705	PolyHighResolution	PolyHighResolution		1	1	1	1	1	112	2	0.165179	0.258929	0.275789	0.237759	1	1	1	1	1	283	2	0.176678	0.29682	0.290926	0.248607	1	1	1	1	1	ATCATTTCCTGTTCGCCATGGTCTTGTAATAACAA[A/G]TACCCAATAATTTTAGACGCGTTTTCTGGCTCTAA	rev	-
psme_1_1_000398	Psme_SNP_contig10782_1782	isogroup02894	contig10782	1782	Affx-121638811	AX-124401187	R	2	98.2625	CallRateBelowThreshold; PolyHighResolution	Rescued; PolyHighResolution	1	1	1	1	1	1	105	2	0.185714	0.27619	0.302449	0.256711	1	1	1	1	1	282	2	0.141844	0.241135	0.243449	0.213815	1	1	1	1	1	TTAGCATGAGATTTGGCAGACTCGGGAGAATCATT[A/G]AGAAAGGGAAGCTGATCTTGCAATTGAAATTCCTC	rev	-
psme_1_1_000398	Psme_SNP_contig10782_2079	isogroup02894	contig10782	2079	Affx-121701281	AX-124431841	Y	2	100	PolyHighResolution	PolyHighResolution		1	1	1	1	1	112	2	0.0714286	0.125	0.132653	0.123855	1	1	1	1	1	283	2	0.090106	0.144876	0.163974	0.15053	1	1	1	1	1	GTGGTTGGAGAAGAGAAAGCTCTGGATTGAGAAAT[C/T]TGAGCAGACTGTAGTGCCAAGTTGGGGGGGCGATT	for	-
psme_1_1_000401	Psme_SNP_contig10893_376	isogroup06805	contig10893	376	Affx-121702547	AX-124432623	R	2	98.4179	PolyHighResolution	PolyHighResolution		1	1	1	1	1	105	2	0.452381	0.428571	0.495465	0.372722	1	1	1	1	1	281	2	0.414591	0.466192	0.485411	0.367599	1	1	1	1	1	TTAAAGTCAATGATATTGCAGCACGAATTGCTACC[A/G]GTGTTGGAGCTGCTGTTCAAGCAACTAATGCCTTG	for	+	1	PSME_00001703-RA	100	4e-31	1512	1582	for
psme_1_1_000401	Psme_SNP_contig10893_4122	isogroup06805	contig10893	4122	Affx-121712542	AX-124413279	K	2	79.9376	Other; CallRateBelowThreshold	Rescued		1	1	1	0	0	70	2	0.464286	0.414286	0.497449	0.373721	1	1	1	1	1	244	2	0.409836	0.516393	0.483741	0.366738	1	1	1	1	1	CAGCTTGCTTTGTCGGGATTCTTTTCCAAGTTAGA[G/T]TTTGGTCAGCAGTAGATCTGTCATATTGATTACAA	rev	+
psme_1_1_000405	Psme_SNP_contig11092_196	isogroup02797	contig11092	196	Affx-121699866	AX-124404769	R	2	98.7386	PolyHighResolution	PolyHighResolution		1	1	1	1	1	111	2	0.13964	0.261261	0.240281	0.211413	1	1	1	1	1	282	2	0.131206	0.241135	0.227981	0.201994	1	1	1	1	1	AGGTACGGATTAGGGTGCCCGCTGTGACAAGGGGC[A/G]TTCGCCAGGGTCTACTAAGCTACAAACGCACAGAT	rev	A
psme_1_1_000406	Psme_SNP_contig11126_113	isogroup02899	contig11126	113	Affx-121621903	AX-124412055	R	2	100	PolyHighResolution; NoMinorHom	PolyHighResolution; NoMinorHom		1	1	1	1	1	112	1	0	0	0	0	0	0	0	0	0												CACTTACATTTCAGTAACTGTTTTAAGGCTTCCCA[A/G]TAACGTGAGCAAGTAGGATTCAAATGTAGTGCTAG	for	-	1	PSME_00002116-RA	98.59	2e-29	1334	1264	rev
psme_1_1_000406	Psme_SNP_contig11126_2526	isogroup02899	contig11126	2526	Affx-121710069	AX-119011026	R	2	97.9929	Other; PolyHighResolution	Other; PolyHighResolution	1	1	1	1	1	1												283	2	0.169611	0.275618	0.281687	0.242013	1	1	1	1	1	AAACACCAAGAATTTTGATCCGTCATCTCGTGTCC[A/G]TGAAGATAATTTATTAAATCAATTGATATAGCAAT	for	-	1	PSME_00002115-RA	98.59	2e-29	707	637	rev
psme_1_1_000413	Psme_SNP_contig11506_1116	isogroup02932	contig11506	1116	Affx-121757607	AX-118168170	Y	2	97.0618	PolyHighResolution; CallRateBelowThreshold	PolyHighResolution; CallRateBelowThreshold		1	1	1	1	1	110	2	0.240909	0.372727	0.365744	0.29886	1	1	1	1	1												CTGTGCCATGAACGAAACCGTGGAGTTTAGGTCGG[C/T]AGTGATTCAGACTTCCATGGCACATACACTGCTTT	rev	-
psme_1_1_000416	Psme_SNP_contig11600_946	isogroup01320	contig11600	946	Affx-121761892	AX-124414030	R	2	91.8904	Other; CallRateBelowThreshold	Rescued		1	1	1	1	0	98	2	0.316327	0.44898	0.432528	0.338988	1	1	1	1	1	265	2	0.360377	0.456604	0.461011	0.354745	1	1	1	1	1	TCATTGGTACATGGTATACTTACAGCCTCCATTCC[A/G]TGTGACATGTCCACACAAATAAGATTCTTCCCCAG	for	-
psme_1_1_000418	Psme_SNP_contig11647_244	isogroup00552	contig11647	244	Affx-139997295	AX-124425676	R	2	83.7151	Other	Rescued; Other		1	1	0	0	0	81	2	0.41358	0.45679	0.485063	0.36742	1	1	1	1	1												ATTCCCTTTTCAAGGATTTGGCGTAAAATACATCC[A/G]AAGTACAAGATTCCTGCAAATGCTGTATGGTTGTG	for	+	1	PSME_00005143-RA	97.18	9e-28	1258	1328	for
psme_1_1_000419	Psme_SNP_contig11681_1699	isogroup02698	contig11681	1699	Affx-121624156	AX-124420164	M	2	100	PolyHighResolution	PolyHighResolution		1	1	1	1	1	112	2	0.410714	0.553571	0.484056	0.366901	1	1	1	1	1	283	2	0.337456	0.45583	0.447159	0.347183	1	1	1	1	1	CTTCTCCTCTTCCCTACCATCTTCATCATTGCTCC[A/C]GCTGACAAAGTTCTGGACATAATCGATGCCAAAGA	rev	-	2	PSME_00047653-RA	98.59	2e-29	363	293	rev
psme_1_1_000419	Psme_SNP_contig11681_1771	isogroup02698	contig11681	1771	Affx-121624917	AX-124409674	Y	2	99.4097	PolyHighResolution	PolyHighResolution		1	1	1	1	1	109	2	0.389908	0.522936	0.47576	0.362586	1	1	1	1	1	283	2	0.328622	0.44523	0.441259	0.343904	1	1	1	1	1	TCCGAGCAAATATATGAAGGAAGGAAGCTGAGCCA[C/T]AATGGCCACCAACTCCCAAAAGCTGAGCACATGAA	rev	-	2	PSME_00047653-RA	98.59	2e-29	291	221	rev
psme_1_1_000419	Psme_SNP_contig11681_740	isogroup02698	contig11681	740	Affx-121706438	AX-124429472	R	2	88.6531	Other; CallRateBelowThreshold	Rescued		1	1	1	0	0	95	2	0.389474	0.547368	0.475568	0.362485	1	1	1	1	1	258	2	0.312016	0.406977	0.429324	0.337164	1	1	1	1	1	TTGGATGCATGGGCATTGAAACCCCCCATGGCACC[A/G]GCTAGGGCAGATCCAGTTAAGTTCTTGAGCATGTT	rev	-	7	PSME_00047653-RA	98.59	2e-29	1349	1279	rev
psme_1_1_000419	Psme_SNP_contig11681_1535	isogroup02698	contig11681	1535	Affx-121759099	AX-118166631	Y	2	98.5654	PolyHighResolution	PolyHighResolution		1	1	1	1	1	110	2	0.359091	0.536364	0.460289	0.354356	1	1	1	1	1	280	2	0.294643	0.417857	0.415657	0.329272	1	1	1	1	1	CAGTCCCCAAGAGCTGACTCCAGAGAATAAGAAGC[C/T]ACAGTCCCATTGCAAACAGCAGTTGCAATATCGTC	rev	-	3	PSME_00047653-RA	100	4e-31	527	457	rev
psme_1_1_000420	Psme_SNP_contig11683_60	isogroup01359	contig11683	60	Affx-121681947	AX-124403064	R	2	94.6002	CallRateBelowThreshold; PolyHighResolution	CallRateBelowThreshold; PolyHighResolution		1	1	1	1	1												277	2	0.16426	0.249097	0.274557	0.236866	1	1	1	1	1	ATGAGGTGGACCTTGCTGCTGAAGTTGAAATAATG[A/G]TGAATTCATGGACATTTGCTGAGCTAGACTACCAG	rev	-	1	PSME_00048048-RA	98.59	2e-29	1734	1664	rev
psme_1_1_000421	Psme_SNP_contig11747_567	isogroup06955	contig11747	567	Affx-121665421	AX-124410540	R	2	99.882	MonoHighResolution; PolyHighResolution	MonoHighResolution; PolyHighResolution		1	1	1	1	1												283	2	0.00706714	0.00706714	0.0140344	0.0139359	0	0	0	0	0	CATGAACTGTAGAATCCAGAAACATTTGCAACAAT[A/G]ATAATGGAGTAACAAGTCTCATGCCATCATTTCCA	rev	-
psme_1_1_000421	Psme_SNP_contig11747_1038	isogroup06955	contig11747	1038	Affx-121747183	AX-118178872	Y	2	99.1184	PolyHighResolution	PolyHighResolution	1	1	1	1	1	1	112	2	0.321429	0.428571	0.436224	0.341079	1	1	1	1	1	282	2	0.340426	0.41844	0.449072	0.348239	1	1	1	1	1	CTCTCTTTATTGATCTCCGTGCAACTACCTCTTCG[C/T]ATGTGGTTCTTCAGATGATGCCACCGTTCTTCAGC	for	-
psme_1_1_000425	Psme_SNP_contig11894_1078	isogroup07177	contig11894	1078	Affx-121660763	AX-119024082	R	2	99.941	OTV; PolyHighResolution	OTV; PolyHighResolution		1	1	1	1	1												283	2	0.024735	0.0353357	0.0482463	0.0470825	0	1	1	0	1	AGGGGTTTCCCCTGGGCGTCCATGAGGAGAAGATT[A/G]TGGGTGTCGTTCACAATGTCCATCCTGAAAACGAG	for	-	1	PSME_00023443-RA	100	4e-31	269	199	rev
psme_1_1_000425	Psme_SNP_contig11894_171	isogroup07177	contig11894	171	Affx-139997877	AX-124417861	M	2	99.941	OTV; PolyHighResolution	OTV; PolyHighResolution		1	1	1	1	1												283	2	0.024735	0.0353357	0.0482463	0.0470825	0	1	1	0	1	TCAAACAATTTATTGCAGAAAAGCGCTGGGCATCT[A/C]ATATCAAATTGGCAATGCAAACTTCATGGAAATGA	rev	-
psme_1_1_000427	Psme_SNP_contig11904_523	isogroup07073	contig11904	523	Affx-121714654	AX-124419115	Y	2	93.7165	CallRateBelowThreshold	Rescued		1	1	1	1	0	102	2	0.377451	0.401961	0.469963	0.359531	1	1	1	1	1	264	2	0.299242	0.431818	0.419393	0.331448	1	1	1	1	1	GCAGAGGAAAGTAAACTTCCATGCTCAAACCTGAA[C/T]GAGCAGGTGCATTCATTGAGATTGGATGATAAGTG	for	+	1	PSME_00022100-RA	100	4e-31	1291	1361	for
psme_1_1_000427	Psme_SNP_contig11904_482	isogroup07073	contig11904	482	Affx-121727213	AX-124408423	Y	2	97.8944	PolyHighResolution	PolyHighResolution		1	1	1	1	1	108	2	0.388889	0.425926	0.475309	0.362349	1	1	1	1	1	278	2	0.294964	0.438849	0.415921	0.329426	1	1	1	1	1	GGGATCAGCAAAGACTCCCTGCAGACATTTCTTAT[C/T]ATCCTGCAGAGGAAAGTAAACTTCCATGCTCAAAC	for	+	1	PSME_00022100-RA	100	4e-31	1250	1320	for
psme_1_1_000427	Psme_SNP_contig11904_776	isogroup07073	contig11904	776	Affx-121732421	AX-124397189	R	2	100	PolyHighResolution	PolyHighResolution		1	1	1	1	1	112	1	0	0	0	0	0	0	0	0	0	283	2	0.0141343	0.0212014	0.027869	0.0274807	0	1	1	0	1	ATGTTGAGAGAGACTATCACCAATACAAGGATAGA[A/G]ATATGCAAAAGGGAGAGTATAATTATTGTAGACAC	for	+
psme_1_1_000432	Psme_SNP_contig12071_33	isogroup01734	contig12071	33	Affx-121655809	AX-124432185	R	2	100	PolyHighResolution; NoMinorHom	PolyHighResolution; NoMinorHom		1	1	1	1	1	112	2	0.0357143	0.0714286	0.0688776	0.0665055	1	1	1	1	1												GCATTATTTCCGTTCTCAGTGGGCTTTATGGT[A/G]GCACTTTTCATTTCCTCAAACGCTTCCAGGAAACA	for	A	2	PSME_00036626-RA	95.59	2e-24	1901	1834	rev
psme_1_1_000432	Psme_SNP_contig12071_108	isogroup01734	contig12071	108	Affx-121781831	AX-118144364	R	2	98.4218	PolyHighResolution	PolyHighResolution		1	1	1	1	1	111	2	0.045045	0.0900901	0.086032	0.0823312	1	1	1	1	1	279	2	0.0555556	0.111111	0.104938	0.0994323	1	1	1	1	1	CCCAGCAACTGTGCGTCGACGTAATCTTTGTGTGC[A/G]TGAACTTGCAGCGAGACACCGCCCATATAACTCAG	for	A	2	PSME_00036626-RA	100	4e-31	1493	1423	rev
psme_1_1_000436	Psme_SNP_contig12268_548	isogroup06864	contig12268	548	Affx-121622071	AX-119034432	R	2	95.9007	CallRateBelowThreshold	Rescued	1	1	1	1	1	0	105	2	0.447619	0.47619	0.494512	0.372241	1	1	1	1	1	269	2	0.431227	0.505576	0.49054	0.370226	1	1	1	1	1	GTAATAATCGTCACATTCCGCTCCCTCATTCTCAC[A/G]GCAAAAGTTCCGGTTCCGCCTCCGATATCCAACCC	for	-
psme_1_1_000436	Psme_SNP_contig12268_1156	isogroup06864	contig12268	1156	Affx-121697385	AX-119014557	Y	2	99.8229	PolyHighResolution	PolyHighResolution		1	1	1	1	1	112	2	0.352679	0.419643	0.456593	0.352354	1	1	1	1	1	283	2	0.34629	0.466431	0.452746	0.350257	1	1	1	1	1	ATCGTCTGTATTTTCGTCATTGCTGCTGTTGGGGT[C/T]TCGCAGAAGCTGTGTCATGTGGGCGAGCTCGGCTG	for	-
psme_1_1_000437	Psme_SNP_contig12275_88	isogroup05448	contig12275	88	Affx-121786204	AX-118139498	Y	2	93.0867	CallRateBelowThreshold	Rescued		1	1	1	1	0	94	2	0.43617	0.531915	0.491852	0.370893	1	1	1	1	1	263	2	0.475285	0.532319	0.498778	0.374388	1	1	1	1	1	GACGCCATGGCCGCAGCTTCGGCAGAAGCTTCTGC[C/T]CAAATCCACAGCTTGCTAAATACAGAGGATGTCGA	rev	+
psme_1_1_000438	Psme_SNP_contig12326_2896	isogroup06899	contig12326	2896	Affx-121597660	AX-123135407	R	2	99.5946	PolyHighResolution	PolyHighResolution	1	1	1	1	1	1	111	2	0.0855856	0.171171	0.156521	0.144272	1	1	1	1	1	281	2	0.0729537	0.124555	0.135263	0.126115	1	1	1	1	1	TAACAGCACTTGAAGCCCTATCTACACTTGTTGAC[A/G]ATCGAGTAGTTGACAGTGAAACCGGGTGTCGCTTA	for	+
psme_1_1_000438	Psme_SNP_contig12326_1251	isogroup06899	contig12326	1251	Affx-121602561	AX-123137796	Y	2	99.8563	PolyHighResolution; NoMinorHom	PolyHighResolution; NoMinorHom		1	1	1	1	1	112	2	0.0133929	0.0267857	0.026427	0.0260778	1	1	1	1	1												GAGGATGAGGAGGAGCTGTTAAAGGCAGTGCAAGA[C/T]TTACAAGCTTTATGCGAAGAGGACTCATTAAATAA	rev	+
psme_1_1_000438	Psme_SNP_contig12326_1863	isogroup06899	contig12326	1863	Affx-121718208	AX-124422997	M	2	99.6792	PolyHighResolution	PolyHighResolution		1	1	1	1	1	112	2	0.0892857	0.178571	0.162628	0.149404	1	1	1	1	1	282	2	0.0673759	0.12766	0.125673	0.117776	1	1	1	1	1	GAAAATAATGAAGCATGTGCAGCAGCAATAAGTGC[A/C]CTTGAAAATCTCTCATCTGTCTTGTCTATAAGCAA	rev	+
psme_1_1_000440	Psme_SNP_contig12337_377	isogroup03379	contig12337	377	Affx-121665664	AX-124415275	R	2	88.6376	Other	Rescued		1	1	1	1	0	92	2	0.461957	0.576087	0.497105	0.373549	1	1	1	1	1	252	2	0.492063	0.555556	0.499874	0.374937	1	1	1	1	1	AACCGACACAATCAAAGAATACTGTAGGAATTGCA[A/G]TAGAATTTCCTGCAACCGAACCCCCTGAGTAGCCA	rev	-
psme_1_1_000444	Psme_SNP_contig12483_689	isogroup00787	contig12483	689	Affx-121669599	AX-124399551	K	2	99.882	PolyHighResolution	PolyHighResolution	1	1	1	1	1	1	112	2	0.0714286	0.125	0.132653	0.123855	1	1	1	1	1	283	2	0.0848057	0.14841	0.155227	0.14318	1	1	1	1	1	ATGTGAATCTAGGACTGAAAATCAAGTAGATTTAA[G/T]TGGCCCTGCAAAGCAATCACCTAGTCAATGTTCAG	rev	+	1	PSME_00014450-RA	100	4e-31	384	454	for
psme_1_1_000444	Psme_SNP_contig12483_1530	isogroup00787	contig12483	1530	Affx-121737083	AX-124430391	Y	2	100	NoMinorHom; PolyHighResolution	NoMinorHom; PolyHighResolution		1	1	1	1	1												283	2	0.0176678	0.0282686	0.0347114	0.0341089	0	1	1	1	1	AGGCATATACTGGTGAGTGACATAAAAAAGGCCTC[C/T]ATTGTTGAGCTGTTACACTATAACCAAGGCACATC	rev	+	1	PSME_00014450-RA	98.59	2e-29	1225	1295	for
psme_1_1_000449	Psme_SNP_contig12620_411	isogroup00775	contig12620	411	Affx-121656231	AX-119025369	M	2	95.826	CallRateBelowThreshold	Rescued	1	1	1	1	1	0	99	2	0.383838	0.464646	0.473013	0.361142	1	1	1	1	1	267	2	0.453184	0.456929	0.495616	0.372799	1	1	1	1	1	AATAATCTTGCGCATTTTTCTTTCCGCATTATCTT[A/C]CCTGCGGATACAGCCAACTCTTTGCAATTGTTGCT	for	-
psme_1_1_000454	Psme_SNP_contig12725_1915	isogroup03124	contig12725	1915	Affx-121652801	AX-119026224	Y	2	89.9892	CallRateBelowThreshold	Rescued	1	1	1	1	0	0	99	2	0.313131	0.363636	0.43016	0.337641	1	1	1	1	1	251	2	0.26494	0.378486	0.389494	0.313641	1	1	1	1	1	GACTTAATACGCAACCAATAACCTTTTTGGATAAA[C/T]GTTATCGCTGCATGATCAGAAACACCAACGTTGAC	for	-	1	PSME_00010499-RA	100	4e-31	1808	1738	rev
psme_1_1_000454	Psme_SNP_contig12725_3205	isogroup03124	contig12725	3205	Affx-121676216	AX-124431778	R	2	92.2012	CallRateBelowThreshold	Rescued		1	1	1	1	0	95	2	0.178947	0.315789	0.29385	0.250676	1	1	1	1	1	260	2	0.142308	0.238462	0.244112	0.214317	1	1	1	1	1	GATGTAAACACAGCATTAGATAGGTCGTTGTTGGT[A/G]GAAATGAGTTCAACCTTCACATTGGCAGGACCTCC	for	-	1	PSME_00010499-RA	98.59	2e-29	515	445	rev
psme_1_1_000454	Psme_SNP_contig12725_284	isogroup03124	contig12725	284	Affx-121749724	AX-118175606	R	2	99.8229	PolyHighResolution	PolyHighResolution		1	1	1	1	1	112	2	0.125	0.232143	0.21875	0.194824	1	1	1	1	1	283	2	0.0636042	0.120141	0.119117	0.112023	1	1	1	1	1	CTACTTCATAACTTAAAGGTCCAACATGTATTTGT[A/G]TGTGTTTCTCTAAGTCAGCTTCAACAATATTTGAT	for	-	1	PSME_00034116-RA	98.59	2e-29	631	561	rev
psme_1_1_000454	Psme_SNP_contig12725_1518	isogroup03124	contig12725	1518	Affx-121784294	AX-118141914	Y	2	90.5227	CallRateBelowThreshold	Rescued		1	1	1	1	0	89	2	0.393258	0.539326	0.477212	0.363347	1	1	1	1	1	257	2	0.424125	0.474708	0.488486	0.369177	1	1	1	1	1	AAGATTGGCCCAGAGAGTGTACTGATATACAGCAA[C/T]CTTGCTTGGAGCATTAGCACTCGAAACAAGTTTGA	for	-	1	PSME_00010499-RA	98.59	2e-29	2091	2021	rev
psme_1_1_000456	Psme_SNP_contig12847_944	isogroup05182	contig12847	944	Affx-121649133	AX-124432475	R	2	96.3752	CallRateBelowThreshold; PolyHighResolution	CallRateBelowThreshold; PolyHighResolution		1	1	1	1	1												275	2	0.32	0.414545	0.4352	0.3405	1	1	1	1	1	GTCCGCATTTCATACACAATTGTATAAAGAGCATC[A/G]ACTGCCCATGCTGTTTCCCAATTTCGGAACTCCTG	rev	-	2	PSME_00044125-RA	95.77	4e-26	1247	1177	rev
psme_1_1_000456	Psme_SNP_contig12847_1403	isogroup05182	contig12847	1403	Affx-121721381	AX-124401749	R	2	80.3499	Other	Rescued; Other	1	1	1	0	0	0	88	2	0.272727	0.431818	0.396694	0.318011	1	1	1	1	1												CCACCAATTGGGGTGGATGTATTCTGATATATAGG[A/G]TACTGGTCTCGCTTTCCGCTTCGCCTGCTCTAGAG	rev	-
psme_1_1_000468	Psme_SNP_contig13145_787	isogroup03260	contig13145	787	Affx-121654516	AX-124413087	R	2	77.6639	Other	Other; Rescued		1	1	0	0	0												206	2	0.296117	0.466019	0.416863	0.329976	1	1	1	1	1	TGCAAGAACCGTATTTCATTTGGCAGTAATGAACT[A/G]CAATGGGGAAAAGTCCCATCTTGCCAGGAAAGCCA	rev	-
psme_1_1_000468	Psme_SNP_contig13145_1781	isogroup03260	contig13145	1781	Affx-121657114	AX-124432452	R	2	99.2955	PolyHighResolution	PolyHighResolution		1	1	1	1	1	111	2	0.175676	0.315315	0.289627	0.247685	1	1	1	1	1	282	2	0.131206	0.205674	0.227981	0.201994	1	1	1	1	1	ATTGATTGGTTCTTGGTCCTTTTCCTTTTTTTCTC[A/G]CAGGCTGCTTTATGTTCATTCAGTTGTTTTAAGCA	rev	-
psme_1_1_000478	Psme_SNP_contig13388_412	isogroup01898	contig13388	412	Affx-121710791	AX-124414680	Y	2	98.9452	PolyHighResolution	PolyHighResolution		1	1	1	1	1	111	2	0.423423	0.522523	0.488272	0.369067	1	1	1	1	1	281	2	0.407473	0.459075	0.482878	0.366292	1	1	1	1	1	TTGAAGCACGAGGTTCAACCCCTATGGTACATGCA[C/T]TATCAAACAATAAATCTGCCTCGTCCAGTAAACCA	rev	-	1	PSME_00027121-RA	98.59	2e-29	1357	1287	rev
psme_1_1_000478	Psme_SNP_contig13388_561	isogroup01898	contig13388	561	Affx-121710874	AX-124424901	R	2	99.5021	PolyHighResolution; Other	PolyHighResolution; Other		1	1	1	1	1	111	2	0.027027	0.036036	0.0525931	0.0512101	0	1	1	1	1												ATTTCTCTTGCTTTAGTAACAGAGCCACAATGCCC[A/G]TATGCCAGAATTAAGCATTCATATGTAACTTGACT	rev	-	1	PSME_00027121-RA	98.59	2e-29	1208	1138	rev
psme_1_1_000480	Psme_SNP_contig13444_1036	isogroup02077	contig13444	1036	Affx-121663293	AX-119023465	Y	2	88.7138	Other	Rescued	1	1	1	1	0	0	92	2	0.315217	0.456522	0.431711	0.338524	1	1	1	1	1	241	2	0.321577	0.410788	0.43633	0.341138	1	1	1	1	1	TAAATGCCTGGTGTTGACGAGGTTGATATTCTAAA[C/T]TCCTTTGAATATAGCCAGTCAATTGTGTAAGTACT	for	-	2	PSME_00036108-RA	100	4e-31	154	84	rev
psme_1_1_000483	Psme_SNP_contig13570_994	isogroup04378	contig13570	994	Affx-121754970	AX-124400715	M	2	91.3864	CallRateBelowThreshold	Rescued	1	1	1	1	1	0	94	2	0.457447	0.468085	0.496378	0.373183	1	1	1	1	1	257	2	0.463035	0.466926	0.497267	0.37363	1	1	1	1	1	ACCAGAGTCAAAAATAAATGATAGCATCATCGACA[A/C]TATGATGGAGCAGGTGATTCTGGTTTCAGGCTCAG	rev	+	1	PSME_00014626-RA	98.59	2e-29	1836	1906	for
psme_1_1_000483	Psme_SNP_contig13570_838	isogroup04378	contig13570	838	Affx-121765462	AX-118160148	M	2	79.0294	Other	Rescued		1	1	0	0	0	86	2	0.476744	0.534884	0.498918	0.374459	1	1	1	1	1	201	2	0.472637	0.467662	0.498503	0.37425	1	1	1	1	1	TCCATGCCCATCTTTCAATGGTGATAACGGAGTGA[A/C]TGCCATTCATACTGATGCTTTGCAGGTGTGCAATG	rev	+	1	PSME_00014626-RA	100	2e-10	1710	1743	for
psme_1_1_000487	Psme_SNP_contig13700_449	isogroup06711	contig13700	449	Affx-121729685	AX-124400132	Y	2	99.7678	Other; PolyHighResolution	Other; PolyHighResolution	1	1	1	1	1	1												282	2	0.0549645	0.0957447	0.103887	0.0984906	1	1	1	1	1	GATGTAAGCAAGGTGCCAACAAAGATGCCAAATGT[C/T]GAGCTATATCCTCTTGCAAAGGTGTGCATTCTGCA	rev	-
psme_1_1_000492	Psme_SNP_contig13801_1079	isogroup06785	contig13801	1079	Affx-121603477	AX-124432012	Y	2	100	PolyHighResolution	PolyHighResolution		1	1	1	1	1	112	2	0.0535714	0.107143	0.101403	0.0962618	1	1	1	1	1	283	2	0.0530035	0.0848057	0.100388	0.0953494	0	1	1	1	1	GGCACACATCTGAAGCACGTGACCTCCAACGTGAA[C/T]TGCTTGCTTTCTGCAAAGTAGAATCCCAGACAGCT	rev	-
psme_1_1_000492	Psme_SNP_contig13801_365	isogroup06785	contig13801	365	Affx-121708096	AX-124401334	Y	2	99.941	PolyHighResolution	PolyHighResolution	1	1	1	1	1	1	111	2	0.0495495	0.0990991	0.0941888	0.089753	1	1	1	1	1	283	2	0.0530035	0.0848057	0.100388	0.0953494	0	1	1	1	1	TCACATGAGTGAATATTTTCAACAGTTAGAAAATG[C/T]GTCTTATCCCCAGTAAATACTCCTTAAAGACACTT	rev	-
psme_1_1_000498	Psme_SNP_contig14050_105	isogroup04458	contig14050	105	Affx-121710938	AX-119011039	Y	2	98.3666	PolyHighResolution	PolyHighResolution		1	1	1	1	1	109	2	0.105505	0.211009	0.188747	0.170934	1	1	1	1	1	281	2	0.208185	0.316726	0.329688	0.275341	1	1	1	1	1	GCCTCAAACGAGTTTGAAAGTGGGATTTATGCTCA[C/T]ATTTGCGAAAGATCAAGCAGAAAGGGAGGCGGCGC	rev	A
psme_1_1_000500	Psme_SNP_contig14068_159	isogroup03167	contig14068	159	Affx-121636217	AX-124402902	K	2	98.7091	NoMinorHom; PolyHighResolution	NoMinorHom; PolyHighResolution		1	1	1	1	1												282	2	0.0301418	0.0531915	0.0584666	0.0567575	1	1	1	1	1	AAGCCATTGATCAGATCAGTGCAGCCAAATGACCA[G/T]TTTCACGGCTTGGGACGGGTGTAAATATAATCGCT	for	A	1	PSME_00051948-RA	100	5e-10	246	214	rev
psme_1_1_000508	Psme_SNP_contig14388_54	isogroup03526	contig14388	54	Affx-121763185	AX-118162601	Y	2	96.7393	CallRateBelowThreshold; PolyHighResolution	CallRateBelowThreshold; PolyHighResolution		1	1	1	1	1												281	2	0.0516014	0.0960854	0.0978774	0.0930874	1	1	1	1	1	TAAAGAGTAGACCAGTAGATCGCCTAGTTCTCTAT[C/T]CGTTGGGTTGAATAGTAGGCCAATTCACTACTCGC	rev	-
psme_1_1_000509	Psme_SNP_contig14389_114	isogroup03520	contig14389	114	Affx-121626791	AX-124429512	Y	2	100	PolyHighResolution	PolyHighResolution		1	1	1	1	1	112	2	0.178571	0.267857	0.293367	0.250335	1	1	1	1	1	283	2	0.238516	0.371025	0.363252	0.297276	1	1	1	1	1	TAGCAGGAGCATCAACACTAGGCCTCAAAGAAAGC[C/T]GGACAATGGACTTATTCATGTCTCAGAAGCTCCCA	for	-
psme_1_1_000509	Psme_SNP_contig14389_1498	isogroup03520	contig14389	1498	Affx-121675650	AX-124420198	Y	2	98.6283	PolyHighResolution	PolyHighResolution		1	1	1	1	1	111	2	0.189189	0.252252	0.306793	0.259732	1	1	1	1	1	279	2	0.236559	0.37276	0.361198	0.295966	1	1	1	1	1	AAAACACAACCAGATCTTGTCACCCACCAGAGAAT[C/T]CTTATATGGGCATTTCCCAAATCAATGCTAAAGCC	for	-
psme_1_1_000509	Psme_SNP_contig14389_1441	isogroup03520	contig14389	1441	Affx-121731896	AX-124409711	K	2	99.9705	PolyHighResolution	PolyHighResolution		1	1	1	1	1	112	2	0.183036	0.241071	0.299067	0.254347	1	1	1	1	1	283	2	0.224382	0.363958	0.348069	0.287493	1	1	1	1	1	TTTCAGCAGTGCAGATAGAAATGCGTTGTATATCC[G/T]TCAGGTATTCGCGCCCACATCAAAACACAACCAGA	for	-
psme_1_1_000509	Psme_SNP_contig14389_1373	isogroup03520	contig14389	1373	Affx-121740321	AX-118185387	R	2	91.7056	CallRateBelowThreshold	CallRateBelowThreshold; Rescued		1	1	1	1	0												266	2	0.295113	0.402256	0.416042	0.329497	1	1	1	1	1	TTTTACAGATCCAGCTGATTGTACGATGCTAAGCA[A/G]AGATTTCAAATATACATTGTATATCTATTAGATTT	for	-
psme_1_1_000511	Psme_SNP_contig14484_997	isogroup01915	contig14484	997	Affx-121626222	AX-124395892	R	2	99.1735	PolyHighResolution	PolyHighResolution		1	1	1	1	1	110	2	0.259091	0.409091	0.383926	0.310226	1	1	1	1	1	283	2	0.270318	0.363958	0.394492	0.31668	1	1	1	1	1	CAAAGTCTGTGCTCCGGGAGGAGAGACATAGCTAC[A/G]TGAGGTTCAACTGAAATTATTACTTGCAACGGTCA	for	+
psme_1_1_000511	Psme_SNP_contig14484_624	isogroup01915	contig14484	624	Affx-121705642	AX-124406877	R	2	98.6501	PolyHighResolution	PolyHighResolution		1	1	1	1	1	108	2	0.175926	0.259259	0.289952	0.247916	1	1	1	1	1	281	2	0.124555	0.213523	0.218082	0.194302	1	1	1	1	1	AAACCATCAATACATAGGGAGTTTGGAGCAGAAAC[A/G]CCAAGTGGACGGCCATTTACTGAACAACCTTCCAC	for	+	1	PSME_00021090-RA	98.59	2e-29	1314	1384	for
psme_1_1_000512	Psme_SNP_contig14505_1448	isogroup01412	contig14505	1448	Affx-121706601	AX-119011990	R	2	73.6275	Other	Rescued		1	0	0	0	0	66	2	0.363636	0.484848	0.46281	0.355713	1	1	1	1	1	186	2	0.298387	0.5	0.418704	0.331048	0	1	1	1	1	GGTCTGTTCTCCTTTCCACTGGTTGATTGTTTCCC[A/G]AGGATTTTCCGACGCCATACATGTATGGCAGCTTC	rev	-	3	PSME_00021076-RA	100	4e-31	938	868	rev
psme_1_1_000525	Psme_SNP_contig14843_444	isogroup01718	contig14843	444	Affx-121639887	AX-124416957	R	2	95.7948	CallRateBelowThreshold; PolyHighResolution	Rescued; PolyHighResolution		1	1	1	1	1	105	2	0.419048	0.533333	0.486893	0.368361	1	1	1	1	1	280	2	0.4	0.435714	0.48	0.3648	1	1	1	1	1	GCGGTGGCGTTTATGCTTTTTCCTATAGGTGAATC[A/G]TCGGAGCTCCGCAGAGACATTATTTCTGCCGGTTT	rev	+
psme_1_1_000525	Psme_SNP_contig14843_489	isogroup01718	contig14843	489	Affx-121714826	AX-124395460	R	2	97.2923	CallRateBelowThreshold; PolyHighResolution	Rescued; PolyHighResolution	1	1	1	1	1	1	104	2	0.322115	0.490385	0.436714	0.341355	1	1	1	1	1	281	2	0.309609	0.419929	0.427502	0.336123	1	1	1	1	1	CGCAGAGACATTATTTCTGCCGGTTTTTGTGTTGC[A/G]ACGGTTTGATTGCTGGAATTAGGCGAGCCGGGAGA	for	+
psme_1_1_000526	Psme_SNP_contig14852_966	isogroup01731	contig14852	966	Affx-121673083	AX-124408682	R	2	88.5819	Other	Rescued		1	1	1	0	0	95	2	0.284211	0.357895	0.40687	0.324098	1	1	1	1	1	241	2	0.26556	0.315353	0.390076	0.313996	0	1	1	1	1	AAAAGTGTACATAATGCGTTCTCCTCCATTTCTCA[A/G]TTCATCTACCTCCGATTGAACTGTATATCTTGGGT	rev	-
psme_1_1_000526	Psme_SNP_contig14852_612	isogroup01731	contig14852	612	Affx-121759911	AX-118165873	R	2	98.0932	Other; PolyHighResolution	Other; PolyHighResolution		1	1	1	1	1												280	2	0.103571	0.185714	0.185689	0.168449	1	1	1	1	1	GAGGAAAATGACACAGCAACTAAAATGGATCCACC[A/G]CCATGCCACGCTTTAAAATGACCAAACCTATCAAT	for	-	1	PSME_00038831-RA	98.59	2e-29	80	10	rev
psme_1_1_000526	Psme_SNP_contig14852_339	isogroup01731	contig14852	339	Affx-121769482	AX-118156657	R	2	99.5021	PolyHighResolution	PolyHighResolution	1	1	1	1	1	1	111	2	0.36036	0.576577	0.461002	0.35474	0	1	1	1	1	282	2	0.328014	0.478723	0.440842	0.343671	1	1	1	1	1	CCAATAGAATCAGTGCCCGAGATCACTTTGAACAC[A/G]ATAAATGCAATTGCAAAAAGTGAAAGGTTTGCAAC	for	-	1	PSME_00038831-RA	98.59	2e-29	353	283	rev
psme_1_1_000527	Psme_SNP_contig14931_890	isogroup00010	contig14931	890	Affx-121711062	AX-119010788	Y	2	100	PolyHighResolution	PolyHighResolution	1	1	1	1	1	1	112	2	0.0758929	0.151786	0.140266	0.130429	1	1	1	1	1	283	2	0.0583039	0.109541	0.109809	0.10378	1	1	1	1	1	AAGAAATTCAGATGCATTGAACTGATGTTATTCCA[C/T]TTTTCCGGAATCTGAGACACAAGACTATCGATCCC	rev	-	1	PSME_00057094-RA	98.59	2e-29	713	643	rev
psme_1_1_000528	Psme_SNP_contig14945_807	isogroup01039	contig14945	807	Affx-121623236	AX-124410581	M	2	89.1249	Other	Rescued		1	1	1	0	0	102	2	0.215686	0.333333	0.338331	0.281097	1	1	1	1	1	243	2	0.246914	0.345679	0.371895	0.302742	1	1	1	1	1	ATTTCATAATTTAGGCCTCTAATATTCTGAATGGG[A/C]ACTCAATGTCAAGGGCACCCGTTACGAGTGTGTAC	for	-
psme_1_1_000528	Psme_SNP_contig14945_963	isogroup01039	contig14945	963	Affx-121756393	AX-118169025	K	2	92.7229	Other; CallRateBelowThreshold	Other; Rescued	1	1	1	1	1	0												270	2	0.287037	0.396296	0.409294	0.325533	1	1	1	1	1	AATTACTTCCACAAAAAATATGAGTCATGGGGACT[G/T]ATTTGACAAGTGGGACTCTTTCATCTGCCTGAATC	rev	-
psme_1_1_000528	Psme_SNP_contig14945_138	isogroup01039	contig14945	138	Affx-140006912	AX-124430216	M	2	98.9452	PolyHighResolution	PolyHighResolution		1	1	1	1	1	110	2	0.0818182	0.163636	0.150248	0.138961	1	1	1	1	1	281	2	0.0871886	0.153025	0.159174	0.146505	1	1	1	1	1	TTGTAACTGAAGAACACAGAAATAGAAAACACAGA[A/C]TAACCAGAAGCATATCTAACAATGTTCAATCCATA	rev	-
psme_1_1_000534	Psme_SNP_contig15178_319	isogroup04323	contig15178	319	Affx-121613443	AX-124398458	K	2	99.6497	PolyHighResolution	PolyHighResolution		1	1	1	1	1	112	2	0.28125	0.401786	0.404297	0.322569	1	1	1	1	1	282	2	0.336879	0.411348	0.446783	0.346976	1	1	1	1	1	GCACCTTGGATGCTGCTGCTTTTGCAGGGTAAGAA[G/T]GGCCCTGTGTGGTAACTACTTTCTGGTTCATTTGA	for	-
psme_1_1_000534	Psme_SNP_contig15178_1233	isogroup04323	contig15178	1233	Affx-121629537	AX-124420147	R	2	100	PolyHighResolution; NoMinorHom	PolyHighResolution; NoMinorHom		1	1	1	1	1	112	1	0	0	0	0	0	0	0	0	0												ATCCGGCTCTTTCCTGCAGCCTGAAGCTGATTCCG[A/G]TCCCAATCTTCCATGGTATCCAATCCGAACAAGTA	rev	-
psme_1_1_000534	Psme_SNP_contig15178_84	isogroup04323	contig15178	84	Affx-121666700	AX-119022572	Y	2	99.9705	PolyHighResolution	PolyHighResolution		1	1	1	1	1	112	2	0.28125	0.401786	0.404297	0.322569	1	1	1	1	1	283	2	0.335689	0.409894	0.446004	0.346544	1	1	1	1	1	ACCTTGGGAACGGCCTGGAAAGAAGTCTGGAGATC[C/T]GTTGTGACAGGAGCCATTGTTTGGTACTGAGACAT	rev	-
psme_1_1_000535	Psme_SNP_contig15217_1031	isogroup02258	contig15217	1031	Affx-121649625	AX-124423009	Y	2	99.9705	PolyHighResolution	PolyHighResolution		1	1	1	1	1	112	2	0.111607	0.205357	0.198302	0.17864	1	1	1	1	1	283	2	0.113074	0.212014	0.200577	0.180461	1	1	1	1	1	AATTGGTCGATAAAACAATTCGTGGGCTCCTAATG[C/T]ATTGCCTGGCGGTAGATGCAAGACTGTGCTGTGGT	for	-
psme_1_1_000535	Psme_SNP_contig15217_978	isogroup02258	contig15217	978	Affx-121732291	AX-124412742	M	2	99.9115	PolyHighResolution	PolyHighResolution		1	1	1	1	1	112	2	0.232143	0.357143	0.356505	0.292957	1	1	1	1	1	283	2	0.256184	0.371025	0.381107	0.308486	1	1	1	1	1	TTGGGAAACTGATGAAATAACAACATTGCTTCGAT[A/C]TCTGTGTCTTTCGTCAAAATTGGTCGATAAAACAA	rev	-
psme_1_1_000535	Psme_SNP_contig15217_829	isogroup02258	contig15217	829	Affx-121748037	AX-124401424	M	2	96.2493	CallRateBelowThreshold; PolyHighResolution	Rescued; PolyHighResolution	1	1	1	1	1	1	102	2	0.245098	0.392157	0.37005	0.301581	1	1	1	1	1	279	2	0.258065	0.37276	0.382934	0.309615	1	1	1	1	1	GTTAATCTGACCTCGCTGAAGGCCATGTCTCTTTT[A/C]TCCTTGAGAAGCTCCAAGACCCGCAAGATCTGGCG	for	-
psme_1_1_000538	Psme_SNP_contig15311_272	isogroup00800	contig15311	272	Affx-121617296	AX-119035578	Y	2	99.941	NoMinorHom; PolyHighResolution	NoMinorHom; PolyHighResolution	1	1	1	1	1	1												283	2	0.0159011	0.0318021	0.0312964	0.0308067	1	1	1	1	1	TTTTGGCTGCAACTCCATCCAAGTTTCCCTCCTGA[C/T]GACCGCAACCAATAGCTCGAATATTTTTCTGTGAG	rev	-
psme_1_1_000541	Psme_SNP_contig15334_99	isogroup07093	contig15334	99	Affx-121606753	AX-124420913	R	2	99.9705	PolyHighResolution	PolyHighResolution		1	1	1	1	1	112	2	0.205357	0.321429	0.326371	0.273112	1	1	1	1	1	283	2	0.245583	0.399293	0.370544	0.301893	1	1	1	1	1	AATTTCTTCCTTTGACTTAACTTCTAGCATGATCG[A/G]GCCCTCCTGGTTTTCAGATAAACTTTCTTCTTCAA	rev	-
psme_1_1_000541	Psme_SNP_contig15334_2029	isogroup07093	contig15334	2029	Affx-121701512	AX-119013444	M	2	99.882	PolyHighResolution	PolyHighResolution	1	1	1	1	1	1	112	2	0.276786	0.410714	0.400351	0.32021	1	1	1	1	1	283	2	0.286219	0.402827	0.408595	0.32512	1	1	1	1	1	TCAGTCCATGTGAATCCAAAATCAGCATGTGAATC[A/C]TCCTCCTCTTCCTCTTCCTCCTCTTCTTCTTCATG	for	-
psme_1_1_000541	Psme_SNP_contig15334_674	isogroup07093	contig15334	674	Affx-140013183	AX-124410507	R	2	99.882	PolyHighResolution	PolyHighResolution		1	1	1	1	1	111	2	0.171171	0.27027	0.283743	0.243488	1	1	1	1	1	283	2	0.139576	0.236749	0.240189	0.211344	1	1	1	1	1	ATTCCTGTTCCTCTGTTAAAGCAGTTTCTCCTTTG[A/G]TTTCCATTTCTAGACCAGAATCTAACTCAACAACC	rev	-
psme_1_1_000547	Psme_SNP_contig15588_202	isogroup00002	contig15588	202	Affx-121628878	AX-119032606	M	2	97.7584	Other	Rescued	1	1	1	1	1	0	107	2	0.275701	0.439252	0.39938	0.319628	1	1	1	1	1	273	2	0.331502	0.435897	0.443217	0.344996	1	1	1	1	1	GCGGAATACATTTCCAATCAAGTTAGACTGGAGCT[A/C]TAACAAACTGTCTATGAGACTTTATCTATATTGAC	for	X
psme_1_1_000549	Psme_SNP_contig15626_155	isogroup01911	contig15626	155	Affx-121685825	AX-124411308	M	2	95.1572	CallRateBelowThreshold; PolyHighResolution	Rescued; PolyHighResolution	1	1	1	1	1	1	105	2	0.352381	0.47619	0.456417	0.352259	1	1	1	1	1	278	2	0.401079	0.420863	0.480429	0.365023	1	1	1	1	1	CTCCATTTAGGTCTTTGTGAAGAGTGTGTATATAT[A/C]TATGAATGTTCAGTGTTTGTGGTCTTGAGCCAAAA	for	+
psme_1_1_000552	Psme_SNP_contig15683_103	isogroup00787	contig15683	103	Affx-121663352	AX-119023452	R	2	94.8637	CallRateBelowThreshold	Rescued	1	1	1	1	1	0	104	2	0.230769	0.346154	0.35503	0.292007	1	1	1	1	1	265	2	0.20566	0.275472	0.326728	0.273353	1	1	1	1	1	TCTTCCTTCAAAGAATCTATAAAATCATCTTTAAG[A/G]CCAGCCTTTTTAAGCAAGAATGCTTCTAACATGTT	for	A	1	PSME_00014450-RA	100	4e-31	1706	1636	rev
psme_1_1_000558	Psme_SNP_contig15900_333	isogroup01586	contig15900	333	Affx-121641272	AX-124402445	R	2	97.3236	PolyHighResolution; NoMinorHom	PolyHighResolution; NoMinorHom		1	1	1	1	1	108	2	0.12037	0.203704	0.211763	0.189341	1	1	1	1	1												CTTGAGAACGAAAGACCTTCCGCAGTTCCATCGAG[A/G]ATCTCGCCTTCTCAGAGCAGGACTGAGCTGAGCCA	rev	-	2	PSME_00036731-RA	98.59	2e-29	522	452	rev
psme_1_1_000558	Psme_SNP_contig15900_36	isogroup01586	contig15900	36	Affx-121761166	AX-124413840	Y	2	79.9249	Other	Rescued		1	1	0	0	0	85	2	0.370588	0.435294	0.466505	0.357692	1	1	1	1	1	217	2	0.456221	0.571429	0.496167	0.373076	1	1	1	1	1	TTTAATAAGGGGCAGTAAGTGATGAACCAATTCAT[C/T]AGTGTCTCCATGTTCACCGATGCTTCGAATAGGAT	for	-	2	PSME_00036731-RA	100	4e-31	819	749	rev
psme_1_1_000558	Psme_SNP_contig15900_568	isogroup01586	contig15900	568	Affx-121773276	AX-118152534	Y	2	88.6371	Other	Rescued		1	1	1	0	0	96	2	0.317708	0.40625	0.433539	0.339561	1	1	1	1	1	241	2	0.373444	0.46473	0.467967	0.358471	1	1	1	1	1	CCCAGATTCTCTCCAATTCTTCCCATCTCAGCAGC[C/T]ACTTCAGACTGGTTGTAAAGTCCTTTTCTGCCCCA	rev	-	1	PSME_00036731-RA	98.59	2e-29	287	217	rev
psme_1_1_000559	Psme_SNP_contig15941_1013	isogroup00001	contig15941	1013	Affx-121600967	AX-124412309	Y	2	99.882	PolyHighResolution	PolyHighResolution		1	1	1	1	1	112	2	0.0758929	0.151786	0.140266	0.130429	1	1	1	1	1	283	2	0.107774	0.187279	0.192317	0.173824	1	1	1	1	1	TGAGTTTTCCCTTGTTATATAAGTCTATATGCATG[C/T]TACATTTATCGTAGCCTTCTCTTATCCGTTCTTCC	rev	-	1	PSME_00015424-RA	98.59	2e-29	238	168	rev
psme_1_1_000559	Psme_SNP_contig15941_1056	isogroup00001	contig15941	1056	Affx-121729251	AX-119005912	M	2	99.941	PolyHighResolution	PolyHighResolution		1	1	1	1	1	112	2	0.120536	0.205357	0.212014	0.189539	1	1	1	1	1	283	2	0.127208	0.204947	0.222053	0.197399	1	1	1	1	1	ATCGTAGCCTTCTCTTATCCGTTCTTCCTTCTGTG[A/C]TGTGAGGCGAGCTCCAGGTTGTACATCATCTATTC	rev	-	1	PSME_00015424-RA	98.59	2e-29	195	125	rev
psme_1_1_000561	Psme_SNP_contig15956_360	isogroup00787	contig15956	360	Affx-121636933	AX-124400134	M	2	91.7189	Other	Rescued	1	1	1	1	0	0	102	2	0.240196	0.382353	0.365004	0.29839	1	1	1	1	1	253	2	0.264822	0.387352	0.389383	0.313573	1	1	1	1	1	AAGACTGAACACTAGAAAGTTTCTATCCAAAGTAT[A/C]TATGCATTCATGTTATCATGTTGATGAGTTTACTT	for	+
psme_1_1_000563	Psme_SNP_contig16058_1602	isogroup00647	contig16058	1602	Affx-121660219	AX-124400418	R	2	100	PolyHighResolution; NoMinorHom	PolyHighResolution; NoMinorHom		1	1	1	1	1	112	1	0	0	0	0	0	0	0	0	0												TAGAAGAGGAAAAGAAAATATTGGATGCAAGGAAG[A/G]CGCTTAAAGAGGCAGGTATTATTGGTAGCACAGTA	rev	+
psme_1_1_000563	Psme_SNP_contig16058_156	isogroup00647	contig16058	156	Affx-140013662	AX-124430896	R	2	98.0575	PolyHighResolution	PolyHighResolution		1	1	1	1	1	111	2	0.126126	0.18018	0.220437	0.19614	1	1	1	1	1	276	2	0.161232	0.242754	0.270472	0.233895	1	1	1	1	1	CCTAAGAGTTTACCGAGACAGTACATCTGCACCAG[A/G]GCAAAATCATTTGAGCCAGAAATGTCTCAGCCTCT	rev	+
psme_1_1_000564	Psme_SNP_contig16074_1979	isogroup03500	contig16074	1979	Affx-121605285	AX-123135410	R	2	99.6536	PolyHighResolution	PolyHighResolution	1	1	1	1	1	1	112	2	0.441964	0.491071	0.493264	0.371609	1	1	1	1	1	282	2	0.425532	0.475177	0.488909	0.369393	1	1	1	1	1	TCACGTTTGGTTTTCTTGTCGAGCACCTCAACCTC[A/G]GCCTTTCCTCTTAATGTCACACTCCCTCGACCCGT	rev	-
psme_1_1_000564	Psme_SNP_contig16074_110	isogroup03500	contig16074	110	Affx-121755401	AX-124422216	M	2	99.9115	PolyHighResolution	PolyHighResolution		1	1	1	1	1	112	1	0	0	0	0	0	0	0	0	0	283	2	0.0300353	0.0388693	0.0582664	0.0565689	0	0	0	0	0	ACAAAATGAAATGATCCAAAAATAAGAGTGACGTT[A/C]CTTTTGATGCCTTGATATTAGGATGCAAACTTGAA	rev	-
psme_1_1_000566	Psme_SNP_contig16095_1532	isogroup00350	contig16095	1532	Affx-121777014	AX-124420068	R	2	99.0593	PolyHighResolution	PolyHighResolution		1	1	1	1	1	107	2	0.434579	0.420561	0.49144	0.370684	1	1	1	1	1	282	2	0.471631	0.475177	0.49839	0.374194	1	1	1	1	1	CCAGCCTCTCCCAGGATCTATAGTTCTCAAAAATA[A/G]AAGGCACGATCAACTTATTAAGAAGCACGGACCTA	rev	-	1	PSME_00045134-RA	98.59	2e-29	1915	1845	rev
psme_1_1_000576	Psme_SNP_contig16275_1295	isogroup02077	contig16275	1295	Affx-121606285	AX-124397730	M	2	99.3841	PolyHighResolution	PolyHighResolution		1	1	1	1	1	111	2	0.216216	0.378378	0.338934	0.281496	1	1	1	1	1	282	2	0.202128	0.333333	0.322544	0.270527	1	1	1	1	1	TACTTCTGCACGTACTGTGTTCAGTCAAGATAAGT[A/C]TGCTGTTTTTCAGCTTCTCAGAAGTTGCTTTGCTG	for	+	1	PSME_00036108-RA	100	4e-31	2298	2368	for
psme_1_1_000576	Psme_SNP_contig16275_735	isogroup02077	contig16275	735	Affx-121651558	AX-124419623	R	2	98.5949	PolyHighResolution	PolyHighResolution		1	1	1	1	1	109	2	0.220183	0.40367	0.343405	0.284442	1	1	1	1	1	282	2	0.207447	0.329787	0.328825	0.274762	1	1	1	1	1	TCTTCTGGAAGTGCAGGAGAGGATACATCTCGAAG[A/G]CCTATGCTACCTGCATGGGAAATTCTTGGGGCTGT	for	+	1	PSME_00036108-RA	100	4e-31	1738	1808	for
psme_1_1_000576	Psme_SNP_contig16275_1608	isogroup02077	contig16275	1608	Affx-121696952	AX-119014476	R	2	97.7212	PolyHighResolution	PolyHighResolution		1	1	1	1	1	109	2	0.325688	0.46789	0.439231	0.342769	1	1	1	1	1	277	2	0.315884	0.422383	0.432203	0.338803	1	1	1	1	1	TATTCAGGTCAATCCATGAAAAATGCACGACTATT[A/G]AAATCTCATCAACTGTCATTGGCAAATGCATTAGC	rev	+	1	PSME_00036108-RA	100	4e-31	2611	2681	for
psme_1_1_000578	Psme_SNP_contig16326_19	isogroup01723	contig16326	19	Affx-121656502	AX-119025277	Y	2	99.7972	PolyHighResolution	PolyHighResolution	1	1	1	1	1	1	112	2	0.0803571	0.125	0.1478	0.136877	1	1	1	1	1	282	2	0.0957447	0.163121	0.173155	0.158164	1	1	1	1	1	TGATCTCCTCATTCCCTG[C/T]CGCTTAAATGATCCGATATTCTCAAGCAAACACTG	rev	A	1	PSME_00028766-RA	100	8e-22	927	980	for
psme_1_1_000585	Psme_SNP_contig16439_885	isogroup02626	contig16439	885	Affx-121601018	AX-124400837	R	2	99.5277	PolyHighResolution	PolyHighResolution	1	1	1	1	1	1	112	2	0.334821	0.4375	0.445432	0.346227	1	1	1	1	1	283	2	0.358657	0.441696	0.460044	0.354224	1	1	1	1	1	CTGCGCTTGCCTTTTGCTTCATACTGCCGAGATGA[A/G]TGTGATGATTCCTTCCACCTATCTTTCCTTTCATA	for	-	1	PSME_00033680-RA	97.18	9e-28	929	859	rev
psme_1_1_000585	Psme_SNP_contig16439_1837	isogroup02626	contig16439	1837	Affx-121606873	AX-124431419	R	2	99.3879	PolyHighResolution	PolyHighResolution		1	1	1	1	1	112	2	0.361607	0.4375	0.461695	0.355114	1	1	1	1	1	282	2	0.297872	0.41844	0.418289	0.330806	1	1	1	1	1	TGGCACAATCTATGCAGAGACTAGAACAGCTCCTT[A/G]CCCAACTCCAGTGAATAAAAATATAGCAATTGTAG	for	-
psme_1_1_000585	Psme_SNP_contig16439_1573	isogroup02626	contig16439	1573	Affx-121635522	AX-124422306	Y	2	99.7972	PolyHighResolution; NoMinorHom	PolyHighResolution; NoMinorHom		1	1	1	1	1	112	1	0	0	0	0	0	0	0	0	0												TATGCATGGCTTCTAGATCAGACTTAACTGAATCA[C/T]TCCTAACCTTTAAGCTACCCTCTTTAGCATCCTGT	rev	-	1	PSME_00033680-RA	100	4e-31	241	171	rev
psme_1_1_000586	Psme_SNP_contig16456_138	isogroup01362	contig16456	138	Affx-121655451	AX-124430392	Y	2	99.9115	PolyHighResolution	PolyHighResolution		1	1	1	1	1	112	2	0.486607	0.598214	0.499641	0.374821	1	1	1	1	1	283	2	0.40106	0.45583	0.480422	0.365019	1	1	1	1	1	GTCATTGTCATGCACTATGATGGCTGTTACAAGAT[C/T]TCCCTACATTCTATAGAAAGCAACCTCTTGAATCA	rev	-
psme_1_1_000586	Psme_SNP_contig16456_176	isogroup01362	contig16456	176	Affx-121706673	AX-119011969	K	2	95.7709	CallRateBelowThreshold	Rescued		1	1	1	1	0	107	2	0.14486	0.214953	0.247751	0.217061	1	1	1	1	1	272	2	0.141544	0.261029	0.243019	0.21349	1	1	1	1	1	CCTACATTCTATAGAAAGCAACCTCTTGAATCATC[G/T]AGTCAAAGCCCGACTTGGATCCAAACATTTATTCC	for	-
psme_1_1_000586	Psme_SNP_contig16456_333	isogroup01362	contig16456	333	Affx-121753749	AX-118171962	Y	2	88.0785	Other; CallRateBelowThreshold	Rescued; CallRateBelowThreshold		1	1	1	0	0	85	2	0.247059	0.329412	0.372042	0.302834	1	1	1	1	1												GTACATAAAACACCACTAAGCTCAAGGATATCACT[C/T]GATGGCAAATGGAATGAGATAGATCCCTCTCCTGC	for	-
psme_1_1_000586	Psme_SNP_contig16456_255	isogroup01362	contig16456	255	Affx-121774199	AX-118151573	R	2	99.7087	PolyHighResolution	PolyHighResolution	1	1	1	1	1	1	112	2	0.482143	0.607143	0.499362	0.374681	1	1	1	1	1	283	2	0.404594	0.469965	0.481795	0.365732	1	1	1	1	1	ACATGTTGATCAACAAACTCAGCACTACATCCTAG[A/G]TCTGTCATTACGAAACTGAAAGGAGATTCTTAATT	rev	-
psme_1_1_000588	Psme_SNP_contig16480_536	isogroup07232	contig16480	536	Affx-139997871	AX-124398262	Y	2	99.3546	PolyHighResolution	PolyHighResolution		1	1	1	1	1	110	2	0.259091	0.427273	0.383926	0.310226	1	1	1	1	1	282	2	0.26773	0.414894	0.392102	0.31523	1	1	1	1	1	AGTTTATTGAACTGTTTGATATATCTAGCTTTAAG[C/T]GGCCAAACTGTTTATCCATGTATTTCCATGGTCCT	rev	+
psme_1_1_000596	Psme_SNP_contig16625_216	isogroup02268	contig16625	216	Affx-121676789	AX-124399758	K	2	91.778	CallRateBelowThreshold	Rescued		1	1	1	1	0	100	2	0.265	0.41	0.38955	0.313675	1	1	1	1	1	255	2	0.227451	0.360784	0.351434	0.289681	1	1	1	1	1	AAACCCATAAATCTAGCACAACATAGCCGTAGAAA[G/T]AAGTTAGGAACGTATACTCTGAACCAGATGAATGA	rev	A
psme_1_1_000597	Psme_SNP_contig16637_885	isogroup01447	contig16637	885	Affx-121772696	AX-118152976	Y	2	99.7678	PolyHighResolution	PolyHighResolution		1	1	1	1	1	112	2	0.0669643	0.0982143	0.12496	0.117153	1	1	1	1	1	282	2	0.0886525	0.170213	0.161586	0.148531	1	1	1	1	1	CCAACGGTTATTGCGTCCGAAAACCGCCGTGACTT[C/T]TTAAAAAGCCCCGAGTTGCTCTGGTTCCTCGACTT	for	-
psme_1_1_000598	Psme_SNP_contig16638_525	isogroup02626	contig16638	525	Affx-121712490	AX-119010500	R	2	99.0555	PolyHighResolution	PolyHighResolution	1	1	1	1	1	1	110	2	0.0818182	0.163636	0.150248	0.138961	1	1	1	1	1	283	2	0.14311	0.257951	0.245258	0.215183	1	1	1	1	1	ACTTCTAGTAACTCACGATCTGTTAGTGTCTCACC[A/G]TCTTCTTTGGTTGCAACTACAGACACTGGATGATT	rev	-	1	PSME_00033681-RA	100	4e-31	893	823	rev
psme_1_1_000602	Psme_SNP_contig16697_1451	isogroup01611	contig16697	1451	Affx-121595041	AX-124430200	Y	2	99.6163	PolyHighResolution	PolyHighResolution		1	1	1	1	1	112	2	0.397321	0.419643	0.478914	0.364235	1	1	1	1	1	283	2	0.393993	0.512367	0.477525	0.36351	1	1	1	1	1	AACACTAACAGAAGACATCTTTCTCTGCTCCTCAG[C/T]ATTATTAACACTTTGCACTCTTGAATCCTGAATGG	for	-	1	PSME_00018778-RA	98.59	2e-29	2664	2594	rev
psme_1_1_000602	Psme_SNP_contig16697_594	isogroup01611	contig16697	594	Affx-121636946	AX-124420968	Y	2	77.0675	Other	Rescued		1	1	0	0	0	78	2	0.269231	0.358974	0.393491	0.316073	1	1	1	1	1	198	2	0.343434	0.414141	0.450974	0.349285	1	1	1	1	1	CAGTTCATATAAATTGGTAAATCCATATTGAGAAG[C/T]GAAAATCCTGCCCCTTCACCTTCATTAAGAATTGC	rev	-	1	PSME_00018778-RA	98.59	2e-29	3521	3451	rev
psme_1_1_000602	Psme_SNP_contig16697_1016	isogroup01611	contig16697	1016	Affx-121739019	AX-124410565	R	2	95.7492	CallRateBelowThreshold	Rescued		1	1	1	1	0	107	2	0.088785	0.140187	0.161805	0.148714	1	1	1	1	1	266	2	0.0714286	0.12782	0.132653	0.123855	1	1	1	1	1	AGGCTGTGGTCGTTCAACAGTATTCACTGTTGTTG[A/G]TATTGTATTGCACCCTATAAGCAAAACAGCTTGAT	rev	-	1	PSME_00018778-RA	98.59	2e-29	3099	3029	rev
psme_1_1_000602	Psme_SNP_contig16697_1573	isogroup01611	contig16697	1573	Affx-121742660	AX-118183024	R	2	99.882	PolyHighResolution	PolyHighResolution	1	1	1	1	1	1	112	2	0.290179	0.366071	0.41195	0.327099	1	1	1	1	1	283	2	0.333922	0.469965	0.444836	0.345897	1	1	1	1	1	GTACTGTATCTTGCAAAACAAATGAAATTGTCCAC[A/G]CAAACAAGAAATTCTCATAAGCACAAAATCCACTT	for	-	1	PSME_00018778-RA	98.59	2e-29	2542	2472	rev
psme_1_1_000603	Psme_SNP_contig16700_1234	isogroup07278	contig16700	1234	Affx-121657073	AX-119025145	K	2	100	PolyHighResolution; NoMinorHom	PolyHighResolution; NoMinorHom		1	1	1	1	1	112	1	0	0	0	0	0	0	0	0	0												TTTCCTTGAAGAATCTGTAATTCTTTCCTGAAGTT[G/T]CTCAATATCGATCCCGGTCTCCTCTTTCAACTGCC	rev	-
psme_1_1_000607	Psme_SNP_contig16770_987	isogroup06403	contig16770	987	Affx-121741446	AX-118184593	Y	2	99.7344	PolyHighResolution	PolyHighResolution		1	1	1	1	1	111	2	0.306306	0.378378	0.424966	0.334668	1	1	1	1	1	283	2	0.378092	0.473498	0.470277	0.359697	1	1	1	1	1	TCAAGTATTCCAGCATGATGTACGGCATTCGATGT[C/T]GTTCCAGATAGCACATCGCCTATGATAATCATGTA	for	-	3	PSME_00030229-RA	100	4e-31	422	352	rev
psme_1_1_000610	Psme_SNP_contig16910_389	isogroup01243	contig16910	389	Affx-121673446	AX-119020712	R	2	99.8524	PolyHighResolution	PolyHighResolution	1	1	1	1	1	1	112	2	0.330357	0.446429	0.442443	0.344565	1	1	1	1	1	283	2	0.300353	0.431095	0.420282	0.331964	1	1	1	1	1	ATTTATATAATTACACGTATGCAGCTCATCTCTAG[A/G]GACGAGCAATGTCCAAGAACCCGGGATGATATTAG	for	A
psme_1_1_000614	Psme_SNP_contig17031_75	isogroup01130	contig17031	75	Affx-121632892	AX-119031425	Y	2	99.8268	PolyHighResolution	PolyHighResolution		1	1	1	1	1	112	2	0.147321	0.276786	0.251236	0.219676	1	1	1	1	1	282	2	0.140071	0.223404	0.240902	0.211885	1	1	1	1	1	GGTGTGATGACTGTAACCCAAATATTTTCCGAGTC[C/T]GCGTGAGGAAATTCAAACATGCATCACCAGCTGAC	for	+
psme_1_1_000614	Psme_SNP_contig17031_182	isogroup01130	contig17031	182	Affx-121777638	AX-124397830	K	2	99.6832	PolyHighResolution	PolyHighResolution		1	1	1	1	1	112	2	0.138393	0.241071	0.238481	0.210044	1	1	1	1	1	281	2	0.153025	0.27758	0.259217	0.22562	1	1	1	1	1	CCTTTGGTATCTGATGTCTGGAGCTGAAGCAACGA[G/T]AAGACATCTCGTAAATGAGGCCAACATTGAAAGAT	for	+
psme_1_1_000614	Psme_SNP_contig17031_113	isogroup01130	contig17031	113	Affx-121785986	AX-118139858	Y	2	99.8563	PolyHighResolution	PolyHighResolution		1	1	1	1	1	112	2	0.232143	0.392857	0.356505	0.292957	1	1	1	1	1	282	2	0.235816	0.358156	0.360413	0.295464	1	1	1	1	1	GTGAGGAAATTCAAACATGCATCACCAGCTGACCT[C/T]CTCAGATCTGATTCAGTTGCATTATGTCGGCGGCC	for	+
psme_1_1_000615	Psme_SNP_contig17066_530	isogroup07351	contig17066	530	Affx-121599024	AX-124429124	Y	2	100	PolyHighResolution	PolyHighResolution		1	1	1	1	1	112	2	0.0758929	0.151786	0.140266	0.130429	1	1	1	1	1	283	2	0.0848057	0.155477	0.155227	0.14318	1	1	1	1	1	CATGAAACCTTGAGCTGTGAGAGCAGAGTAGCCCA[C/T]CTGAGACGACGTCCAATCCCCAACACAAAACGAAA	for	A
psme_1_1_000615	Psme_SNP_contig17066_72	isogroup07351	contig17066	72	Affx-121688708	AX-119016694	Y	2	97.9907	OTV; PolyHighResolution	OTV; PolyHighResolution		1	1	1	1	1												276	2	0.0471014	0.0869565	0.0897658	0.0857369	1	1	1	1	1	TTTCCAGCGAGGATCCCAATAAACATGTCCTTCTC[C/T]CAGCAGAATACACTTGGGGTATGTTGCATAGAGCC	for	A
psme_1_1_000615	Psme_SNP_contig17066_346	isogroup07351	contig17066	346	Affx-121727269	AX-124397831	K	2	99.941	NoMinorHom; PolyHighResolution	NoMinorHom; PolyHighResolution		1	1	1	1	1												283	2	0.0459364	0.0777385	0.0876525	0.083811	1	1	1	1	1	AACAAAATTACAGTGTATTCAGTATATCAATGGAT[G/T]CCTAGAGGGCAGCCCATTAATATTTCTATCAATGT	rev	A
psme_1_1_000616	Psme_SNP_contig17082_2295	isogroup01070	contig17082	2295	Affx-121631064	AX-124413953	Y	2	99.7934	PolyHighResolution; NoMinorHom	PolyHighResolution; NoMinorHom		1	1	1	1	1	112	2	0.0848214	0.169643	0.155254	0.143202	1	1	1	1	1												AGTATGTTCTCTGAGTTTCGATCGAGATAAAGAAT[C/T]GTTTGCTACCGCAGGAGTCAATAAGAAAATTAAAG	for	+	1	PSME_00042814-RA	100	4e-31	810	880	for
psme_1_1_000616	Psme_SNP_contig17082_1546	isogroup01070	contig17082	1546	Affx-121703377	AX-124402567	R	2	99.0967	PolyHighResolution	PolyHighResolution	1	1	1	1	1	1	110	2	0.345455	0.490909	0.452231	0.349975	1	1	1	1	1	281	2	0.318505	0.459075	0.434119	0.33989	1	1	1	1	1	CGGCAAGCTGCAGTGAAGTTAAAGGAGAAAATAAC[A/G]GACACAGAATTATTGCTAGATTTCCTGCTTCAAGT	rev	+	1	PSME_00042814-RA	100	4e-31	61	131	for
psme_1_1_000616	Psme_SNP_contig17082_2039	isogroup01070	contig17082	2039	Affx-121711907	AX-124424214	M	2	99.9705	PolyHighResolution	PolyHighResolution		1	1	1	1	1	112	2	0.263393	0.401786	0.388034	0.312749	1	1	1	1	1	283	2	0.224382	0.349823	0.348069	0.287493	1	1	1	1	1	AGCCAAAGCAGTCTGTAGGTAATTCAATGGGAAGA[A/C]AGATGGGTGGAAGCAGTATAGGATGGGAATCTATA	for	+	1	PSME_00042814-RA	98.59	2e-29	554	624	for
psme_1_1_000618	Psme_SNP_contig17191_58	isogroup01608	contig17191	58	Affx-121610106	AX-119037501	W	4	88.8436	Other	Rescued	1	1	1	1	0	0	93	2	0.290323	0.387097	0.412071	0.32717	1	1	1	1	1	242	2	0.289256	0.355372	0.411174	0.326642	1	1	1	1	1	TGTAGATATCTAGTATCAATGTCGATATCCCATAG[A/T]AAATATTTTCTACCATTACTGACATCTTAAAATAG	for	-
psme_1_1_000622	Psme_SNP_contig17249_381	isogroup02873	contig17249	381	Affx-121628701	AX-124403188	R	2	92.7007	Other	Rescued		1	1	1	1	0	106	2	0.287736	0.462264	0.409888	0.325884	1	1	1	1	1	256	2	0.292969	0.382812	0.414276	0.328464	1	1	1	1	1	CCCATCTAACTTCACAGGGAGGGACAGGAAATAGC[A/G]GTTCGGAGGATTCAGAGAGCCGCGCCATAGAGATT	for	+
psme_1_1_000622	Psme_SNP_contig17249_339	isogroup02873	contig17249	339	Affx-121668279	AX-124414574	R	2	95.1038	Other	Rescued		1	1	1	1	0	108	2	0.115741	0.157407	0.20469	0.183741	1	1	1	1	1	263	2	0.110266	0.129278	0.196215	0.176965	0	0	0	0	0	CTCCTGCACATGCACAAAACGCCGAAATTATCGAT[A/G]GGATTGCCCATCTAACTTCACAGGGAGGGACAGGA	rev	+
psme_1_1_000622	Psme_SNP_contig17249_72	isogroup02873	contig17249	72	Affx-140010901	AX-124433745	Y	2	97.5401	Other; PolyHighResolution	Other; PolyHighResolution		1	1	1	1	1												278	2	0.223022	0.366906	0.346566	0.286512	1	1	1	1	1	GGCCAGGCTACTTCGCCGACATCAGATGTTTTCGG[C/T]CTGAAGATACCCCACGCATACTTTTGTAAACTAAA	for	+
psme_1_1_000626	Psme_SNP_contig17306_871	isogroup00468	contig17306	871	Affx-121612071	AX-124408341	R	2	99.9705	PolyHighResolution	PolyHighResolution		1	1	1	1	1	112	2	0.0892857	0.178571	0.162628	0.149404	1	1	1	1	1	283	2	0.102473	0.183746	0.183945	0.167027	1	1	1	1	1	CTGGTGCAGCTGCAGCTTTTAGTGCTCCCTTCAAC[A/G]CAGAAGTATCTGAGAAAGCTTTTCCACATAGGATC	rev	-	1	PSME_00012821-RA	98.59	2e-29	151	81	rev
psme_1_1_000626	Psme_SNP_contig17306_1014	isogroup00468	contig17306	1014	Affx-121711147	AX-124419042	Y	2	99.9115	PolyHighResolution	PolyHighResolution		1	1	1	1	1	112	2	0.0892857	0.178571	0.162628	0.149404	1	1	1	1	1	283	2	0.0883392	0.162544	0.161071	0.148099	1	1	1	1	1	GCAGTTGGACTTACACCTGAGGCAATGTAAACAGT[C/T]AAAGGGAAGGCATCATGAGAAA	for	-
psme_1_1_000626	Psme_SNP_contig17306_226	isogroup00468	contig17306	226	Affx-121753682	AX-124397123	Y	2	99.5316	PolyHighResolution	PolyHighResolution		1	1	1	1	1	112	2	0.486607	0.508929	0.499641	0.374821	1	1	1	1	1	282	2	0.473404	0.5	0.498585	0.374292	1	1	1	1	1	TGCAATTGTCCAGCACATTATTAGAATGAAATTTC[C/T]TCTGGCAAATCGGGAAACCTCCCTGAAATGAAATC	rev	-	1	PSME_00012821-RA	100	4e-31	755	685	rev
psme_1_1_000632	Psme_SNP_contig17425_507	isogroup07335	contig17425	507	Affx-121705503	AX-124411103	Y	2	89.8811	Other; CallRateBelowThreshold	Other; Rescued		1	1	1	0	0												253	2	0.142292	0.229249	0.244091	0.214301	1	1	1	1	1	TAAAAGGTAGTTAATGCAGCAGGTGCCATTAATTC[C/T]GCCTTTAAACCATCAAAACCATATCTTCTATGAAA	for	-
psme_1_1_000634	Psme_SNP_contig17438_149	isogroup00568	contig17438	149	Affx-121602386	AX-123136327	R	2	99.4214	PolyHighResolution	PolyHighResolution		1	1	1	1	1	110	2	0.218182	0.363636	0.341157	0.282963	1	1	1	1	1	280	2	0.239286	0.371429	0.364056	0.297788	1	1	1	1	1	CTTCGTAAAGTTGCCAAGTATGATAAAACTGGCAC[A/G]CGGTATGACATAATATCTATCGTCACAGTTCATTT	rev	+	2	PSME_00019502-RA	100	4e-11	544	578	for
psme_1_1_000639	Psme_SNP_contig17543_849	isogroup01569	contig17543	849	Affx-121690460	AX-119016241	K	2	99.941	PolyHighResolution	PolyHighResolution	1	1	1	1	1	1	112	2	0.133929	0.267857	0.231983	0.205075	1	1	1	1	1	283	2	0.187279	0.240283	0.304411	0.258078	0	1	1	0	1	GCTAGAGATGATGAGATGCTGTATAGGTGGAAGGG[G/T]ATTGCAATGGTACAGAGTGCTTTTAGTGCCTGCCT	for	+
psme_1_1_000639	Psme_SNP_contig17543_46	isogroup01569	contig17543	46	Affx-121722651	AX-124417256	Y	2	97.6326	Other; PolyHighResolution	Other; PolyHighResolution		1	1	1	1	1												278	2	0.140288	0.215827	0.241214	0.212122	1	1	1	1	1	GAAGGTGCCTTATTACTAAATCGAAAGAATCATTT[C/T]CTAAAGTTACGTCTCCAAACCAGTCCCTTTTGATA	rev	+
psme_1_1_000643	Psme_SNP_contig17666_174	isogroup02668	contig17666	174	Affx-139999134	AX-124403390	M	2	97.9534	PolyHighResolution	PolyHighResolution		1	1	1	1	1	112	2	0.236607	0.3125	0.361248	0.295998	1	1	1	1	1	278	2	0.223022	0.352518	0.346566	0.286512	1	1	1	1	1	CACTTGCGCGGCAGAGAGGAACAGCATAACAATTA[A/C]ACCTACGAGACCTAGAGTTCTCCATGGCGATGAGA	rev	-
psme_1_1_000654	Psme_SNP_contig17851_94	isogroup04591	contig17851	94	Affx-121594572	AX-124408029	R	2	99.882	PolyHighResolution	PolyHighResolution		1	1	1	1	1	111	2	0.432432	0.414414	0.490869	0.370393	1	1	1	1	1	283	2	0.454064	0.469965	0.49578	0.372881	1	1	1	1	1	CAGAGAACATTGTTAACGGCATATTATCAAGAGTC[A/G]CATTTTTAAGTAGATTGCAGAAAGAAACACTTTAG	for	-
psme_1_1_000654	Psme_SNP_contig17851_1783	isogroup04591	contig17851	1783	Affx-121671050	AX-119021385	Y	2	98.6757	PolyHighResolution	PolyHighResolution	1	1	1	1	1	1	111	2	0.445946	0.531532	0.494156	0.372061	1	1	1	1	1	282	2	0.446809	0.48227	0.494341	0.372155	1	1	1	1	1	ACCATGTTATCTACTGCAGCATTTGAAGGTGCTGT[C/T]ACTAGCATTCTTTCACCTTTTCTGGCAGCTATACA	for	-
psme_1_1_000654	Psme_SNP_contig17851_2773	isogroup04591	contig17851	2773	Affx-121705455	AX-124418698	Y	2	100	PolyHighResolution	PolyHighResolution		1	1	1	1	1	112	2	0.450893	0.526786	0.495177	0.372577	1	1	1	1	1	283	2	0.448763	0.480565	0.49475	0.372361	1	1	1	1	1	GTCTCCTTCCAATCGTGAATAACGGCTTTCTCAGT[C/T]AGAGCTTGAAGTTCATTCCTCAGCTCGCGCTGGAA	for	-
psme_1_1_000654	Psme_SNP_contig17851_2893	isogroup04591	contig17851	2893	Affx-121732753	AX-119004993	Y	2	96.2237	CallRateBelowThreshold; PolyHighResolution	Rescued; PolyHighResolution		1	1	1	1	1	105	2	0.385714	0.485714	0.473878	0.361598	1	1	1	1	1	277	2	0.436823	0.476534	0.492017	0.370977	1	1	1	1	1	TCCAATCCTCTAGGCATGGGATTCACCGCTAAATA[C/T]GGTTGCGCTTGCATGACAAATTCAATACCGGAACT	for	-
psme_1_1_000660	Psme_SNP_contig17968_63	isogroup02780	contig17968	63	Affx-121715877	AX-119009398	Y	2	97.969	PolyHighResolution	PolyHighResolution	1	1	1	1	1	1	110	2	0.377273	0.518182	0.469876	0.359484	1	1	1	1	1	275	2	0.370909	0.450909	0.466671	0.35778	1	1	1	1	1	GGTATCCATGATTCGTCCTCCTCGTCAGTCCCCGT[C/T]GTTGTATTGTACCGATTCTCCATTGTTTCCTACTA	rev	A
psme_1_1_000677	Psme_SNP_contig18182_439	isogroup00873	contig18182	439	Affx-121613607	AX-119036647	Y	2	99.4431	PolyHighResolution	PolyHighResolution		1	1	1	1	1	111	2	0.207207	0.36036	0.328545	0.274574	1	1	1	1	1	282	2	0.138298	0.212766	0.238343	0.209939	1	1	1	1	1	AGCAGTTTCCGCTTGCTCAGCACCATCTGTTGCAA[C/T]CTGTTCAGTCAAATTGTTCTCCACTTCAGGTCCAT	rev	-	1	PSME_00037795-RA	98.59	2e-29	579	509	rev
psme_1_1_000686	Psme_SNP_contig18252_354	isogroup04642	contig18252	354	Affx-121595311	AX-124400135	R	2	94.8342	Other; CallRateBelowThreshold	Rescued	1	1	1	1	1	0	100	2	0.36	0.5	0.4608	0.354632	1	1	1	1	1	269	2	0.475836	0.505576	0.498832	0.374415	1	1	1	1	1	GGCTAAATGGAGTAACAGGATCCAAACCATCCACT[A/G]TCATCACAGTGATCCCACTGGTATGGCATGAATTT	for	-
psme_1_1_000696	Psme_SNP_contig18360_59	isogroup01350	contig18360	59	Affx-121770785	AX-124408600	K	2	87.311	Other	Rescued	1	1	1	1	0	0	90	2	0.477778	0.466667	0.499012	0.374506	1	1	1	1	1	250	2	0.364	0.464	0.463008	0.35582	1	1	1	1	1	CAGCTAATAGTTCATATGCAATTACTGCAAAAGTA[G/T]TCTACATAATCACAAGTCTAAAAATAATCTGCTTC	rev	-
psme_1_1_000712	Psme_SNP_contig18473_492	isogroup02812	contig18473	492	Affx-121648450	AX-124408726	M	2	99.2187	NoMinorHom; PolyHighResolution	NoMinorHom; PolyHighResolution		1	1	1	1	1												279	2	0.166667	0.275986	0.277778	0.239198	1	1	1	1	1	ATAAATAATGAACACCAGAATTGTACTTATCGACA[A/C]AATAAGCACTCGGTGGTATAAGTACCTCCACAACC	rev	-	1	PSME_00039672-RA	98.59	2e-29	700	630	rev
psme_1_1_000712	Psme_SNP_contig18473_126	isogroup02812	contig18473	126	Affx-121698019	AX-124397504	R	2	91.3391	Other	Other; Rescued	1	1	1	1	1	0												258	2	0.22093	0.325581	0.34424	0.284989	1	1	1	1	1	CATTACATACAGAAGTAACAAAAATAAAGTATACC[A/G]AAAACCAATAGTTTACAGCAACCAAAGTACAAGCT	rev	-
psme_1_1_000712	Psme_SNP_contig18473_405	isogroup02812	contig18473	405	Affx-121742829	AX-124428766	K	2	99.5356	PolyHighResolution	PolyHighResolution		1	1	1	1	1	112	2	0.107143	0.196429	0.191327	0.173024	1	1	1	1	1	283	2	0.174912	0.279152	0.288635	0.24698	1	1	1	1	1	TAGCTTGCAATTCCTTGTAGACTGAATTTTTAATC[G/T]TCTCCACAGGAACCACAGGAAGGTAAGCCGCGACC	rev	-	1	PSME_00039672-RA	98.59	2e-29	787	717	rev
psme_1_1_000714	Psme_SNP_contig18493_746	isogroup06343	contig18493	746	Affx-121675554	AX-124428177	K	2	87.4508	Other; CallRateBelowThreshold	Rescued		1	1	1	0	0	89	2	0.359551	0.449438	0.460548	0.354496	1	1	1	1	1	251	2	0.430279	0.517928	0.490278	0.370092	1	1	1	1	1	AAGTAATCTCAACCACTGTTGCTGCTGGGTCTGAA[G/T]CTTGATCTATTACAACAACAGGTGTAGGAACACGA	for	-
psme_1_1_000714	Psme_SNP_contig18493_471	isogroup06343	contig18493	471	Affx-121782030	AX-124396887	Y	2	96.4403	CallRateBelowThreshold; PolyHighResolution	Rescued; PolyHighResolution	1	1	1	1	1	1	103	2	0.320388	0.446602	0.435479	0.340658	1	1	1	1	1	281	2	0.441281	0.52669	0.493104	0.371528	1	1	1	1	1	TAGCTTTTCTGTTGGAGGTATGATTCCAAAAGCCT[C/T]TCCCATAGCCAATTGTATGCTTGATTCTGGATGGT	for	-
psme_1_1_000724	Psme_SNP_contig18606_921	isogroup01252	contig18606	921	Affx-121626472	AX-124399013	Y	2	98.8979	PolyHighResolution	PolyHighResolution		1	1	1	1	1	111	2	0.121622	0.207207	0.21366	0.190834	1	1	1	1	1	278	2	0.161871	0.280576	0.271337	0.234525	1	1	1	1	1	TCAGGACGCCCCTTCTGAAGAACAATCTTGGCACT[C/T]GTTACCTTCACTATCAAATTGTGGCCAGAAGTTCC	for	-	1	PSME_00006340-RA	98.59	2e-29	157	87	rev
psme_1_1_000730	Psme_SNP_contig18669_232	isogroup04555	contig18669	232	Affx-121612044	AX-119036922	M	2	93.8558	CallRateBelowThreshold	Rescued; CallRateBelowThreshold	1	1	1	1	1	0	107	2	0.219626	0.345794	0.342781	0.284032	1	1	1	1	1												CACCCTGTAAAACAAATGAAAACAAACGTTCAGAA[A/C]AATATACAGGGGAATAATGCTCTCCAAATTTTCCA	for	X
psme_1_1_000732	Psme_SNP_contig18684_455	isogroup04557	contig18684	455	Affx-121622747	AX-119034146	R	2	98.3037	PolyHighResolution	PolyHighResolution		1	1	1	1	1	109	2	0.174312	0.256881	0.287855	0.246424	1	1	1	1	1	280	2	0.1125	0.189286	0.199687	0.17975	1	1	1	1	1	AAAATCATATTCAACATTGCGAGTTAAGATATGGG[A/G]AACCATTTGCTCTTTGGCTTACCATGAAGCTGAAA	rev	-
psme_1_1_000743	Psme_SNP_contig18842_378	isogroup00439	contig18842	378	Affx-121604269	AX-124400136	M	2	98.8979	PolyHighResolution	PolyHighResolution	1	1	1	1	1	1	112	2	0.370536	0.473214	0.466478	0.357677	1	1	1	1	1	279	2	0.467742	0.526882	0.497919	0.373957	1	1	1	1	1	GGTAAGACATAGAACTAGGAATATAACTACTTCCG[A/C]CACCTGGATCAAGACAGAAAATCCACTCTTTGCAG	rev	A
psme_1_1_000744	Psme_SNP_contig18856_73	isogroup00969	contig18856	73	Affx-121647474	AX-124404450	S	4	94.8047	CallRateBelowThreshold	Rescued	1	1	1	1	1	0	107	2	0.126168	0.233645	0.2205	0.19619	1	1	1	1	1	266	2	0.131579	0.210526	0.228532	0.202418	1	1	1	1	1	AGCGTCCCCTGAAGATACTCGGAATAATTACTGGT[C/G]GGTGGCAACCTCCCAAAAATTCAAACACAAGTTAT	for	-
psme_1_1_000745	Psme_SNP_contig18860_412	isogroup04751	contig18860	412	Affx-121679687	AX-119019053	Y	2	99.3879	PolyHighResolution	PolyHighResolution	1	1	1	1	1	1	112	2	0.348214	0.428571	0.453922	0.3509	1	1	1	1	1	281	2	0.288256	0.412811	0.410329	0.326144	1	1	1	1	1	CGAAAAGGCCAGTACATGACTTACCCCAAGACAAC[C/T]GCTGCTGCTCTGTTCCATTTCGTTTACGGAAGCAA	rev	-
psme_1_1_000746	Psme_SNP_contig18872_690	isogroup00138	contig18872	690	Affx-121680682	AX-124432831	R	2	100	PolyHighResolution	PolyHighResolution		1	1	1	1	1	112	2	0.102679	0.169643	0.184271	0.167293	1	1	1	1	1	283	2	0.0830389	0.144876	0.152287	0.140691	1	1	1	1	1	TCAAGAAATTAAGGTCAAGTTCGAAATTGGAATAA[A/G]TGGGATAGAAAGTTCTAAGTCGGAAAATAGTGGGG	for	+	1	PSME_00022258-RA	98.59	2e-29	580	650	for
psme_1_1_000747	Psme_SNP_contig18875_484	isogroup00657	contig18875	484	Affx-140005980	AX-124402353	R	2	99.9705	NoMinorHom; PolyHighResolution	NoMinorHom; PolyHighResolution		1	1	1	1	1												283	2	0.0565371	0.0989399	0.106681	0.100991	1	1	1	1	1	CTACCCTTCACGCTCACTCTTATCAAGTCTCCAGC[A/G]CCGGCTACATTTGTTATCAGAACCAAATTGAAGTA	for	-	1	PSME_00037641-RA	100	4e-31	604	534	rev
psme_1_1_000756	Psme_SNP_contig18986_547	isogroup00699	contig18986	547	Affx-121783830	AX-124400137	K	2	84.8368	Other	Rescued	1	1	1	1	0	0	84	2	0.363095	0.25	0.462514	0.355554	0	1	1	0	1	220	2	0.493182	0.386364	0.499907	0.374954	0	1	1	1	1	AATCCTATGTTCCTGAGGATAGGATTGTAGCATTA[G/T]AGCCGAGCAACTCTGGACAACCAATATGGAATCAA	rev	X
psme_1_1_000763	Psme_SNP_contig19032_1451	isogroup04821	contig19032	1451	Affx-121696551	AX-124408866	R	2	98.7386	PolyHighResolution	PolyHighResolution		1	1	1	1	1	109	2	0.155963	0.275229	0.263278	0.22862	1	1	1	1	1	281	2	0.126335	0.238434	0.220748	0.196383	1	1	1	1	1	GAACTAAAGGCACTCCGTGCTTTTAATTTGGAATC[A/G]CTACCAGAGTTGCTCCGAGAACAAGGTGCACTGCT	rev	-
psme_1_1_000763	Psme_SNP_contig19032_567	isogroup04821	contig19032	567	Affx-121728536	AX-124397610	K	2	99.8229	OTV; PolyHighResolution	OTV; PolyHighResolution		1	1	1	1	1												283	2	0.0353357	0.0636042	0.0681742	0.0658503	1	1	1	1	1	ACCTTGGGCACTTTGGTATATTGGTAATATATATC[G/T]AACTTTGACTTCAGTACACACTCCATCGGACCATA	rev	-
psme_1_1_000763	Psme_SNP_contig19032_827	isogroup04821	contig19032	827	Affx-121765961	AX-118159726	R	2	99.8563	PolyHighResolution	PolyHighResolution		1	1	1	1	1	112	2	0.308036	0.4375	0.426299	0.335434	1	1	1	1	1	282	2	0.347518	0.432624	0.453498	0.350668	1	1	1	1	1	ACTCTCACACCAGTCGAATATGAATTAGTCTTATC[A/G]GACATCTTCAAACCTTCCTTCTGTCTCCCTGGCCA	rev	-
psme_1_1_000771	Psme_SNP_contig19132_64	isogroup00874	contig19132	64	Affx-121753117	AX-124404895	Y	2	99.4175	PolyHighResolution	PolyHighResolution	1	1	1	1	1	1	112	2	0.25	0.375	0.375	0.304688	1	1	1	1	1	282	2	0.237589	0.35461	0.362281	0.296657	1	1	1	1	1	AGGGTCGTTTATTTTTATTTTACCCTAGTTGTGGG[C/T]TGTCAAGGATGCTTTCTTTTTATTTTTCTCGCCCG	for	+
psme_1_1_000777	Psme_SNP_contig19158_1097	isogroup00591	contig19158	1097	Affx-121735141	AX-124408601	Y	2	99.9705	PolyHighResolution	PolyHighResolution	1	1	1	1	1	1	112	2	0.379464	0.455357	0.470942	0.360049	1	1	1	1	1	283	2	0.348057	0.469965	0.453826	0.350847	1	1	1	1	1	TGAGCCATTAAGAGGTGCCAATAACTGCAACTGCT[C/T]CCATTGTGCTCCACCTTTCATGTGCAGCTCGTCAC	rev	-	1	PSME_00007660-RA	100	4e-31	1206	1136	rev
psme_1_1_000781	Psme_SNP_contig19190_332	isogroup01943	contig19190	332	Affx-121600921	AX-124401640	Y	2	92.3822	CallRateBelowThreshold	Rescued		1	1	1	0	0	101	2	0.257426	0.475248	0.382315	0.309233	1	1	1	1	1	255	2	0.205882	0.372549	0.32699	0.273529	1	1	1	1	1	AGAGAAGACGGAACATAGAACTGTGATTGAGGGGC[C/T]TTTTCAATAAGCTGCCTGTAATTTTCAAGCTCTGT	rev	-	4	PSME_00020273-RA	100	4e-31	623	553	rev
psme_1_1_000781	Psme_SNP_contig19190_131	isogroup01943	contig19190	131	Affx-121667634	AX-124432362	M	2	99.7344	Other; PolyHighResolution	Other; PolyHighResolution		1	1	1	1	1												283	2	0.0424028	0.0777385	0.0812097	0.0779122	1	1	1	1	1	CTAGCCAAAATCATCATCTTCTCCTCCTCGTCCAC[A/C]TCAGGCCGCCCATCACAGCCATCAAAAGCATCAAC	rev	-	3	PSME_00020273-RA	98.59	2e-29	824	754	rev
psme_1_1_000781	Psme_SNP_contig19190_422	isogroup01943	contig19190	422	Affx-121754083	AX-118171616	Y	2	90.5717	Other	Rescued		1	1	1	0	0	92	2	0.336957	0.434783	0.446834	0.347003	1	1	1	1	1	256	2	0.318359	0.449219	0.434013	0.33983	1	1	1	1	1	AGATAATCAGGGTTAAAGACAAGGTCCTTCCTGGG[C/T]AACAGGTCCAGCAGGAGAATGAAATTAGAGGAATC	for	-	1	PSME_00020273-RA	98.59	2e-29	533	463	rev
psme_1_1_000784	Psme_SNP_contig19200_154	isogroup00567	contig19200	154	Affx-121679934	AX-124403561	K	2	86.7168	Other	Rescued		1	1	1	0	0	86	2	0.476744	0.465116	0.498918	0.374459	1	1	1	1	1	247	2	0.495951	0.546559	0.499967	0.374984	1	1	1	1	1	CCTTGATGAAGGGCATTCAGGCTGCTGATAAATTA[G/T]GAAATACAACTGTCACAGCGGCACACCTAACCTTC	rev	-
psme_1_1_000794	Psme_SNP_contig19327_113	isogroup00838	contig19327	113	Affx-121594721	AX-123135414	R	2	97.847	PolyHighResolution	PolyHighResolution	1	1	1	1	1	1	109	2	0.110092	0.220183	0.195943	0.176746	1	1	1	1	1	276	2	0.139493	0.25	0.240069	0.211252	1	1	1	1	1	ATCAATTAAATCGCTAATCCTCCATTGAAATACAC[A/G]TTATATGGCCAAGCTTAAATATTACTATGCATTTA	for	A
psme_1_1_000808	Psme_SNP_contig19464_919	isogroup00054	contig19464	919	Affx-121651390	AX-123139193	R	2	99.941	PolyHighResolution	PolyHighResolution		1	1	1	1	1	111	1	0	0	0	0	0	0	0	0	0	283	2	0.0459364	0.0848057	0.0876525	0.083811	1	1	1	1	1	GTGGTGGACGCTTTGGTGGAGGTGGAGGTGGTGGC[A/G]GCTACAGCTATGGCTACGATGCCAATGGACAGGAC	rev	+	1	PSME_00036389-RA	100	4e-31	569	639	for
psme_1_1_000810	Psme_SNP_contig19475_316	isogroup00553	contig19475	316	Affx-121760900	AX-124397341	K	2	98.1266	PolyHighResolution	PolyHighResolution	1	1	1	1	1	1	109	2	0.133028	0.229358	0.230662	0.20406	1	1	1	1	1	279	2	0.15233	0.247312	0.258251	0.224904	1	1	1	1	1	ATATTTGGGCTGTTTTATTGATTCTACATGCTAGA[G/T]TTTATCGACGATGCCAACTCTTTAACATTTCTGCA	for	+
psme_1_1_000813	Psme_SNP_contig19507_530	isogroup00044	contig19507	530	Affx-121624035	AX-124430461	Y	2	99.7934	PolyHighResolution	PolyHighResolution		1	1	1	1	1	112	2	0.28125	0.330357	0.404297	0.322569	1	1	1	1	1	283	2	0.254417	0.29682	0.379378	0.307414	0	1	1	0	1	CCTTCGTGGAAAGCACAAGATGTATGATCAGGAAA[C/T]GAGTACTCGTAAATAATAACGATGCCCAGCGGCAA	rev	-
psme_1_1_000813	Psme_SNP_contig19507_225	isogroup00044	contig19507	225	Affx-121645756	AX-124410824	Y	2	100	NoMinorHom; PolyHighResolution	NoMinorHom; PolyHighResolution		1	1	1	1	1												283	2	0.0194346	0.0318021	0.0381138	0.0373875	0	1	1	1	1	AACAAGAACTAAATATGGAGTGCTTTGCAACACTG[C/T]AGCTATATTGATTGTAACTTTCCAAGAAAGACAAA	for	-
psme_1_1_000813	Psme_SNP_contig19507_753	isogroup00044	contig19507	753	Affx-121684380	AX-124399610	Y	2	85.7752	Other	Rescued	1	1	1	1	0	0	104	2	0.307692	0.365385	0.426036	0.335282	1	1	1	1	1	214	2	0.364486	0.392523	0.463272	0.355961	1	1	1	1	1	TTAACTACTGAGCCAGACCAACCACTCTATACAAA[C/T]GAAATTCAAGAGAGCAGCATTCTAGCTCTCTCAAT	for	-
psme_1_1_000827	Psme_SNP_contig19648_39	isogroup01711	contig19648	39	Affx-121780386	AX-124411312	R	2	95.2887	CallRateBelowThreshold	Rescued	1	1	1	1	1	0	108	2	0.263889	0.416667	0.388503	0.313036	1	1	1	1	1	267	2	0.198502	0.314607	0.318198	0.267573	1	1	1	1	1	GTGAGACTTTCAAACAAAACCTTTTATTCAAATCC[A/G]TGTCATACAAAACTTTGTATCCAAATGTGTGTTGC	rev	-
psme_1_1_000832	Psme_SNP_contig19700_828	isogroup01098	contig19700	828	Affx-121642867	AX-124415616	Y	2	98.5988	PolyHighResolution	PolyHighResolution		1	1	1	1	1	112	2	0.415179	0.508929	0.485611	0.367702	1	1	1	1	1	280	2	0.442857	0.471429	0.493469	0.371713	1	1	1	1	1	ACACTAAACCCGCCTTCCACAGGCCCACCCATGTC[C/T]TCGGGCTCTGGGTTCTCTTCGGAGCATGCATATTT	rev	-	1	PSME_00011278-RA	98.59	2e-29	563	493	rev
psme_1_1_000842	Psme_SNP_contig19792_1303	isogroup01723	contig19792	1303	Affx-121680520	AX-124426983	R	2	99.9115	PolyHighResolution	PolyHighResolution		1	1	1	1	1	112	2	0.205357	0.321429	0.326371	0.273112	1	1	1	1	1	283	2	0.194346	0.332155	0.313152	0.26412	1	1	1	1	1	CGAGGCGGAAGCTTGGAATCAATGACTCTGTAAGG[A/G]CTCCTACCCACTCTACCTCTGCCATTTAAAGCACC	for	-
psme_1_1_000842	Psme_SNP_contig19792_802	isogroup01723	contig19792	802	Affx-121708545	AX-119011443	R	2	100	PolyHighResolution	PolyHighResolution	1	1	1	1	1	1	112	2	0.160714	0.267857	0.26977	0.233382	1	1	1	1	1	283	2	0.151943	0.226148	0.257713	0.224505	1	1	1	1	1	CCTCGTCCTTGAAGAGGGCCAATCGATCAAACCAA[A/G]AATTGAAAATTCCACAGTATAGGCCTCATCCTCAG	rev	-
psme_1_1_000842	Psme_SNP_contig19792_1814	isogroup01723	contig19792	1814	Affx-139997407	AX-124417424	R	2	99.6832	PolyHighResolution	PolyHighResolution		1	1	1	1	1	112	2	0.0758929	0.133929	0.140266	0.130429	1	1	1	1	1	281	2	0.0818505	0.142349	0.150302	0.139007	1	1	1	1	1	TGCTTGAAATCACTGGGATTATTTCTGTTTTCGAG[A/G]TGGTGTTAGTGGCAGAAAACCGCCCATCAGCCCAT	for	-
psme_1_1_000845	Psme_SNP_contig19853_282	isogroup06828	contig19853	282	Affx-121603319	AX-123136328	R	2	87.5138	Other	Rescued		1	1	1	0	0	87	2	0.281609	0.402299	0.404611	0.322756	1	1	1	1	1	252	2	0.287698	0.488095	0.409856	0.325865	0	1	1	1	1	TGGATATTCACTGCCCACTCAAATCTGTTGAGATC[A/G]GCATGTCCAGTGCCAACATATTTGGCTTGCAGATG	for	-	1	PSME_00034928-RA	100	4e-31	191	121	rev
psme_1_1_000845	Psme_SNP_contig19853_443	isogroup06828	contig19853	443	Affx-121679355	AX-119019128	R	2	98.654	PolyHighResolution	PolyHighResolution		1	1	1	1	1	112	2	0.25	0.339286	0.375	0.304688	1	1	1	1	1	281	2	0.261566	0.409253	0.386298	0.311685	1	1	1	1	1	TTCACGGAAGCTAAAATCCCGACACTGAATAGAAA[A/G]TGGAGGCCTATGCCTGTTTGAACATAAATCC	for	-	1	PSME_00034928-RA	100	2e-08	30	1	rev
psme_1_1_000860	Psme_SNP_contig20001_502	isogroup00331	contig20001	502	Affx-121665524	AX-124408539	R	2	81.541	Other	Rescued		1	1	0	0	0	75	2	0.433333	0.36	0.491111	0.370516	1	1	1	1	1	224	2	0.477679	0.491071	0.499004	0.374501	1	1	1	1	1	AACGAACTACCCCAGGTGGTCTGCTTAGACTTCCC[A/G]TTTGGATTATCAAACCAAAAAGTCCATGAATGCTC	for	-
psme_1_1_000874	Psme_SNP_contig20170_425	isogroup01254	contig20170	425	Affx-121620293	AX-119034684	Y	2	85.2032	Other	Other; Rescued	1	1	1	1	0	0												236	2	0.207627	0.355932	0.329036	0.274904	1	1	1	1	1	TTTGAAAATCTGACAAAATTCCTCTCCCTTTCTGC[C/T]ATACACAATCCCATCATAAGAATGATACGGGGCAA	for	A
psme_1_1_000877	Psme_SNP_contig20179_1015	isogroup00489	contig20179	1015	Affx-121635060	AX-119030924	Y	2	95.0781	CallRateBelowThreshold	Rescued		1	1	1	1	0	105	2	0.114286	0.228571	0.202449	0.181956	1	1	1	1	1	263	2	0.121673	0.212928	0.213737	0.190896	1	1	1	1	1	AAAACAGTGGAGGTTGGTAGAGCTCATTTTGAAAC[C/T]GAGAAATCAAGGTTCACAATCCTAGATGCTCCGGG	for	+	1	PSME_00005860-RA	100	4e-31	910	980	for
psme_1_1_000877	Psme_SNP_contig20179_561	isogroup00489	contig20179	561	Affx-121674457	AX-124412098	R	2	99.6753	PolyHighResolution	PolyHighResolution		1	1	1	1	1	112	2	0.125	0.196429	0.21875	0.194824	1	1	1	1	1	283	2	0.123675	0.219081	0.216759	0.193267	1	1	1	1	1	CAGGACCGAGTTAACGAATGAAGATGTTGAGATGG[A/G]AGTGGATGATGGATCTGCTAAAGCCGAAGCAAAGG	rev	+	1	PSME_00005860-RA	98.59	2e-29	456	526	for
psme_1_1_000877	Psme_SNP_contig20179_265	isogroup00489	contig20179	265	Affx-121781382	AX-118144208	R	2	99.882	PolyHighResolution; NoMinorHom	PolyHighResolution; NoMinorHom		1	1	1	1	1	112	2	0.0982143	0.160714	0.177136	0.161448	1	1	1	1	1												CCAGCACAATCTAGTAAGCCGCCGGCCGTTTATCC[A/G]GCCAATCCTGCGAAGACCATCAATCCTCAATTCGT	for	+	1	PSME_00005860-RA	98.59	2e-29	160	230	for
psme_1_1_000900	Psme_SNP_contig20358_113	isogroup00424	contig20358	113	Affx-121600289	AX-124397873	Y	2	90.1607	Other; CallRateBelowThreshold	Rescued		1	1	1	1	0	95	2	0.242105	0.336842	0.366981	0.299643	1	1	1	1	1	263	2	0.279468	0.422053	0.402731	0.321635	1	1	1	1	1	ATGGGGAGAAGGCCATTCACTTCGTTGTGTTTCGT[C/T]TTTTAATCGAATCAGGAAGGATCCAGGTTTTAGAA	for	+
psme_1_1_000913	Psme_SNP_contig20494_148	isogroup02491	contig20494	148	Affx-121761792	AX-118163995	K	2	99.7972	PolyHighResolution	PolyHighResolution		1	1	1	1	1	112	2	0.40625	0.473214	0.482422	0.366056	1	1	1	1	1	282	2	0.356383	0.429078	0.458748	0.353523	1	1	1	1	1	TAACTTCGAATCCGCAGTTGTCCTAACTCCGCACA[G/T]GAAAATTCCTTTCGTGTTACACAGATATCTCTCCC	rev	-	1	PSME_00008432-RA	100	4e-31	940	870	rev
psme_1_1_000915	Psme_SNP_contig20503_1611	isogroup00002	contig20503	1611	Affx-121609784	AX-124412117	R	2	99.3328	PolyHighResolution; NoMinorHom	PolyHighResolution; NoMinorHom		1	1	1	1	1	112	2	0.0803571	0.160714	0.1478	0.136877	1	1	1	1	1												GAGAACAGACACTGTAGCCAGGGCTATTACGAAGA[A/G]GAGCACCCGGACCATGAACTTCTTGCAAACGCAGT	for	-	1	PSME_00005747-RA	100	4e-31	108	38	rev
psme_1_1_000916	Psme_SNP_contig20516_390	isogroup00800	contig20516	390	Affx-121742458	AX-118183095	Y	2	77.5888	Other	Rescued	1	1	1	0	0	0	71	2	0.352113	0.450704	0.456259	0.352173	1	1	1	1	1	203	2	0.315271	0.334975	0.43175	0.338546	0	1	1	1	1	TTGCTCTCTTTTTATAAAGATTTCGTCTAATTTTC[C/T]GTAACCGGTATTTCTGCCAAATGCTGTGAAATTTG	for	A
psme_1_1_000917	Psme_SNP_contig20534_88	isogroup04261	contig20534	88	Affx-121638551	AX-119029882	K	2	99.1184	PolyHighResolution	PolyHighResolution		1	1	1	1	1	110	2	0.145455	0.290909	0.248595	0.217695	1	1	1	1	1	282	2	0.173759	0.319149	0.287133	0.245911	1	1	1	1	1	AGATCCACTTATTTCGTGCAATATGGAGTAAATAG[G/T]CATCCGTGCCTGTTCTCAATAGGAAACAGAATTCA	rev	A
psme_1_1_000920	Psme_SNP_contig20555_120	isogroup02478	contig20555	120	Affx-121661043	AX-124402681	R	2	87.5583	CallRateBelowThreshold; Other	Rescued		1	1	1	0	0	100	2	0.195	0.29	0.31395	0.264668	1	1	1	1	1	233	2	0.334764	0.403433	0.445394	0.346206	1	1	1	1	1	CAACAATTAAACATAGGCCTATCTTGAAGACCCAA[A/G]CAGCTTACGAAATAACGCCAATGTCTTATATAAGA	for	-
psme_1_1_000926	Psme_SNP_contig20620_63	isogroup04747	contig20620	63	Affx-121670349	AX-124408678	R	2	95.3025	CallRateBelowThreshold	Rescued		1	1	1	1	0	102	2	0.176471	0.294118	0.290657	0.248417	1	1	1	1	1	263	2	0.209125	0.342205	0.330784	0.276075	1	1	1	1	1	TATAATATTAACTTACTGCCATGCCTCTTAATTTG[A/G]TAACACTACACGCGTAGTGTGAATTTCGAGGCCGT	for	-
psme_1_1_000930	Psme_SNP_contig20637_72	isogroup00419	contig20637	72	Affx-121644929	AX-119028286	R	2	99.4982	PolyHighResolution	PolyHighResolution	1	1	1	1	1	1	112	2	0.151786	0.232143	0.257494	0.224342	1	1	1	1	1	283	2	0.151943	0.240283	0.257713	0.224505	1	1	1	1	1	CGGACCTCTAGATCCTTCGGATGGCGGGATCTCAC[A/G]GTTCAGGCAAGGAGTACAAGGAACGAAGATGAGAT	rev	A
psme_1_1_000936	Psme_SNP_contig20669_225	isogroup00889	contig20669	225	Affx-121644236	AX-124397306	S	4	94.5825	CallRateBelowThreshold; Other	Rescued; Other	1	1	1	1	0	0	99	2	0.19697	0.252525	0.316345	0.266308	1	1	1	1	1												AGCAGAGTTATTAAATATATCAACTTCTAGAAGCT[C/G]CCCGCAATATTCAAGCTCATTTTCCCATCCTCCCA	rev	-	1	PSME_00042943-RA	97.18	9e-28	87	17	rev
psme_1_1_000941	Psme_SNP_contig20702_2255	isogroup03146	contig20702	2255	Affx-121739096	AX-124395604	R	2	98.1817	PolyHighResolution	PolyHighResolution	1	1	1	1	1	1	111	2	0.22973	0.369369	0.353908	0.291283	1	1	1	1	1	280	2	0.232143	0.342857	0.356505	0.292957	1	1	1	1	1	TGCTGAACTTCTTGGCGATGGTCACCATCTAACTC[A/G]GGATACACTGGAACTCCTGCTGACGAACTTTGAGA	rev	-	1	PSME_00023164-RA	100	4e-31	1457	1387	rev
psme_1_1_000941	Psme_SNP_contig20702_699	isogroup03146	contig20702	699	Affx-121783968	AX-118142236	Y	2	99.1635	PolyHighResolution	PolyHighResolution		1	1	1	1	1	112	2	0.165179	0.276786	0.275789	0.237759	1	1	1	1	1	279	2	0.163082	0.275986	0.272973	0.235716	1	1	1	1	1	GCCACCTACATCTCTGGATTGCAAATTTGCATCGG[C/T]TTCCAAAATTGTTCCAGTAACATACCTCCCAGGTT	rev	-	1	PSME_00023164-RA	98.59	2e-29	3015	2945	rev
psme_1_1_000952	Psme_SNP_contig20791_891	isogroup00006	contig20791	891	Affx-121705586	AX-124415270	R	2	54.5657	Other	Rescued; Other		1	0	0	0	0	62	2	0.25	0.403226	0.375	0.304688	1	1	1	1	1												ATAATCCAAATCCCTTACACCTGATAACAACTTGA[A/G]AAAATGCAAATCAGATGAAGGTAAGGCTTCCACTA	for	-
psme_1_1_000959	Psme_SNP_contig20829_1117	isogroup03254	contig20829	1117	Affx-121760787	AX-118165315	M	2	100	PolyHighResolution	PolyHighResolution		1	1	1	1	1	112	2	0.0758929	0.0982143	0.140266	0.130429	0	1	1	1	1	283	2	0.065371	0.123675	0.122195	0.114729	1	1	1	1	1	GCGGGGAGTGGAATCAGGTGACAACAATACAGTGA[A/C]AAATGTATGTTTCTTTTTCTTTATGTTTTAAATTG	for	+
psme_1_1_000959	Psme_SNP_contig20829_316	isogroup03254	contig20829	316	Affx-121777175	AX-124430915	M	2	99.9705	PolyHighResolution	PolyHighResolution		1	1	1	1	1	111	2	0.342342	0.522523	0.450288	0.348908	1	1	1	1	1	283	2	0.34629	0.480565	0.452746	0.350257	1	1	1	1	1	AGCGCATCGCGACCTGCTCCAGAGATCGGACCATA[A/C]TGGTTTTTGCGCTGAACCCTTCTGATGCCCCAACC	for	+
psme_1_1_000959	Psme_SNP_contig20829_1047	isogroup03254	contig20829	1047	Affx-121787004	AX-124421826	R	2	99.7087	Other; PolyHighResolution	Other; PolyHighResolution		1	1	1	1	1												282	2	0.0762411	0.117021	0.140857	0.130937	0	1	1	1	1	TCCTTGACTGGAAATATCTTAGCTGTTGCTGATGG[A/G]AACAACAATGTGACTCTTTGGAAGGAGGCAGTGGG	for	+
psme_1_1_000962	Psme_SNP_contig20845_1110	isogroup00856	contig20845	1110	Affx-140003859	AX-124425424	Y	2	99.7087	PolyHighResolution	PolyHighResolution		1	1	1	1	1	111	2	0.144144	0.216216	0.246733	0.216295	1	1	1	1	1	282	2	0.193262	0.315603	0.311824	0.263207	1	1	1	1	1	AATTCTGCCGTCAAATCGATATGAATCTCGGTTGG[C/T]TCAATAAACTACAGGCCTTCTCCAATCCAAAAACT	rev	-
psme_1_1_000970	Psme_SNP_contig20936_84	isogroup00827	contig20936	84	Affx-121603851	AX-123135417	R	2	97.2333	CallRateBelowThreshold; PolyHighResolution	Rescued; PolyHighResolution	1	1	1	1	1	1	106	2	0.382075	0.518868	0.472188	0.360707	1	1	1	1	1	281	2	0.409253	0.469751	0.48353	0.366629	1	1	1	1	1	TCTACAAAACCAGGCCATTTCAATGACTCGGACTC[A/G]AATAAGGCAAAACCTGCATCTGGTTGACCCCTCCG	for	-	1	PSME_00035704-RA	100	4e-31	599	529	rev
psme_1_1_000971	Psme_SNP_contig20947_357	isogroup03136	contig20947	357	Affx-140012277	AX-124408496	R	2	99.882	PolyHighResolution	PolyHighResolution		1	1	1	1	1	111	2	0.0585586	0.0810811	0.110259	0.10418	0	1	1	1	1	283	2	0.0689046	0.102473	0.128314	0.120081	0	1	1	1	1	AATCCATTGAAGCTTTAAACTCCAATCTATAATCC[A/G]AAGAATACGATCACCGCAATCTTCTTGCTTCCCTT	for	-
psme_1_1_000973	Psme_SNP_contig20959_131	isogroup01611	contig20959	131	Affx-121778457	AX-124396597	M	2	97.1209	PolyHighResolution; CallRateBelowThreshold	PolyHighResolution; Rescued	1	1	1	1	1	1	109	2	0.284404	0.348624	0.407036	0.324197	1	1	1	1	1	270	2	0.327778	0.455556	0.440679	0.34358	1	1	1	1	1	AATCAATCAAGGCTGATTAACTCTGGATCTTTCCC[A/C]AAATTAGGAGTTGTTTTCAGCCAGTGGAATCAAGA	for	-
psme_1_1_000976	Psme_SNP_contig21009_94	isogroup01000	contig21009	94	Affx-121727065	AX-124408852	Y	2	94.856	CallRateBelowThreshold	Rescued		1	1	1	1	0	94	2	0.37234	0.404255	0.467406	0.358172	1	1	1	1	1	267	2	0.337079	0.47191	0.446913	0.347048	1	1	1	1	1	GAAGATATTAATAAAGAAAACACGGAGAAAGTAAG[C/T]TCGGAGCGGCGTCTTTAATCGAACAATGGCGGCTT	rev	-
psme_1_1_000989	Psme_SNP_contig21109_320	isogroup00595	contig21109	320	Affx-121743145	AX-118182902	M	2	93.6201	Other	Rescued	1	1	1	1	1	0	104	2	0.211538	0.288462	0.33358	0.277942	1	1	1	1	1	263	2	0.192015	0.292776	0.310291	0.262151	1	1	1	1	1	GATGATCACTGACAACAAACAATTAATTAGGCTTT[A/C]CTGATGGATGTACATAATTC	for	+	1	PSME_00025793-RA	98.21	3e-21	1165	1220	for
psme_1_1_001003	Psme_SNP_contig21245_211	isogroup00031	contig21245	211	Affx-121722965	AX-124400140	R	2	74.885	Other	Rescued	1	1	1	0	0	0	71	2	0.478873	0.450704	0.499107	0.374553	1	1	1	1	1	196	2	0.438776	0.510204	0.492503	0.371223	1	1	1	1	1	ACTTCTTTTGGATATTAAAAGAAGGAAGATGAAAA[A/G]CAGCTTATTCTTGAAGGAGGTCTATTTGGGAATCT	rev	+
psme_1_1_001005	Psme_SNP_contig21273_329	isogroup00886	contig21273	329	Affx-121683102	AX-124400141	K	2	95.7218	CallRateBelowThreshold; PolyHighResolution	Rescued; PolyHighResolution	1	1	1	1	1	1	100	2	0.465	0.49	0.49755	0.373772	1	1	1	1	1	276	2	0.474638	0.521739	0.498714	0.374356	1	1	1	1	1	ACCAATCGCATTTCAAATTAAAATGAAAAATAGCA[G/T]GCTGAAAGTGGCAGAACCCCAAGGAAGAAACAAAA	rev	-
psme_1_1_001006	Psme_SNP_contig21291_47	isogroup01019	contig21291	47	Affx-121600984	AX-124424770	K	2	96.9243	Other; PolyHighResolution	Other; PolyHighResolution		1	1	1	1	1												278	2	0.149281	0.161871	0.253992	0.221736	0	0	0	0	0	CTAGATTCCTCCGATTGCAAACAGTGCGTGTCCAC[G/T]GCAAAAGCAAATCTAGTTGCGGGATGTCAAAACAC	rev	+	3	PSME_00046310-RA	100	4e-31	346	416	for
psme_1_1_001006	Psme_SNP_contig21291_141	isogroup01019	contig21291	141	Affx-121755735	AX-124433719	R	2	98.6028	NoMinorHom; PolyHighResolution	NoMinorHom; PolyHighResolution		1	1	1	1	1												279	2	0.0555556	0.0967742	0.104938	0.0994323	1	1	1	1	1	GCTGCTTCTTGCGTTATGACAGTGATAGATTTTAC[A/G]GCGACATCGAGAGTAGGAAGAGTTTGCCAGTAAGT	rev	+	1	PSME_00046310-RA	100	4e-31	440	510	for
psme_1_1_001018	Psme_SNP_contig21402_473	isogroup01032	contig21402	473	Affx-121669336	AX-119021935	K	2	99.447	PolyHighResolution	PolyHighResolution	1	1	1	1	1	1	111	2	0.274775	0.405405	0.398547	0.319127	1	1	1	1	1	283	2	0.339223	0.452297	0.448301	0.347814	1	1	1	1	1	CATACAGACATCACACCACCAGTTGTCAAAACCAT[G/T]TCCATCAAGATACAGTGACAGTTAACAAGTTCAAT	rev	-
psme_1_1_001026	Psme_SNP_contig21517_544	isogroup00318	contig21517	544	Affx-121744717	AX-124428749	Y	2	97.4199	PolyHighResolution; CallRateBelowThreshold	PolyHighResolution; Rescued		1	1	1	1	1	111	2	0.171171	0.27027	0.283743	0.243488	1	1	1	1	1	269	2	0.204461	0.334572	0.325313	0.272399	1	1	1	1	1	ATCTGCTTAGACATTCTTCAGGATAAATGGTCCTC[C/T]GCATACGAGGTTCGAACTGTCCTGCTTTCTATTCA	rev	+	2	PSME_00006088-RA	98.59	2e-29	346	416	for
psme_1_1_001027	Psme_SNP_contig21531_393	isogroup00835	contig21531	393	Affx-121656623	AX-124418754	K	2	97.6209	CallRateBelowThreshold; PolyHighResolution	Rescued; PolyHighResolution		1	1	1	1	1	107	2	0.102804	0.205607	0.18447	0.167456	1	1	1	1	1	280	2	0.0946429	0.153571	0.171371	0.156687	1	1	1	1	1	CTTTATTCAAGGATAAGCTCCTCCTTGTATTATTA[G/T]TAGTGTTATTCTTGGGACTGCTCCAAGACTCTACA	for	-
psme_1_1_001033	Psme_SNP_contig21583_81	isogroup01039	contig21583	81	Affx-121613453	AX-124397387	Y	2	99.2916	PolyHighResolution	PolyHighResolution	1	1	1	1	1	1	108	2	0.490741	0.555556	0.499829	0.374914	1	1	1	1	1	283	2	0.413428	0.466431	0.48501	0.367393	1	1	1	1	1	TTTAAGAATTCAATTCTGCAACATGTTCGTGTAGC[C/T]GAGCCATCTTTCAGATCTAATATTATAGCTCGTTT	for	+	1	PSME_00006079-RA	98.59	2e-29	48	118	for
psme_1_1_001035	Psme_SNP_contig21613_571	isogroup00424	contig21613	571	Affx-121671191	AX-124408602	R	2	96.4932	CallRateBelowThreshold; PolyHighResolution	Rescued; PolyHighResolution	1	1	1	1	1	1	108	2	0.240741	0.296296	0.365569	0.298749	1	1	1	1	1	274	2	0.260949	0.383212	0.385709	0.311323	1	1	1	1	1	GTCTATATTTTAAGCCTTTACTGTGGTTATTCACC[A/G]AAATGATGTCATCTGGTGAGTGCGTAGTATACCAT	for	+
psme_1_1_001046	Psme_SNP_contig21757_458	isogroup01041	contig21757	458	Affx-121734778	AX-124425288	R	2	99.5946	PolyHighResolution	PolyHighResolution		1	1	1	1	1	112	2	0.0892857	0.160714	0.162628	0.149404	1	1	1	1	1	281	2	0.0871886	0.131673	0.159174	0.146505	0	1	1	1	1	AGGAAGGCCAAACGATCGGAGATTGCAAGAAGATG[A/G]TACAGAAAGTTGATAAAGATGGTGATGGGGCGGTC	for	+
psme_1_1_001049	Psme_SNP_contig21797_339	isogroup01114	contig21797	339	Affx-121623515	AX-119033864	K	2	100	PolyHighResolution	PolyHighResolution	1	1	1	1	1	1	112	2	0.00446429	0.00892857	0.00888871	0.00884921	1	1	1	1	1	283	2	0.0335689	0.0600707	0.0648841	0.0627791	1	1	1	1	1	GCCATTTAAGACATGTAAACAGACCACCAGCATAT[G/T]TTCACGATATTTCTAAATTCATACACAGTCTTTAG	rev	A
psme_1_1_001060	Psme_SNP_contig21864_2330	isogroup03601	contig21864	2330	Affx-121727001	AX-124401626	Y	2	94.2478	CallRateBelowThreshold	Rescued	1	1	1	1	1	0	106	2	0.363208	0.537736	0.462576	0.355588	1	1	1	1	1	264	2	0.335227	0.390152	0.4457	0.346376	1	1	1	1	1	ACTCCTGCTCTGATCTGACGTGGCTCCCAAGAACG[C/T]ACCGTTAACCATCCCCACCCCTGAAGCAGGGGTCA	rev	-	1	PSME_00025208-RA	98.59	2e-29	162	92	rev
psme_1_1_001060	Psme_SNP_contig21864_585	isogroup03601	contig21864	585	Affx-121761595	AX-124412993	R	2	99.941	PolyHighResolution	PolyHighResolution	1	1	1	1	1	1	111	2	0.369369	0.540541	0.465871	0.357353	1	1	1	1	1	283	2	0.328622	0.381625	0.441259	0.343904	1	1	1	1	1	AGCTCTCCCCCTCTATGAGAGTATACAATGGAATC[A/G]CCGTCCCAATTTTCATCTGCAATCTTTGGCAAATA	rev	-	1	PSME_00025208-RA	98.59	2e-29	1907	1837	rev
psme_1_1_001085	Psme_SNP_contig22137_40	isogroup03158	contig22137	40	Affx-121767684	AX-124408540	Y	2	80.8972	Other	Rescued		1	1	0	0	0	81	2	0.290123	0.407407	0.411904	0.327071	1	1	1	1	1	216	2	0.321759	0.467593	0.43646	0.341212	1	1	1	1	1	TCCTCACCGTGGAAAGACCAAACCAGGAATCAAGA[C/T]CAGCTTGCTATGGCGTAGGAAGGGGACTATATGAA	rev	+
psme_1_1_001093	Psme_SNP_contig22213_109	isogroup00827	contig22213	109	Affx-121724513	AX-124428307	Y	2	80.2206	Other	Rescued		1	1	0	0	0	76	2	0.421053	0.552632	0.487535	0.36869	1	1	1	1	1	224	2	0.486607	0.553571	0.499641	0.374821	1	1	1	1	1	ATCTTTAGCATTGCAGAGACTTGCTTTTTCCTTTA[C/T]TAATATTTATGGATCCTTTGCTTGAATCCAATGTT	for	-
psme_1_1_001094	Psme_SNP_contig22216_359	isogroup03047	contig22216	359	Affx-121783715	AX-124399552	R	2	97.0874	PolyHighResolution	PolyHighResolution		1	1	1	1	1	111	2	0.238739	0.351351	0.363485	0.297424	1	1	1	1	1	274	2	0.24635	0.39781	0.371324	0.302383	1	1	1	1	1	TGGTATTCCTCGTTTGGTACCTCAGTCAGCCCGAA[A/G]AAGTAATGTCCGATGAAGCCGTTGGAGTGCTGGCC	for	-	2	PSME_00056473-RA	98.59	2e-29	392	322	rev
psme_1_1_001094	Psme_SNP_contig22216_614	isogroup03047	contig22216	614	Affx-139999677	AX-124410767	R	2	99.5611	PolyHighResolution	PolyHighResolution		1	1	1	1	1	112	2	0.0982143	0.196429	0.177136	0.161448	1	1	1	1	1	283	2	0.0689046	0.130742	0.128314	0.120081	1	1	1	1	1	ACTGCGCGGGTTGTGGCCGAGAGATGGTCTGAAAC[A/G]GCCTGCAGCTTGTTGCAGAAGAAGTCGCCCGCTGT	for	-	1	PSME_00056473-RA	100	4e-31	137	67	rev
psme_1_1_001107	Psme_SNP_contig22311_121	isogroup03053	contig22311	121	Affx-121661352	AX-119024062	Y	2	99.447	PolyHighResolution	PolyHighResolution		1	1	1	1	1	112	2	0.3125	0.446429	0.429688	0.337372	1	1	1	1	1	281	2	0.357651	0.494662	0.459474	0.353916	1	1	1	1	1	CCAGTATGGTCAAAGTAAGCCACGTTGCACTGAAA[C/T]TCAAGAGCAAAGTGCCAATGTTTTCTTTGACGATA	for	+
psme_1_1_001107	Psme_SNP_contig22311_1479	isogroup03053	contig22311	1479	Affx-121674589	AX-119020506	K	2	95.2279	Other; PolyHighResolution	Rescued; PolyHighResolution	1	1	1	1	1	1	103	2	0.281553	0.427184	0.404562	0.322727	1	1	1	1	1	276	2	0.327899	0.503623	0.440762	0.343627	1	1	1	1	1	TTACTATCATAGCATCTAAGGGAATTCCTTTTCTT[G/T]ATGGGCTGGAAGA	for	+
psme_1_1_001107	Psme_SNP_contig22311_1122	isogroup03053	contig22311	1122	Affx-121753924	AX-124418542	Y	2	99.1813	PolyHighResolution	PolyHighResolution		1	1	1	1	1	110	2	0.0636364	0.127273	0.119174	0.112072	1	1	1	1	1	281	2	0.101423	0.188612	0.182274	0.165662	1	1	1	1	1	TTCTGTTAAATTTTGAACTCTTAACTGGAAAAGGT[C/T]TACTGAAAGGCACCGGGTTCTTAGATTTTTTGTAT	rev	+	1	PSME_00028787-RA	98.59	2e-29	815	885	for
psme_1_1_001108	Psme_SNP_contig22339_57	isogroup00118	contig22339	57	Affx-121639857	AX-119029637	R	2	89.332	Other	Rescued	1	1	1	1	0	0	83	2	0.283133	0.39759	0.405937	0.323545	1	1	1	1	1	242	2	0.262397	0.301653	0.387089	0.31217	0	1	1	0	1	TTCATTGTTGGAGAAAGCTGCAGGAGGCCTCGTTG[A/G]AGGGGGGAGGAAGGAGATTTTTACACCTATGTACT	for	+	2	PSME_00042479-RA	97.18	9e-28	297	367	for
psme_1_1_001113	Psme_SNP_contig22410_294	isogroup01504	contig22410	294	Affx-121674181	AX-119020486	Y	2	86.4312	Other; CallRateBelowThreshold	Rescued	1	1	1	1	0	0	88	2	0.335227	0.420455	0.4457	0.346376	1	1	1	1	1	244	2	0.39959	0.372951	0.479836	0.364715	0	1	1	0	1	GTCACATACTTTCTTCCATTTCAAACATTAATGCC[C/T]TGCCATACATACTTCCATGCCAATTAGAAAAGTCC	for	+
psme_1_1_001114	Psme_SNP_contig22418_804	isogroup01553	contig22418	804	Affx-121697183	AX-119014602	R	2	99.7934	PolyHighResolution	PolyHighResolution	1	1	1	1	1	1	112	2	0.0669643	0.133929	0.12496	0.117153	1	1	1	1	1	283	2	0.0547703	0.0954064	0.103541	0.0981807	1	1	1	1	1	GTCATTGTCCAATCTGGATGCTGAAGTAAGTTGCG[A/G]AACAATTCGACCATAAAGTCCATAGCCCTTGTCAG	for	-
psme_1_1_001114	Psme_SNP_contig22418_273	isogroup01553	contig22418	273	Affx-121705522	AX-124412422	K	2	99.941	PolyHighResolution	PolyHighResolution		1	1	1	1	1	112	2	0.0669643	0.133929	0.12496	0.117153	1	1	1	1	1	283	2	0.0530035	0.0918728	0.100388	0.0953494	1	1	1	1	1	GTTATTTAAAAAGTATGACCATCCCAGATGAGAGA[G/T]GTAAATCCATAGCTCTTGACAGGTAAAAAAGATTC	for	-
psme_1_1_001132	Psme_SNP_contig22609_874	isogroup04465	contig22609	874	Affx-121689524	AX-119016579	Y	2	73.7968	Other	Other; Rescued		1	0	0	0	0												193	2	0.494819	0.585492	0.499946	0.374973	1	1	1	1	1	GGAACAAGTTTGATCTGTACACTTGCTTTTCCGAA[C/T]AAGTATGTACTCTTCGAAGCAAATCCTGCACCAGA	rev	-	2	PSME_00001206-RA	100	4e-31	299	229	rev
psme_1_1_001132	Psme_SNP_contig22609_1087	isogroup04465	contig22609	1087	Affx-121694109	AX-124401469	Y	2	99.8563	PolyHighResolution	PolyHighResolution		1	1	1	1	1	112	2	0.102679	0.1875	0.184271	0.167293	1	1	1	1	1	282	2	0.072695	0.138298	0.134821	0.125733	1	1	1	1	1	CAGTACATGCAGATACGCCCTCCTTCGCGACCCGC[C/T]ATTGCCATTCTCGACCAGTCTAGTGTTTTATCAAA	rev	-	1	PSME_00001206-RA	100	4e-31	86	16	rev
psme_1_1_001134	Psme_SNP_contig22624_728	isogroup04466	contig22624	728	Affx-121631331	AX-124428623	R	2	99.4687	PolyHighResolution	PolyHighResolution	1	1	1	1	1	1	112	2	0.125	0.232143	0.21875	0.194824	1	1	1	1	1	283	2	0.127208	0.233216	0.222053	0.197399	1	1	1	1	1	CTGTTTTGAGGCCTTAATGGTAGCTTGTAATATAC[A/G]AGAATTAAGAATGAGAGCCATCCATGGAACTGCAT	rev	-	1	PSME_00045957-RA	98.59	2e-29	378	308	rev
psme_1_1_001134	Psme_SNP_contig22624_269	isogroup04466	contig22624	269	Affx-121747160	AX-118178457	R	2	97.4477	CallRateBelowThreshold; PolyHighResolution	Rescued; PolyHighResolution		1	1	1	1	1	107	2	0.121495	0.242991	0.213468	0.190684	1	1	1	1	1	281	2	0.115658	0.217082	0.204563	0.18364	1	1	1	1	1	TGAGCATCCACATATCCCCACATTGGGGGAAAGTC[A/G]TAAATCTCAAGAAGCATGGCCAGCACTCCCCCAAA	rev	-	1	PSME_00045957-RA	100	4e-31	837	767	rev
psme_1_1_001141	Psme_SNP_contig22674_376	isogroup03034	contig22674	376	Affx-121596060	AX-124404252	Y	2	76.3273	Other	Rescued		1	1	0	0	0	76	2	0.256579	0.302632	0.381492	0.308724	1	1	1	1	1	196	2	0.313776	0.331633	0.430641	0.337915	0	1	1	1	1	TAATGAGACGCTGATAGATCCATGAGATCCCTGAG[C/T]TGGAGCACCAGCTGAGGCCGCAGATTCGGGTATGT	for	-	3	PSME_00007896-RA	98.59	2e-29	3021	2951	rev
psme_1_1_001141	Psme_SNP_contig22674_1517	isogroup03034	contig22674	1517	Affx-121632998	AX-124415440	Y	2	73.9405	Other	Rescued		1	0	0	0	0	69	2	0.246377	0.405797	0.371351	0.3024	1	1	1	1	1	191	2	0.387435	0.596859	0.474658	0.362008	0	1	1	0	1	AATATTGGCACAATTTTCGATGATCTTTTACCGGA[C/T]GGCTGTGTCGAGTTGCCCGATAACGGTGCCAAATT	for	-	3	PSME_00036405-RA	100	4e-31	788	718	rev
psme_1_1_001152	Psme_SNP_contig22811_490	isogroup06458	contig22811	490	Affx-121779730	AX-118146424	Y	2	100	PolyHighResolution	PolyHighResolution		1	1	1	1	1	112	2	0.107143	0.178571	0.191327	0.173024	1	1	1	1	1	283	2	0.139576	0.236749	0.240189	0.211344	1	1	1	1	1	TCTTTGGGAGATACACAGATTTCGTACTTCAAGTC[C/T]TCCACAGGGCTGGGGGGAATGCCGAGCTCGTCGTC	for	-
psme_1_1_001160	Psme_SNP_contig22904_61	isogroup01630	contig22904	61	Affx-121616658	AX-124411313	R	2	91.2445	Other	Rescued	1	1	1	1	0	0	102	2	0.161765	0.186275	0.271194	0.234421	0	1	1	1	1	249	2	0.154618	0.164659	0.261423	0.227252	0	0	0	0	0	AAGAGCGAGCCATAGAATTAAAACGGCCGGGGTTG[A/G]CGTCATAACACGGAGCATCTTGCTAGCACAGATAA	for	X	4	PSME_00051412-RA	100	4e-31	93	23	rev
psme_1_1_001173	Psme_SNP_contig23068_1423	isogroup03619	contig23068	1423	Affx-121656829	AX-119025209	Y	2	100	PolyHighResolution	PolyHighResolution	1	1	1	1	1	1	112	2	0.40625	0.526786	0.482422	0.366056	1	1	1	1	1	283	2	0.404594	0.5053	0.481795	0.365732	1	1	1	1	1	TTGTCTAAGCCATAAGCTATAGCTGCAGCTGTAGG[C/T]TCATTGATAATACGAGCAACATTCAAGCCGGCAAT	rev	-	1	PSME_00030056-RA	100	4e-31	785	715	rev
psme_1_1_001173	Psme_SNP_contig23068_2147	isogroup03619	contig23068	2147	Affx-121664334	AX-124432129	M	2	80.0942	Other	Rescued; Other		1	1	0	0	0	86	2	0.343023	0.5	0.450717	0.349144	1	1	1	1	1												TGGGTTTCAGTTGCTTCACCCTCTGCAACCCACCA[A/C]CGAAT	for	-	1	PSME_00030056-RA	97.56	4e-13	61	21	rev
psme_1_1_001173	Psme_SNP_contig23068_1618	isogroup03619	contig23068	1618	Affx-121703048	AX-124423021	Y	2	98.3588	PolyHighResolution	PolyHighResolution		1	1	1	1	1	108	2	0.393519	0.527778	0.477323	0.363405	1	1	1	1	1	280	2	0.4	0.507143	0.48	0.3648	1	1	1	1	1	ATAGCACTGATTTCCTCAGGGCTAAACACTTTCGT[C/T]TCTCCATCTCGGATCTGAACTTGGATATAAGGTTT	rev	-	1	PSME_00030056-RA	100	4e-31	590	520	rev
psme_1_1_001180	Psme_SNP_contig23130_1514	isogroup01033	contig23130	1514	Affx-121605536	AX-124402582	K	2	85.8152	Other	Rescued		1	1	1	0	0	80	2	0.35	0.475	0.455	0.351487	1	1	1	1	1	238	2	0.321429	0.47479	0.436224	0.341079	1	1	1	1	1	CAGAGTCCTTGTGTGGCAACCGGCAATGGCATAGG[G/T]AAACGGTTTCAAGTCTGGAGTTTTTCTTCACCTTT	rev	-
psme_1_1_001190	Psme_SNP_contig23215_370	isogroup00594	contig23215	370	Affx-121651314	AX-119026627	R	2	99.0042	PolyHighResolution	PolyHighResolution	1	1	1	1	1	1	111	2	0.135135	0.216216	0.233747	0.206428	1	1	1	1	1	282	2	0.0815603	0.148936	0.149816	0.138594	1	1	1	1	1	TGTGCCCTGTGTGGTGTCCCCAATTGGGGAAATTC[A/G]GTGTTATAATTAACATGTGGAGTATACAATGCCTG	rev	-	1	PSME_00007985-RA	100	4e-31	1108	1038	rev
psme_1_1_001191	Psme_SNP_contig23229_1365	isogroup00002	contig23229	1365	Affx-121673155	AX-119020817	Y	2	99.5277	PolyHighResolution	PolyHighResolution	1	1	1	1	1	1	112	2	0.285714	0.375	0.408163	0.324865	1	1	1	1	1	283	2	0.249117	0.342756	0.374115	0.304134	1	1	1	1	1	AGATTCAGCAATGTTTCCTGGCCCAGTTCATCATG[C/T]CGCAGTGTTGCAGTTCGATGTAAAGCAAGAAGTGT	rev	-	1	PSME_00004180-RA	100	4e-31	353	283	rev
psme_1_1_001193	Psme_SNP_contig23239_1006	isogroup04398	contig23239	1006	Affx-121686223	AX-119017448	Y	2	98.1934	PolyHighResolution	PolyHighResolution		1	1	1	1	1	111	2	0.283784	0.423423	0.406501	0.32388	1	1	1	1	1	277	2	0.341155	0.509025	0.449537	0.348495	1	1	1	1	1	AGCTTTGCAAGGATTGCCCAGTTGCTGGAATAACT[C/T]CTGTAGGGGTTACAGAAGTTGGTGACTTGTAATCT	for	-	1	PSME_00031581-RA	100	4e-31	508	438	rev
psme_1_1_001193	Psme_SNP_contig23239_897	isogroup04398	contig23239	897	Affx-121693263	AX-124397453	Y	2	100	PolyHighResolution; NoMinorHom	PolyHighResolution; NoMinorHom		1	1	1	1	1	112	1	0	0	0	0	0	0	0	0	0												TGCTGCAACTGTGGTGGAGAGGAATATGTCTCTGC[C/T]GCTAATATGCCTTCTGGACTTGACAGTGAACTAAA	rev	-	1	PSME_00031581-RA	98.59	2e-29	617	547	rev
psme_1_1_001212	Psme_SNP_contig23440_487	isogroup03022	contig23440	487	Affx-121610410	AX-119037417	R	2	97.1565	Other; PolyHighResolution	Other; PolyHighResolution		1	1	1	1	1												278	2	0.0593525	0.104317	0.11166	0.105426	1	1	1	1	1	CTAAGACGAATACGCCAATTCTTAAGAACCATCCC[A/G]TTAGATGAGATACATAATCAACACATTCTTACAAC	for	-
psme_1_1_001219	Psme_SNP_contig23533_1029	isogroup01856	contig23533	1029	Affx-121644336	AX-119028444	R	2	99.7678	PolyHighResolution	PolyHighResolution		1	1	1	1	1	112	2	0.120536	0.205357	0.212014	0.189539	1	1	1	1	1	282	2	0.143617	0.230496	0.245982	0.215729	1	1	1	1	1	TTGTTGCCAACAAGGACAATAATCACATCGCTACC[A/G]CGCTCAGTGCGTACTTCTTCAATCCACCGTGCAGT	for	-	1	PSME_00042189-RA	98.59	2e-29	389	319	rev
psme_1_1_001219	Psme_SNP_contig23533_605	isogroup01856	contig23533	605	Affx-121687100	AX-124397012	R	2	98.5281	PolyHighResolution	PolyHighResolution		1	1	1	1	1	108	2	0.0833333	0.166667	0.152778	0.141107	1	1	1	1	1	282	2	0.0673759	0.106383	0.125673	0.117776	0	1	1	1	1	ATGTCCATATGAATCCTGTTTATTGAATTAACTCT[A/G]AAAAGATAATCTTGAGCTATAGCTAAACCAACGTT	for	-	1	PSME_00042189-RA	100	4e-31	813	743	rev
psme_1_1_001219	Psme_SNP_contig23533_410	isogroup01856	contig23533	410	Affx-121741422	AX-124418901	Y	2	94.7596	Other; CallRateBelowThreshold	Rescued		1	1	1	1	0	102	2	0.0637255	0.127451	0.119329	0.112209	1	1	1	1	1	271	2	0.0627306	0.095941	0.117591	0.110677	0	1	1	1	1	CTACCAGTGATATACATGCCTTAAGAAATCAATGT[C/T]CTATCTCTCAAATGTATCTCAAAGAGAAATAGCAA	for	-
psme_1_1_001220	Psme_SNP_contig23544_409	isogroup00001	contig23544	409	Affx-121773363	AX-118152298	M	2	99.9705	PolyHighResolution	PolyHighResolution	1	1	1	1	1	1	112	2	0.133929	0.232143	0.231983	0.205075	1	1	1	1	1	283	2	0.14841	0.254417	0.252769	0.220823	1	1	1	1	1	TGATCTGATTTGAATTGAATTGCAATGGATCAGAG[A/C]CGGAGTATTAACCAAATTGGGATATGCGGGAAGGA	for	-
psme_1_1_001223	Psme_SNP_contig23554_1830	isogroup00001	contig23554	1830	Affx-121628852	AX-119032611	Y	2	74.5013	Other	Other; Rescued	1	1	1	0	0	0												199	2	0.429648	0.59799	0.490101	0.370002	0	1	1	1	1	AAAACTCTAGCATTCTCAAACTCCACAAGCAACTT[C/T]TCCTGGTTTGTAACAAACTGGGGAGATATATAACC	for	-	1	PSME_00000537-RA	100	4e-31	830	760	rev
psme_1_1_001230	Psme_SNP_contig23612_990	isogroup02498	contig23612	990	Affx-121594338	AX-123135977	R	2	99.5906	PolyHighResolution	PolyHighResolution		1	1	1	1	1	111	2	0.225225	0.432432	0.348998	0.288098	1	1	1	1	1	282	2	0.310284	0.457447	0.428015	0.336417	1	1	1	1	1	GGATTTGGCTGTAACTGAAACTGGACTGCCTTGGA[A/G]CTATAATGTTACGCTCTTGCCAATGGAATTGCAGA	rev	-
psme_1_1_001230	Psme_SNP_contig23612_849	isogroup02498	contig23612	849	Affx-121706208	AX-119012179	Y	2	99.5572	PolyHighResolution	PolyHighResolution		1	1	1	1	1	112	2	0.290179	0.419643	0.41195	0.327099	1	1	1	1	1	283	2	0.282686	0.416961	0.405549	0.323314	1	1	1	1	1	TTGGAATTCGTCGTCCAGTAGTTACTCGAAGTGAA[C/T]GAAAACAATTCAGCAATGGATTGATTCGAGGGAGG	for	-
psme_1_1_001230	Psme_SNP_contig23612_728	isogroup02498	contig23612	728	Affx-121711172	AX-124419078	R	2	99.6753	PolyHighResolution	PolyHighResolution		1	1	1	1	1	111	2	0.40991	0.531532	0.483768	0.366752	1	1	1	1	1	283	2	0.328622	0.452297	0.441259	0.343904	1	1	1	1	1	GAGGATGCCTTGGCCCGATCTTCGTCGTCCTTCGG[A/G]TCCCCTGAATCCAGAGATAGAGCCGCGAAACTGTT	rev	-
psme_1_1_001231	Psme_SNP_contig23613_1356	isogroup07025	contig23613	1356	Affx-121719850	AX-124413402	Y	2	99.7382	PolyHighResolution	PolyHighResolution		1	1	1	1	1	112	2	0.0625	0.107143	0.117188	0.110321	1	1	1	1	1	282	2	0.0514184	0.0957447	0.0975492	0.0927912	1	1	1	1	1	GCTGTGCTTCTTCCATGGCAAAAGAGCCCACGTTT[C/T]TACCTTGTTTTTGGTCAGCTTTGGCAGCCTCTATA	for	-
psme_1_1_001231	Psme_SNP_contig23613_538	isogroup07025	contig23613	538	Affx-121730268	AX-124402044	K	2	85.6893	Other	Rescued		1	1	1	0	0	92	2	0.380435	0.456522	0.471408	0.360295	1	1	1	1	1	230	2	0.391304	0.504348	0.476371	0.362906	1	1	1	1	1	GGTTTCTTGACAAAGGTCATAGGGTCTGAAGGAAA[G/T]CTTCTAAGCTTTCCAGCTATCAGATGATGGTGCTT	for	-
psme_1_1_001231	Psme_SNP_contig23613_1418	isogroup07025	contig23613	1418	Affx-121737817	AX-124432747	Y	2	99.9705	PolyHighResolution	PolyHighResolution		1	1	1	1	1	112	2	0.151786	0.25	0.257494	0.224342	1	1	1	1	1	283	2	0.173145	0.268551	0.286331	0.245339	1	1	1	1	1	GCCTCTATATGTTCACAAGGTACATCCTCAAACTT[C/T]TCAGAATCTACACTAATTGATCTGCTTATAAATTC	for	-
psme_1_1_001240	Psme_SNP_contig23704_724	isogroup00154	contig23704	724	Affx-121785850	AX-124425273	R	2	90.8529	CallRateBelowThreshold	Rescued		1	1	1	0	0	95	2	0.178947	0.336842	0.29385	0.250676	1	1	1	1	1	251	2	0.191235	0.286853	0.309328	0.261486	1	1	1	1	1	ATCTTTCCTTTTGCTCGTCCACTTTCCTGGAGTTT[A/G]AAAGCCTCTATCACATCAGAAAATGAATAAGGGCT	for	-	2	PSME_00024224-RA	97.18	9e-28	1040	970	rev
psme_1_1_001263	Psme_SNP_contig23863_57	isogroup05943	contig23863	57	Affx-121640286	AX-124415937	K	2	87.521	Other	Other; Rescued	1	1	1	1	0	0												228	2	0.254386	0.385965	0.379347	0.307395	1	1	1	1	1	TCCATTTCCTACTTTTCTTCATTATTAAATGTATA[G/T]GGAAAGCAAAATCCTATCATTTTGAGGTAGGGAAG	rev	+
psme_1_1_001271	Psme_SNP_contig23921_202	isogroup00189	contig23921	202	Affx-121703505	AX-124433700	M	2	76.808	Other	Rescued; Other		1	0	0	0	0	73	2	0.376712	0.534247	0.4696	0.359338	1	1	1	1	1												AACGAATTGTGCCATCATTCAAAACCCCTAGGTAC[A/C]CTTTCTCAAAACTACCAACTTCTAACAAGTTGGCC	rev	-
psme_1_1_001271	Psme_SNP_contig23921_1645	isogroup00189	contig23921	1645	Affx-140010341	AX-124403144	K	2	96.7015	PolyHighResolution; CallRateBelowThreshold	PolyHighResolution; Rescued		1	1	1	1	1	107	2	0.0700935	0.140187	0.130361	0.121864	1	1	1	1	1	268	2	0.136194	0.13806	0.23529	0.20761	0	0	0	0	0	TGTTCTTGCTACACAGCTCAGCTGGAATGTGTCCA[G/T]TTAATTGGTTGTCAGCTAAAGTTAATTGTAGAAGG	for	-
psme_1_1_001288	Psme_SNP_contig24061_1071	isogroup03045	contig24061	1071	Affx-121624960	AX-124423399	R	2	88.4817	Other	Other; Rescued		1	1	1	0	0												248	2	0.118952	0.205645	0.209604	0.187637	1	1	1	1	1	TCGAAGGCCCGTTTCATGACGGTGTAATTCGTTCC[A/G]GGAGGACCTGAACCGATCACGAAGGGATTCGGCAT	rev	-
psme_1_1_001288	Psme_SNP_contig24061_1293	isogroup03045	contig24061	1293	Affx-121739932	AX-118186104	Y	2	99.2147	PolyHighResolution	PolyHighResolution		1	1	1	1	1	109	2	0.114679	0.192661	0.203055	0.18244	1	1	1	1	1	280	2	0.123214	0.210714	0.216065	0.192723	1	1	1	1	1	CCTGCCGTGGCTGGTCCATTAATTTTCTGTACATT[C/T]AATCCAAGGCCCGCCATTTCTGCTTCTACAAAACT	for	-
psme_1_1_001288	Psme_SNP_contig24061_1161	isogroup03045	contig24061	1161	Affx-121754181	AX-124432487	R	2	99.6536	PolyHighResolution	PolyHighResolution		1	1	1	1	1	112	2	0.0803571	0.142857	0.1478	0.136877	1	1	1	1	1	281	2	0.103203	0.177936	0.185104	0.167972	1	1	1	1	1	ACGCTCAAATCAGGACCGGACCCATTCTGATCTAC[A/G]CCTTGGCAGGCTTTTATATTCAACGAAACTCTTTT	for	-
psme_1_1_001299	Psme_SNP_contig24196_153	isogroup00899	contig24196	153	Affx-121675553	AX-124397190	Y	2	99.941	NoMinorHom; PolyHighResolution	NoMinorHom; PolyHighResolution	1	1	1	1	1	1												283	2	0.0300353	0.0530035	0.0582664	0.0565689	1	1	1	1	1	AAAATGTCTGAAAATTAAACCGTTGTATCTAAGAT[C/T]TGGTTTCGTTTCCTGTCGATTCTTGAAAGTTTTGT	rev	+
psme_1_1_001299	Psme_SNP_contig24196_259	isogroup00899	contig24196	259	Affx-121729122	AX-119006052	Y	2	85.6203	Other	Rescued	1	1	1	1	0	0	93	2	0.311828	0.408602	0.429183	0.337084	1	1	1	1	1	239	2	0.286611	0.422594	0.40893	0.325318	1	1	1	1	1	CGGCCTTCCTACGGCTTTTATTTAAAGAATTTCTC[C/T]TTCTTTATACAGATATCTCCAGGGCTCGGTTTGAA	rev	+
psme_1_1_001302	Psme_SNP_contig24234_238	isogroup00118	contig24234	238	Affx-121776809	AX-124402923	R	2	99.7972	PolyHighResolution	PolyHighResolution	1	1	1	1	1	1	112	2	0.325893	0.491071	0.439373	0.342849	1	1	1	1	1	282	2	0.329787	0.390071	0.442055	0.344349	1	1	1	1	1	TAGAATATGTAAATGCCGCAGAGAAGATGAGGTGA[A/G]ATTTTGCCTTTCGGCCCCCAGAAAAGTTCCTTTGT	rev	+
psme_1_1_001313	Psme_SNP_contig24358_295	isogroup00054	contig24358	295	Affx-121760602	AX-124411314	Y	2	98.8271	PolyHighResolution	PolyHighResolution	1	1	1	1	1	1	111	2	0.472973	0.441441	0.498539	0.374268	1	1	1	1	1	281	2	0.469751	0.483986	0.49817	0.374083	1	1	1	1	1	AGATCATTCAGTGGATACACATCAGCTGGCAGCTC[C/T]ATGGGACCTAGAACTTTTGGTCACACAGGTTTCAC	for	A
psme_1_1_001323	Psme_SNP_contig24460_55	isogroup00516	contig24460	55	Affx-121679585	AX-124429738	R	2	94.9344	CallRateBelowThreshold	Rescued		1	1	1	1	0	97	2	0.458763	0.443299	0.496599	0.373294	1	1	1	1	1	261	2	0.478927	0.490421	0.499112	0.374556	1	1	1	1	1	GAATTCTCAGAGCCTTGAGCAGACTTTCGCGCCGA[A/G]GATCGACGGGTTACGATTTATTGAAACTCTGGTGA	for	+
psme_1_1_001323	Psme_SNP_contig24460_233	isogroup00516	contig24460	233	Affx-121702574	AX-124409924	K	2	99.1184	PolyHighResolution	PolyHighResolution		1	1	1	1	1	112	2	0.183036	0.294643	0.299067	0.254347	1	1	1	1	1	282	2	0.177305	0.297872	0.291736	0.249181	1	1	1	1	1	TTTTTAAATTTAATTAGCTATGATATTTCCGGCGT[G/T]GATCGGTAAAAGTAGCTGTGCTGACTTTCAATTAG	rev	+
psme_1_1_001323	Psme_SNP_contig24460_462	isogroup00516	contig24460	462	Affx-121726767	AX-124398685	Y	2	98.772	PolyHighResolution	PolyHighResolution		1	1	1	1	1	106	2	0.103774	0.207547	0.186009	0.16871	1	1	1	1	1	280	2	0.117857	0.207143	0.207934	0.186315	1	1	1	1	1	GTACTTTTTTATAATATCGCCGGCTGTGCGCTGCT[C/T]TCTGCCACGATCGAAAATTGGAGGCTTGTGCCGTA	rev	+
psme_1_1_001326	Psme_SNP_contig24509_1078	isogroup00209	contig24509	1078	Affx-121622249	AX-124424208	R	2	87.0426	CallRateBelowThreshold; Other	Rescued		1	1	1	0	0	88	2	0.3125	0.465909	0.429688	0.337372	1	1	1	1	1	225	2	0.326667	0.466667	0.439911	0.34315	1	1	1	1	1	TTATGTAGAATCCCTCCTCGTAACGTTCCAGCTTC[A/G]GATGTTGCTCCCTGTTGAGGCCTCCGTGAACCCCT	for	-	2	PSME_00037306-RA	100	4e-31	1865	1795	rev
psme_1_1_001328	Psme_SNP_contig24521_75	isogroup03190	contig24521	75	Affx-121685574	AX-124397074	K	2	78.453	Other	Rescued		1	1	0	0	0	87	2	0.321839	0.45977	0.436517	0.341244	1	1	1	1	1	211	2	0.293839	0.398104	0.414995	0.328885	1	1	1	1	1	TATATCAATTACCAAACTGAACTGCACAGCGTGGA[G/T]ATTATACTCTGTCTCCACTGTACTATATATATCCG	for	+
psme_1_1_001328	Psme_SNP_contig24521_1033	isogroup03190	contig24521	1033	Affx-121732346	AX-119005190	Y	2	75.9693	Other	Other; Rescued		1	0	0	0	0												182	2	0.409341	0.467033	0.483562	0.366646	1	1	1	1	1	TTTGTAGGAACAGGATCCGGTGATTTGGCTTCCTT[C/T]GACATGAGGACAGGAAAATTACTGGGTTCTTTCAA	for	+	1	PSME_00000426-RA	100	4e-31	991	1061	for
psme_1_1_001328	Psme_SNP_contig24521_405	isogroup03190	contig24521	405	Affx-121783842	AX-124418970	Y	2	92.6539	CallRateBelowThreshold	Rescued		1	1	1	1	0	93	2	0.344086	0.408602	0.451382	0.349509	1	1	1	1	1	265	2	0.292453	0.343396	0.413848	0.328213	0	1	1	1	1	AAACCCTAGGCTTGGAGTTGCAAGAAAGAACAGAG[C/T]TGTAGAGATACTTGACCCAAGAAATGGAGCAGTTT	for	+	1	PSME_00000426-RA	100	2e-10	442	475	for
psme_1_1_001334	Psme_SNP_contig24587_80	isogroup03053	contig24587	80	Affx-121621050	AX-119034604	R	2	80.5174	Other	Rescued	1	1	1	0	0	0	82	2	0.286585	0.45122	0.408908	0.325305	1	1	1	1	1	217	2	0.292627	0.428571	0.413993	0.328298	1	1	1	1	1	ACCAAACAATGTTATGCTGCAGCCTTTTGACATAA[A/G]ACCTTAATATTAGCATGGTCCTTGAAAAAACGTTA	rev	-
psme_1_1_001337	Psme_SNP_contig24622_989	isogroup00981	contig24622	989	Affx-121607052	AX-124426491	R	2	98.41	PolyHighResolution	PolyHighResolution		1	1	1	1	1	107	2	0.233645	0.373832	0.35811	0.293989	1	1	1	1	1	282	2	0.219858	0.347518	0.343041	0.284202	1	1	1	1	1	ATGCAAGATTGTGTTTGTGATATGCTGTCTTAGAC[A/G]GAGGCAGTTAGATTAGACTAGTGGGCCCTATGTCT	rev	+
psme_1_1_001337	Psme_SNP_contig24622_406	isogroup00981	contig24622	406	Affx-121738573	AX-119003421	R	2	92.5593	CallRateBelowThreshold	Rescued		1	1	1	1	0	102	2	0.308824	0.382353	0.426903	0.33578	1	1	1	1	1	266	2	0.261278	0.417293	0.386024	0.311517	1	1	1	1	1	TTGTTTTGGAATATCGGTCTGGTATTAATACAGCA[A/G]AAGAGATTGCATTCTAGACATAGGAAAAATGCGAG	for	+
psme_1_1_001337	Psme_SNP_contig24622_172	isogroup00981	contig24622	172	Affx-121747765	AX-118177671	Y	2	100	PolyHighResolution	PolyHighResolution		1	1	1	1	1	112	2	0.138393	0.223214	0.238481	0.210044	1	1	1	1	1	283	2	0.15371	0.257951	0.260167	0.226323	1	1	1	1	1	CCAACAATGGTCGGGTCCTGGTTCAACAGTTGGGT[C/T]TTAGATGAAGTTGGTGCACGGCTTTTCAATGATGC	rev	+
psme_1_1_001337	Psme_SNP_contig24622_56	isogroup00981	contig24622	56	Affx-121774666	AX-118150836	Y	2	99.7087	PolyHighResolution	PolyHighResolution	1	1	1	1	1	1	112	2	0.232143	0.375	0.356505	0.292957	1	1	1	1	1	282	2	0.207447	0.336879	0.328825	0.274762	1	1	1	1	1	TGGTTGTAGCTGTGGTGGCCAAGATGACCTGTAGC[C/T]GATGCTGTTGTAGCTGCTGAGAGTTAAAAGTTGAT	rev	+
psme_1_1_001341	Psme_SNP_contig24688_83	isogroup01591	contig24688	83	Affx-121787743	AX-118137883	K	2	93.6669	CallRateBelowThreshold	Rescued		1	1	1	1	0	107	2	0.275701	0.439252	0.39938	0.319628	1	1	1	1	1	255	2	0.276471	0.364706	0.400069	0.320042	1	1	1	1	1	TCCATTGAAAAAACGGTGTATTGTAGAACATCAAA[G/T]TAAAGCCAATGATAATGAAATCCGCTCAAACACAA	for	-	1	PSME_00050084-RA	100	4e-31	844	774	rev
psme_1_1_001344	Psme_SNP_contig24717_206	isogroup00439	contig24717	206	Affx-121712891	AX-119010263	R	2	97.9356	Other; PolyHighResolution	Rescued; PolyHighResolution	1	1	1	1	1	1	111	2	0.31982	0.459459	0.43507	0.340427	1	1	1	1	1	276	2	0.378623	0.474638	0.470535	0.359834	1	1	1	1	1	AGGGCATTACAAATACTGTACATCACTTGCTGGAT[A/G]GTATGCATTATGCCGAAGGTTATACACCCCAGGCA	rev	-
psme_1_1_001349	Psme_SNP_contig24805_536	isogroup06724	contig24805	536	Affx-121609274	AX-124420069	K	2	99.8268	PolyHighResolution	PolyHighResolution		1	1	1	1	1	112	2	0.174107	0.348214	0.287588	0.246234	1	1	1	1	1	282	2	0.242908	0.379433	0.367807	0.300166	1	1	1	1	1	GATAATCCAGTTGAATATTTACTGACATCGTATGA[G/T]TCACTCCAAACTGCCAATCTGATTCAGGACTCCCC	rev	-
psme_1_1_001349	Psme_SNP_contig24805_1115	isogroup06724	contig24805	1115	Affx-121611834	AX-124398378	K	2	100	PolyHighResolution	PolyHighResolution		1	1	1	1	1	112	2	0.133929	0.25	0.231983	0.205075	1	1	1	1	1	283	2	0.0812721	0.155477	0.149334	0.138184	1	1	1	1	1	CCAAATAAGGGAATGCGTATGAAACATCCCTCACA[G/T]ATGAATTTGTTGTTTGGCCATTTTTTAGATGCCCA	for	-	1	PSME_00041843-RA	100	4e-31	1154	1084	rev
psme_1_1_001349	Psme_SNP_contig24805_577	isogroup06724	contig24805	577	Affx-121732742	AX-124409578	K	2	99.4135	PolyHighResolution	PolyHighResolution		1	1	1	1	1	110	2	0.413636	0.536364	0.485083	0.36743	1	1	1	1	1	282	2	0.464539	0.475177	0.497485	0.373739	1	1	1	1	1	CCAAACTGCCAATCTGATTCAGGACTCCCCAACAT[G/T]TGGCATTTCAACCCGTAGATCTTTGTTGTTTTAAA	rev	-
psme_1_1_001360	Psme_SNP_contig24934_674	isogroup02058	contig24934	674	Affx-121614973	AX-124417425	Y	2	93.3428	Other; CallRateBelowThreshold	Rescued		1	1	1	1	0	98	2	0.209184	0.357143	0.330852	0.27612	1	1	1	1	1	269	2	0.237918	0.408922	0.362626	0.296877	1	1	1	1	1	ATACTTGCACGACCTATGAGTTCAAAGCTGTGGGC[C/T]AATTTAGCAGTAACTTCAATCGGTGGGAGTGGCCA	rev	-	1	PSME_00025418-RA	98.59	2e-29	401	331	rev
psme_1_1_001363	Psme_SNP_contig24977_96	isogroup06696	contig24977	96	Affx-121692921	AX-119015529	Y	2	85.1932	Other	Rescued; Other		1	1	0	0	0	83	2	0.174699	0.301205	0.288358	0.246783	1	1	1	1	1												CACACCGCGTTTCGAACCCGGGTCATGTCTCGGCC[C/T]TTGAGCCCGACACCTTGCAAGAAGGAGGACGTAAA	rev	-
psme_1_1_001374	Psme_SNP_contig25067_70	isogroup00001	contig25067	70	Affx-121708471	AX-119011584	R	2	99.4804	PolyHighResolution	PolyHighResolution	1	1	1	1	1	1	112	2	0.200893	0.3125	0.32107	0.269527	1	1	1	1	1	280	2	0.226786	0.346429	0.350708	0.28921	1	1	1	1	1	TGATACTTCGTTATGCAACCATTGAGAAATAGTAC[A/G]AGACTCGCATGAGACTGTAGAGCAATGCGTGTGTT	for	-
psme_1_1_001379	Psme_SNP_contig25142_216	isogroup01191	contig25142	216	Affx-121635520	AX-124408498	R	2	94.3815	OTV; CallRateBelowThreshold	OTV; Rescued		1	1	1	1	0												261	2	0.059387	0.103448	0.11172	0.10548	1	1	1	1	1	ACGGTTCTGCCATCGCTGGTAGTGACTTTGAAGGA[A/G]AGGCTCTGGCCGTTGAGGTAACTGTTGCTCTGCCA	rev	X	3	PSME_00029311-RA	98.59	2e-29	140	210	for
psme_1_1_001384	Psme_SNP_contig25189_291	isogroup00303	contig25189	291	Affx-121747730	AX-118177695	Y	2	93.9933	Other; CallRateBelowThreshold	Other; Rescued		1	1	1	0	0												253	2	0.0770751	0.146245	0.142269	0.132149	1	1	1	1	1	TACACCAACTTCTCATCGTCAATTTCATCCACTCG[C/T]TCCTTCACGTAGCTGAATTCCTTGATAGCTGATTG	rev	-	6	PSME_00042622-RA	100	4e-31	312	242	rev
psme_1_1_001395	Psme_SNP_contig25281_592	isogroup00667	contig25281	592	Affx-121631306	AX-119031949	R	2	77.9317	Other	Rescued		1	1	0	0	0	84	2	0.261905	0.357143	0.386621	0.311883	1	1	1	1	1	222	2	0.288288	0.369369	0.410356	0.32616	1	1	1	1	1	CGGACCAAAGCATTGTCAACTCCGTAGCAATCAAC[A/G]TATTTGATCCCTTTCATCGCCATATCTTCCAAGCA	for	-	1	PSME_00004443-RA	100	4e-31	1037	967	rev
psme_1_1_001395	Psme_SNP_contig25281_1273	isogroup00667	contig25281	1273	Affx-121751825	AX-118173894	Y	2	97.7173	CallRateBelowThreshold; PolyHighResolution	Rescued; PolyHighResolution		1	1	1	1	1	108	2	0.467593	0.398148	0.4979	0.373948	1	1	1	1	1	279	2	0.480287	0.508961	0.499223	0.374611	1	1	1	1	1	TTAGAGCTCAGCTCCTTCCACAGCGCTAGGGTTTG[C/T]TCCTGGCCGAAATCTTTGAAACGTTCCAGCAAAAA	rev	-	1	PSME_00004443-RA	98.59	2e-29	305	235	rev
psme_1_1_001395	Psme_SNP_contig25281_1170	isogroup00667	contig25281	1170	Affx-140006084	AX-124429126	K	2	99.085	PolyHighResolution	PolyHighResolution		1	1	1	1	1	108	2	0.0601852	0.12037	0.113126	0.106727	1	1	1	1	1	283	2	0.0918728	0.169611	0.166864	0.152943	1	1	1	1	1	ATTGAGTACAGGTCGATCACGTGAAGCGAGAGAGT[G/T]TTTTATAATTCGATCCAATCGGAGAAGATCCAAGC	rev	-	1	PSME_00004443-RA	98.59	2e-29	408	338	rev
psme_1_1_001404	Psme_SNP_contig25416_629	isogroup01381	contig25416	629	Affx-121667746	AX-124409618	K	2	99.0338	PolyHighResolution	PolyHighResolution		1	1	1	1	1	111	2	0.157658	0.243243	0.265603	0.230331	1	1	1	1	1	281	2	0.133452	0.231317	0.231285	0.204539	1	1	1	1	1	ACTGGAGTAAATTTGGTATGCGATAGTGCTGCTGT[G/T]GGATCTAAAACTGAGACGAGTTTTGTTAATGGAGG	rev	+	1	PSME_00036557-RA	98.59	2e-29	481	551	for
psme_1_1_001404	Psme_SNP_contig25416_65	isogroup01381	contig25416	65	Affx-121677584	AX-124398420	Y	2	89.3081	Other	Rescued		1	1	1	0	0	90	2	0.188889	0.266667	0.30642	0.259473	1	1	1	1	1	242	2	0.171488	0.309917	0.284159	0.243786	1	1	1	1	1	CAGAAATCTCGTCTTAATAGTTCGATTAGACGTGG[C/T]TTCTGCAGAAATCTGGTTTTGATAGCTCGATTAGA	for	+
psme_1_1_001404	Psme_SNP_contig25416_960	isogroup01381	contig25416	960	Affx-121739461	AX-124429413	K	2	99.6792	PolyHighResolution	PolyHighResolution		1	1	1	1	1	111	2	0.112613	0.189189	0.199862	0.17989	1	1	1	1	1	282	2	0.0975177	0.173759	0.176016	0.160525	1	1	1	1	1	ATCTCATATGGGATGTTCACAAAGATGCGCCTCGT[G/T]CCGAATCCTACTTTGATCAAGCTGTTGAAGCCGCT	for	+	3	PSME_00036557-RA	100	4e-31	812	882	for
psme_1_1_001404	Psme_SNP_contig25416_728	isogroup01381	contig25416	728	Affx-121745007	AX-118181044	K	2	96.804	PolyHighResolution; CallRateBelowThreshold	PolyHighResolution; Rescued		1	1	1	1	1	112	2	0.348214	0.482143	0.453922	0.3509	1	1	1	1	1	270	2	0.292593	0.407407	0.413964	0.328281	1	1	1	1	1	TCTGGTGGGGGAGAGTATAGAGGCAGAGGAAGTGG[G/T]TTTGGATCAGATTCCGATAACATGGATTCTTACTA	rev	+	1	PSME_00036557-RA	100	4e-31	580	650	for
psme_1_1_001411	Psme_SNP_contig25490_1303	isogroup03499	contig25490	1303	Affx-121627951	AX-124406063	R	2	99.9115	PolyHighResolution	PolyHighResolution		1	1	1	1	1	112	2	0.410714	0.535714	0.484056	0.366901	1	1	1	1	1	283	2	0.464664	0.484099	0.497503	0.373748	1	1	1	1	1	CTTGAACACTTGTTTCTTTGTAAATTATGGGATGG[A/G]GATCAGTAGACTTATTACGAGAAACAAGATGTGTA	rev	A	1	PSME_00009182-RA	100	4e-31	1183	1113	rev
psme_1_1_001411	Psme_SNP_contig25490_1174	isogroup03499	contig25490	1174	Affx-121731057	AX-124395226	K	2	94.8698	CallRateBelowThreshold; PolyHighResolution	Rescued; PolyHighResolution	1	1	1	1	1	1	104	2	0.221154	0.365385	0.34449	0.285153	1	1	1	1	1	276	2	0.262681	0.365942	0.38736	0.312336	1	1	1	1	1	TCGGAGTATCCTTCCACATGATCAAATCAACCATA[G/T]ACTCGATCCTGTCAGGTCCTTCTGAGAATTCCTCC	rev	A	1	PSME_00009182-RA	98.59	2e-29	1312	1242	rev
psme_1_1_001415	Psme_SNP_contig25516_123	isogroup05453	contig25516	123	Affx-121726596	AX-124420623	M	2	99.3033	PolyHighResolution	PolyHighResolution		1	1	1	1	1	112	2	0.276786	0.375	0.400351	0.32021	1	1	1	1	1	280	2	0.317857	0.435714	0.433648	0.339623	1	1	1	1	1	GAGTTCTTGTGGGCCGGTCTTTCAGTGGCAGCTAT[A/C]GTGCGAGGACCCGTGGGTGCAAGCCCTTAAAGATT	for	+
psme_1_1_001417	Psme_SNP_contig25531_929	isogroup03385	contig25531	929	Affx-121651445	AX-119026382	R	2	99.8229	PolyHighResolution	PolyHighResolution		1	1	1	1	1	112	2	0.151786	0.303571	0.257494	0.224342	1	1	1	1	1	283	2	0.141343	0.254417	0.24273	0.213271	1	1	1	1	1	GAAAGAGACCGGGAATATCACAGAAGAGACCGTGA[A/G]AAGGAAAGAGACAGACATTGGGACAGGGAAAGGCG	for	+	1	PSME_00007806-RA	98.59	2e-29	854	924	for
psme_1_1_001417	Psme_SNP_contig25531_1381	isogroup03385	contig25531	1381	Affx-121654620	AX-124422005	Y	2	99.9705	PolyHighResolution	PolyHighResolution		1	1	1	1	1	112	2	0.0714286	0.125	0.132653	0.123855	1	1	1	1	1	283	2	0.065371	0.123675	0.122195	0.114729	1	1	1	1	1	TGACGGAACGCTTGGAACTCTATCATTGTCACATG[C/T]AGAGACTTAGTATATTCACTTTGGCACCTGTATGT	for	+
psme_1_1_001422	Psme_SNP_contig25564_48	isogroup01903	contig25564	48	Affx-121655710	AX-119025606	R	2	99.5906	PolyHighResolution	PolyHighResolution	1	1	1	1	1	1	112	2	0.169643	0.267857	0.281728	0.242043	1	1	1	1	1	282	2	0.189716	0.294326	0.307448	0.260186	1	1	1	1	1	TTTGCATGTTAATTGTTTATTTTCTATGTTAAAAA[A/G]TGTCATGATATAAGATGAAAGCCAAAATGATCAAA	rev	+
psme_1_1_001425	Psme_SNP_contig25583_75	isogroup03555	contig25583	75	Affx-121611743	AX-119037036	Y	2	76.2428	Other	Rescued		1	1	0	0	0	79	2	0.367089	0.253165	0.464669	0.35671	0	1	1	0	1	200	2	0.44	0.4	0.4928	0.371374	0	1	1	1	1	AACATAAAATGACACCTCTAACTCTAATTTTATGT[C/T]TCGAGACATCCGCAGCTCTGCTAATCCCGCAACCG	for	+
psme_1_1_001425	Psme_SNP_contig25583_410	isogroup03555	contig25583	410	Affx-121623121	AX-124431589	M	2	81.8618	Other	Rescued		1	1	1	0	0	73	2	0.273973	0.328767	0.397823	0.318692	1	1	1	1	1	227	2	0.348018	0.475771	0.453803	0.350834	1	1	1	1	1	GATACTGACGATACCCATGGCTGTGGAAGCCATTT[A/C]GCCGTGGCCCTTTTTATTCACACAATGTAGGTTTT	for	+
psme_1_1_001425	Psme_SNP_contig25583_847	isogroup03555	contig25583	847	Affx-121699532	AX-124412209	Y	2	90.859	CallRateBelowThreshold; Other	Rescued		1	1	1	0	0	97	2	0.252577	0.360825	0.377564	0.306287	1	1	1	1	1	256	2	0.251953	0.457031	0.376945	0.305902	0	1	1	1	1	GATCATGTGTGTGAAGTTCTGGGTACCTGTTTTTT[C/T]AAGGACTTCAGTTATGGTATCTTTTTTCCATAGAA	for	+
psme_1_1_001452	Psme_SNP_contig25881_710	isogroup01032	contig25881	710	Affx-121596411	AX-124428507	Y	2	99.9705	PolyHighResolution	PolyHighResolution		1	1	1	1	1	112	2	0.116071	0.160714	0.205198	0.184145	1	1	1	1	1	283	2	0.102473	0.190813	0.183945	0.167027	1	1	1	1	1	CGGTTTCTCGCCCTCCAAGTGTGCAGAAAACACTT[C/T]CCTTGAAGACTCCAATGCACAAAGCTCATACAGAA	rev	+	1	PSME_00011387-RA	100	4e-31	1046	1116	for
psme_1_1_001452	Psme_SNP_contig25881_550	isogroup01032	contig25881	550	Affx-121688477	AX-119016760	Y	2	91.896	CallRateBelowThreshold	Rescued		1	1	1	1	0	97	2	0.262887	0.360825	0.387554	0.312455	1	1	1	1	1	255	2	0.284314	0.435294	0.406959	0.324151	1	1	1	1	1	TTACTGAAAGTAGCTTCTGGGTCAGGGCGGTCTGC[C/T]CAAGAAACTGGTTTGGTACGTCACAGTGTGACCAA	rev	+	1	PSME_00011387-RA	98.59	2e-29	886	956	for
psme_1_1_001470	Psme_SNP_contig25983_544	isogroup01177	contig25983	544	Affx-121750789	AX-124402340	Y	2	96.5127	PolyHighResolution; CallRateBelowThreshold	PolyHighResolution; Rescued		1	1	1	1	1	106	2	0.301887	0.433962	0.421502	0.33267	1	1	1	1	1	268	2	0.253731	0.373134	0.378703	0.306995	1	1	1	1	1	CTGTTTGTATTAGAAGACGCAGCTCTAAGGGCAGA[C/T]GGAACAAATACTGCTGCATTTGGATTTAAGGATGA	for	-
psme_1_1_001470	Psme_SNP_contig25983_503	isogroup01177	contig25983	503	Affx-121758267	AX-124413745	M	2	99.9705	NoMinorHom; PolyHighResolution	NoMinorHom; PolyHighResolution		1	1	1	1	1												283	2	0.0777385	0.141343	0.14339	0.13311	1	1	1	1	1	CGGCACCAGAATTTCCAGTTAATTCATTCCTTCCA[A/C]CTGAACTGTTTGTATTAGAAGACGCAGCTCTAAGG	rev	-	2	PSME_00024851-RA	95.52	7e-24	287	221	rev
psme_1_1_001470	Psme_SNP_contig25983_78	isogroup01177	contig25983	78	Affx-121765023	AX-124433069	K	2	76.9534	Other	Rescued		1	1	0	0	0	81	2	0.493827	0.54321	0.499924	0.374962	1	1	1	1	1	199	2	0.482412	0.683417	0.499381	0.37469	0	0	0	0	0	ACCAGATGCAGACTCTATCTTACTTTCCCACAGTA[G/T]ATTTTCATCATCTTGATGCTGCATCCCAAACTCAA	for	-	3	PSME_00033337-RA	95.77	4e-26	573	503	rev
psme_1_1_001485	Psme_SNP_contig26113_445	isogroup03226	contig26113	445	Affx-121604832	AX-124409675	R	2	99.2955	PolyHighResolution	PolyHighResolution		1	1	1	1	1	111	2	0.22973	0.351351	0.353908	0.291283	1	1	1	1	1	282	2	0.157801	0.265957	0.2658	0.230475	1	1	1	1	1	TCCTTCAGAAATCCTGGATGCAATAAAATTAGCCC[A/G]ATGATCTTCACCGCCGGCCCTTGGGCTCGGCCGAT	for	-
psme_1_1_001485	Psme_SNP_contig26113_828	isogroup03226	contig26113	828	Affx-121614622	AX-124420165	K	2	99.5946	PolyHighResolution	PolyHighResolution		1	1	1	1	1	111	2	0.0945946	0.189189	0.171293	0.156622	1	1	1	1	1	281	2	0.103203	0.192171	0.185104	0.167972	1	1	1	1	1	AATGGCAACTGGCAATTTAGTCGAAGAATCGTCGT[G/T]GATGGCACAATCGGGAAGGAAAATGCGCGCCCATA	rev	-
psme_1_1_001485	Psme_SNP_contig26113_812	isogroup03226	contig26113	812	Affx-121747403	AX-118178235	R	2	99.7972	PolyHighResolution	PolyHighResolution		1	1	1	1	1	112	2	0.352679	0.455357	0.456593	0.352354	1	1	1	1	1	282	2	0.287234	0.439716	0.409461	0.325632	1	1	1	1	1	CGCCTCCGTGAATATGAATGGCAACTGGCAATTTA[A/G]TCGAAGAATCGTCGTTGATGGCACAATCGGGAAGG	for	-
psme_1_1_001488	Psme_SNP_contig26127_141	isogroup02498	contig26127	141	Affx-121648918	AX-124400143	Y	2	99.3879	PolyHighResolution	PolyHighResolution	1	1	1	1	1	1	111	2	0.337838	0.441441	0.447407	0.34732	1	1	1	1	1	281	2	0.348754	0.498221	0.45425	0.351078	1	1	1	1	1	CTAAATTAGAATTGCCAGACTATTAGTGTGCACTC[C/T]GATTGTTATTTCAAGAGTAAGTTATAGAAAATGAT	for	+
psme_1_1_001494	Psme_SNP_contig26162_815	isogroup00999	contig26162	815	Affx-121710728	AX-124432790	Y	2	99.5572	PolyHighResolution	PolyHighResolution		1	1	1	1	1	111	2	0.36036	0.414414	0.461002	0.35474	1	1	1	1	1	283	2	0.35159	0.469965	0.455949	0.352004	1	1	1	1	1	ATCACTGGGACTGGTATCAACCCTGCAAGGAGCTT[C/T]GGAGCAGCAGTAATTTATGGGCACAAACAATCCTG	rev	+	3	PSME_00028955-RA	97.18	9e-28	667	737	for
psme_1_1_001506	Psme_SNP_contig26232_544	isogroup02972	contig26232	544	Affx-121622170	AX-124418198	Y	2	97.6621	PolyHighResolution	PolyHighResolution		1	1	1	1	1	110	2	0.172727	0.309091	0.285785	0.244949	1	1	1	1	1	277	2	0.158845	0.288809	0.267226	0.231521	1	1	1	1	1	CAATAGAAGGGCAGAGGCCTCTTCATACTCACACC[C/T]TGCACATTCTCCTCAATCATCTTTCCAAAAGTTTC	for	-	1	PSME_00003323-RA	100	4e-31	818	748	rev
psme_1_1_001506	Psme_SNP_contig26232_404	isogroup02972	contig26232	404	Affx-121684588	AX-119017778	Y	2	91.8548	CallRateBelowThreshold	Rescued		1	1	1	1	0	102	2	0.151961	0.264706	0.257737	0.224523	1	1	1	1	1	260	2	0.167308	0.296154	0.278632	0.239814	1	1	1	1	1	CCGGAGAAGAGGAAGGCCTCTGCTCTCCTTTGAAA[C/T]TTTCTTTCTGTCCCAAGCAAGTGTTGCTAAGTTCG	rev	-	1	PSME_00003323-RA	98.59	2e-29	958	888	rev
psme_1_1_001506	Psme_SNP_contig26232_664	isogroup02972	contig26232	664	Affx-121760072	AX-118165631	R	2	92.41	Other; CallRateBelowThreshold	Rescued		1	1	1	1	0	99	2	0.161616	0.282828	0.270993	0.234274	1	1	1	1	1	266	2	0.159774	0.281955	0.268493	0.232449	1	1	1	1	1	TGCCTCATATGACTATGTTCACCACGGAAAGCATT[A/G]ATTTCTGTCAAAGAGGGGTAATTGACAGCACCACG	for	-	1	PSME_00003323-RA	98.59	2e-29	698	628	rev
psme_1_1_001507	Psme_SNP_contig26241_182	isogroup00578	contig26241	182	Affx-121769224	AX-118156455	Y	2	97.6365	PolyHighResolution	PolyHighResolution	1	1	1	1	1	1	109	2	0.302752	0.40367	0.422187	0.333066	1	1	1	1	1	277	2	0.314079	0.375451	0.430867	0.338044	1	1	1	1	1	GAAAGCTTCCGTAATATTGCATAGTCTGAAATGTC[C/T]ATCAATAAGTGTGTTGTAATAATTAGGTACCAACT	rev	-	1	PSME_00013028-RA	98.59	2e-29	1989	1919	rev
psme_1_1_001508	Psme_SNP_contig26242_308	isogroup00578	contig26242	308	Affx-121611320	AX-119037168	Y	2	99.7934	PolyHighResolution	PolyHighResolution	1	1	1	1	1	1	112	2	0.491071	0.428571	0.499841	0.37492	1	1	1	1	1	283	2	0.461131	0.469965	0.496978	0.373485	1	1	1	1	1	GTAACCACTCGTTTAGTGCTATATATAGTGTGGAC[C/T]ATAGCTTAAAAAAAGCACTCTCGCTCCAATTAGCA	rev	-
psme_1_1_001511	Psme_SNP_contig26278_159	isogroup03477	contig26278	159	Affx-121609147	AX-124409655	Y	2	99.941	OTV; PolyHighResolution	OTV; PolyHighResolution		1	1	1	1	1												283	2	0.0106007	0.0141343	0.0209767	0.0207567	0	0	0	0	0	CACTCCTCCCATCCACAAGAACTTGTGGCGACTAA[C/T]AGAACAGGTATCTCGCGAATGGTTGTTGGACATGG	rev	-	1	PSME_00026867-RA	98.59	2e-29	414	344	rev
psme_1_1_001511	Psme_SNP_contig26278_939	isogroup03477	contig26278	939	Affx-121620954	AX-124420148	M	2	86.821	Other; CallRateBelowThreshold	Rescued		1	1	1	0	0	94	2	0.180851	0.319149	0.296288	0.252395	1	1	1	1	1	251	2	0.249004	0.40239	0.374002	0.304063	1	1	1	1	1	ATTGCAGAACAACTTTACACGACCAAAAAAATACA[A/C]AGTAATTGCAAACTTATGGATTACAGAAATTTCAT	rev	-
psme_1_1_001511	Psme_SNP_contig26278_674	isogroup03477	contig26278	674	Affx-121722319	AX-124398459	R	2	99.941	PolyHighResolution	PolyHighResolution		1	1	1	1	1	112	2	0.232143	0.392857	0.356505	0.292957	1	1	1	1	1	283	2	0.279152	0.452297	0.402452	0.321468	1	1	1	1	1	AGAGAAGGCAAGAGGTTTGTTGTTGTGGAGCTACC[A/G]GCGTACATTAATTAAGCTGAATCTGTCATAGACTG	rev	-
psme_1_1_001511	Psme_SNP_contig26278_710	isogroup03477	contig26278	710	Affx-121728469	AX-124429459	R	2	99.882	PolyHighResolution; NoMinorHom	PolyHighResolution; NoMinorHom		1	1	1	1	1	110	2	0.0181818	0.0181818	0.0357025	0.0350651	0	0	0	0	0												GCGTACATTAATTAAGCTGAATCTGTCATAGACTG[A/G]AGCAATGGAACGATTCTGGGCGGAGATACCTATCT	for	-
psme_1_1_001517	Psme_SNP_contig26352_121	isogroup01726	contig26352	121	Affx-121717576	AX-119009026	R	2	99.6792	PolyHighResolution	PolyHighResolution		1	1	1	1	1	112	2	0.433036	0.544643	0.491032	0.370476	1	1	1	1	1	282	2	0.471631	0.489362	0.49839	0.374194	1	1	1	1	1	ACAGTGCTTATATCAATCTTCGTGGAGGTTGCAAT[A/G]ACATATACTTGATTTACCCTTCTGATTGGAACACC	rev	-	2	PSME_00044973-RA	98.59	2e-29	533	463	rev
psme_1_1_001523	Psme_SNP_contig26471_740	isogroup01143	contig26471	740	Affx-121637754	AX-124410901	R	2	99.2482	PolyHighResolution	PolyHighResolution		1	1	1	1	1	112	2	0.116071	0.214286	0.205198	0.184145	1	1	1	1	1	279	2	0.143369	0.222222	0.245629	0.215462	1	1	1	1	1	AAGAAAGAAATCGTTGCAACAGTGCCAAACAACGT[A/G]AACACGCCCACAAGCATTCTCAGCATCGTTCTCTT	for	-	1	PSME_00026685-RA	98.59	2e-29	365	295	rev
psme_1_1_001523	Psme_SNP_contig26471_402	isogroup01143	contig26471	402	Affx-121745423	AX-124399677	Y	2	99.7048	Other; PolyHighResolution	Other; PolyHighResolution	1	1	1	1	1	1												283	2	0.102473	0.183746	0.183945	0.167027	1	1	1	1	1	CCATCTTTCCTTCGTCAATTTTTCTGTCTTCAATC[C/T]TTCTGCTCAGTTTGCTCATTTTCTGACGATAAATA	for	-	1	PSME_00026685-RA	100	4e-31	703	633	rev
psme_1_1_001523	Psme_SNP_contig26471_681	isogroup01143	contig26471	681	Affx-139999010	AX-124430522	Y	2	97.1231	CallRateBelowThreshold; PolyHighResolution	Rescued; PolyHighResolution		1	1	1	1	1	104	2	0.115385	0.211538	0.204142	0.183305	1	1	1	1	1	280	2	0.15	0.235714	0.255	0.222488	1	1	1	1	1	TCGCCACCGTCCCTGTAGATCCTACGAGTACTTTC[C/T]TATGCTTGTGATCATGAAGAGCAAAGAAAGAAATC	for	-	1	PSME_00026685-RA	98.59	2e-29	424	354	rev
psme_1_1_001524	Psme_SNP_contig26488_355	isogroup07424	contig26488	355	Affx-140009467	AX-124404662	R	2	98.3588	PolyHighResolution	PolyHighResolution		1	1	1	1	1	107	2	0.327103	0.429907	0.440213	0.343319	1	1	1	1	1	280	2	0.323214	0.425	0.437494	0.341793	1	1	1	1	1	AACAGTCTTAATGGGACACTTCCGCCAGAGCTTGG[A/G]AACCTGAGAGCATTGAATCGATTGTACATCAATAG	rev	+	1	PSME_00007112-RA	94.12	5e-15	562	612	for
psme_1_1_001525	Psme_SNP_contig26493_324	isogroup01260	contig26493	324	Affx-121776910	AX-124432396	R	2	99.9705	PolyHighResolution; NoMinorHom	PolyHighResolution; NoMinorHom		1	1	1	1	1	112	2	0.0401786	0.0803571	0.0771285	0.0741541	1	1	1	1	1												TGGTGACATGAACACAGAATGGCCTGAAAAAAATG[A/G]CGTTGGGAGCCTGCCCGGCAATAAATCAGTGGCCT	rev	+	1	PSME_00022293-RA	98.59	2e-29	206	276	for
psme_1_1_001533	Psme_SNP_contig26648_468	isogroup02109	contig26648	468	Affx-121737944	AX-119003715	Y	2	96.8218	CallRateBelowThreshold; PolyHighResolution	Rescued; PolyHighResolution	1	1	1	1	1	1	101	2	0.410891	0.445545	0.484119	0.366934	1	1	1	1	1	273	2	0.417582	0.512821	0.486415	0.368115	1	1	1	1	1	AACGACACCCATCTTCATTAATGGCTTCGTTTGCC[C/T]GCCTCGTGGCCGGCCAGCTCTCGGTTCTCAGCCCC	for	A	1	PSME_00042449-RA	100	4e-31	133	63	rev
psme_1_1_001535	Psme_SNP_contig26672_64	isogroup01710	contig26672	64	Affx-121689161	AX-119016666	M	2	97.0067	PolyHighResolution; CallRateBelowThreshold	PolyHighResolution; Rescued	1	1	1	1	1	1	110	2	0.236364	0.345455	0.360992	0.295834	1	1	1	1	1	269	2	0.195167	0.30855	0.314154	0.264808	1	1	1	1	1	AAAACTAAAATCAAGTAAAAAGGGTCAAAGTAGCC[A/C]AACCATATTTATTTCTATGCAATAGTCAATTTACT	for	A
psme_1_1_001545	Psme_SNP_contig26745_292	isogroup04821	contig26745	292	Affx-121731733	AX-119005349	R	2	99.882	Other; PolyHighResolution	Other; PolyHighResolution	1	1	1	1	1	1												283	2	0.0388693	0.0636042	0.0747169	0.0719256	1	1	1	1	1	ATTTCTTCCCTTTTTCGCTTCTCTGGCGAAACTTT[A/G]TCACCTGGAATGTCATGGCAGAAGGAAATCCTAGG	rev	-
psme_1_1_001556	Psme_SNP_contig26821_79	isogroup07124	contig26821	79	Affx-121662743	AX-124404899	M	2	99.9705	PolyHighResolution	PolyHighResolution	1	1	1	1	1	1	112	2	0.352679	0.419643	0.456593	0.352354	1	1	1	1	1	283	2	0.383392	0.519435	0.472805	0.361033	1	1	1	1	1	CCCTCTGTTCAATTTTTCATGCATTTTTTCGATTT[A/C]ATCACAAACCTTTGGCCGATGAGACCTCTCTTCCA	rev	+
psme_1_1_001557	Psme_SNP_contig26822_1631	isogroup07124	contig26822	1631	Affx-121615828	AX-124412033	M	2	99.7678	PolyHighResolution	PolyHighResolution		1	1	1	1	1	112	2	0.120536	0.223214	0.212014	0.189539	1	1	1	1	1	282	2	0.184397	0.319149	0.30079	0.255552	1	1	1	1	1	TGGATACTATGAGAACGCGTGTGCATGAGCTTGAA[A/C]GAGAGTGTTCTACAATGAGACATGAAATAGAGAAA	for	+	1	PSME_00048851-RA	100	4e-31	1691	1761	for
psme_1_1_001557	Psme_SNP_contig26822_1883	isogroup07124	contig26822	1883	Affx-121669635	AX-124422290	R	2	99.882	PolyHighResolution	PolyHighResolution		1	1	1	1	1	112	2	0.459821	0.473214	0.496771	0.37338	1	1	1	1	1	283	2	0.374558	0.452297	0.468529	0.358769	1	1	1	1	1	AGAACCCGTCCGTTGCTTAAGTCCCATCTTGGAGA[A/G]GAAGCAGTCACCTTATCCCTGCATTATCAAAATAG	rev	+
psme_1_1_001557	Psme_SNP_contig26822_490	isogroup07124	contig26822	490	Affx-121719366	AX-124400821	R	2	81.6825	Other	Other; Rescued	1	1	1	1	0	0												225	2	0.424444	0.511111	0.488583	0.369226	1	1	1	1	1	TTTGGTTGGCCAATGACTGAGGGAATGGGGATGCA[A/G]GGGATGCAAGGGATGCAGAGTACTAGAGGAGGTGT	for	+	1	PSME_00048851-RA	97.18	9e-28	550	620	for
psme_1_1_001557	Psme_SNP_contig26822_1992	isogroup07124	contig26822	1992	Affx-121769095	AX-118157043	Y	2	99.9705	PolyHighResolution	PolyHighResolution		1	1	1	1	1	112	2	0.178571	0.321429	0.293367	0.250335	1	1	1	1	1	283	2	0.180212	0.289753	0.295471	0.25182	1	1	1	1	1	TCAGTTGGGTTGGCCAGGGGTGCTGAAATTCAAGA[C/T]GTTCTTTAGCCTTGTCTTGCCTCTGATCTTGCAAG	rev	+
psme_1_1_001559	Psme_SNP_contig26850_152	isogroup00497	contig26850	152	Affx-121659101	AX-119024603	R	2	94.1788	CallRateBelowThreshold	Rescued	1	1	1	1	1	0	107	2	0.247664	0.345794	0.372653	0.303218	1	1	1	1	1	263	2	0.285171	0.372624	0.407697	0.324589	1	1	1	1	1	CTTGTTTAAAGACTGATTCTGAGTTCCAATGTTCT[A/G]GTACAAATGTAGAGATATACCTAGATAAGGGTTTG	for	+
psme_1_1_001565	Psme_SNP_contig26910_72	isogroup00853	contig26910	72	Affx-121776308	AX-124400145	Y	2	81.0827	Other	Rescued	1	1	1	1	0	0	70	2	0.342857	0.342857	0.450612	0.349087	1	1	1	1	1	234	2	0.393162	0.495726	0.477171	0.363325	1	1	1	1	1	AGATCCGCTTCCACCTCTGAGAGCAGATCAAGAGT[C/T]GCGGGAACAACTCTATCAAAGTTATGATGCTTTGC	for	A	2	PSME_00041809-RA	92.65	5e-20	20	84	for
psme_1_1_001580	Psme_SNP_contig27105_222	isogroup02540	contig27105	222	Affx-121675046	AX-124408605	K	2	99.266	PolyHighResolution	PolyHighResolution	1	1	1	1	1	1	109	2	0.431193	0.550459	0.490531	0.370221	1	1	1	1	1	282	2	0.411348	0.489362	0.484281	0.367017	1	1	1	1	1	TGACCTGTGATTCAGGTCGAGCAAGGGAGAAAATC[G/T]TCCCCTGTAGAAATAATCAAATGACTCTATTCCTC	rev	-
psme_1_1_001592	Psme_SNP_contig27245_147	isogroup01353	contig27245	147	Affx-121623563	AX-119034018	R	2	99.7382	PolyHighResolution	PolyHighResolution	1	1	1	1	1	1	112	2	0.4375	0.517857	0.492188	0.371063	1	1	1	1	1	282	2	0.464539	0.489362	0.497485	0.373739	1	1	1	1	1	TATGAGCATTGGATCATGTAGAATATGGAGTACTG[A/G]AAAGTGAGGTGACTTCTGCATTTATAGGATACATT	rev	+
psme_1_1_001602	Psme_SNP_contig27341_597	isogroup01193	contig27341	597	Affx-121602788	AX-123135978	Y	2	99.7638	PolyHighResolution	PolyHighResolution		1	1	1	1	1	111	2	0.198198	0.36036	0.317831	0.267323	1	1	1	1	1	283	2	0.201413	0.34629	0.321692	0.269949	1	1	1	1	1	CCTCCTAAGGAGGAGGAGGTACTAAAGACATTCAA[C/T]CAACAACTGGAGGAAGATAGAAGAATTATCATTTC	for	+
psme_1_1_001613	Psme_SNP_contig27490_1100	isogroup02458	contig27490	1100	Affx-140006402	AX-124403480	R	2	77.3431	Other	Other; Rescued		1	1	0	0	0												208	2	0.252404	0.293269	0.377392	0.30618	0	1	1	1	1	TACCCCACTTGGTGTTAGGGGCATTGTATCTCATC[A/G]AAGCCTCTTCTTCAAGTGCTACTGAATCCATTTTT	for	A	2	PSME_00033854-RA	97.5	3e-12	49	10	rev
psme_1_1_001618	Psme_SNP_contig27591_308	isogroup00919	contig27591	308	Affx-121649532	AX-124398092	Y	2	99.7934	PolyHighResolution	PolyHighResolution		1	1	1	1	1	112	2	0.267857	0.392857	0.392219	0.315301	1	1	1	1	1	283	2	0.282686	0.374558	0.405549	0.323314	1	1	1	1	1	AATGGATTTCAAGGCTTCCACAATCGAATCAGTGA[C/T]CGCGGTAGAGTACTGAGATGTTGAAGAGCTCGAAT	for	-
psme_1_1_001618	Psme_SNP_contig27591_131	isogroup00919	contig27591	131	Affx-121653321	AX-119026044	Y	2	99.4687	PolyHighResolution	PolyHighResolution		1	1	1	1	1	110	2	0.195455	0.318182	0.314504	0.265048	1	1	1	1	1	283	2	0.178445	0.286219	0.293205	0.25022	1	1	1	1	1	GCTTCTGTTGGGTTCTGGCCAAGAGAACGAATTAC[C/T]GTTGCCAGTTCCTTGGTTGTTATACTACCATCTCC	for	-	1	PSME_00011179-RA	100	9e-28	98	34	rev
psme_1_1_001623	Psme_SNP_contig27641_587	isogroup00669	contig27641	587	Affx-121637591	AX-124416711	K	2	97.5363	CallRateBelowThreshold; PolyHighResolution	CallRateBelowThreshold; PolyHighResolution		1	1	1	1	1												279	2	0.109319	0.189964	0.194737	0.175776	1	1	1	1	1	TACCCAAAGTAAGATGCACCTACAGGCACCACAAG[G/T]GGTGCAAAGGCGGAATAAATCAGTGTTAGGGCAAA	for	-
psme_1_1_001623	Psme_SNP_contig27641_1514	isogroup00669	contig27641	1514	Affx-121747564	AX-124395281	Y	2	99.941	PolyHighResolution	PolyHighResolution	1	1	1	1	1	1	112	2	0.209821	0.348214	0.331593	0.276616	1	1	1	1	1	283	2	0.146643	0.236749	0.250278	0.218958	1	1	1	1	1	TGATGCCAATATATGTCAGTAGCTGGCGGTGCTCT[C/T]TCAACCTTCCAATGACTTCTTTCAAGCTGAAGCTC	for	-
psme_1_1_001630	Psme_SNP_contig27741_717	isogroup00822	contig27741	717	Affx-121754692	AX-124411316	Y	2	100	PolyHighResolution	PolyHighResolution	1	1	1	1	1	1	112	2	0.334821	0.4375	0.445432	0.346227	1	1	1	1	1	283	2	0.429329	0.484099	0.490011	0.369956	1	1	1	1	1	TAGACAGCTTGCAAAAGACAAATAGGCTCATCACT[C/T]TAACAGACACTTGAATTGAGCATAGCCTACCACAT	rev	-
psme_1_1_001643	Psme_SNP_contig27926_70	isogroup07186	contig27926	70	Affx-121762174	AX-118163604	K	2	98.0615	PolyHighResolution	PolyHighResolution		1	1	1	1	1	110	2	0.336364	0.4	0.446446	0.346789	1	1	1	1	1	275	2	0.310909	0.461818	0.428489	0.336688	1	1	1	1	1	AACAAGAGCCCCATCAGCTCCACACTGTTCGTCAA[G/T]GTACGAAAACCCTCCGGAAAAGCGAAGGGGATTCT	rev	+	1	PSME_00022867-RA	100	4e-31	319	389	for
psme_1_1_001651	Psme_SNP_contig28005_36	isogroup02867	contig28005	36	Affx-121721047	AX-124411317	R	2	95.3047	Other; PolyHighResolution	Other; PolyHighResolution	1	1	1	1	1	1												279	2	0.109319	0.168459	0.194737	0.175776	1	1	1	1	1	AGAGAACCAAGAACATGGAGTGCCCATATAATCGA[A/G]TAACTGGTCTTGGTGAATGCACACCACATTCAGAT	rev	-
psme_1_1_001661	Psme_SNP_contig28148_318	isogroup02116	contig28148	318	Affx-121672847	AX-124425078	R	2	95.2101	CallRateBelowThreshold	Rescued		1	1	1	1	0	106	2	0.292453	0.377358	0.413848	0.328213	1	1	1	1	1	269	2	0.250929	0.330855	0.375928	0.305267	1	1	1	1	1	ATACACCAAAGTAACAGTGCTATATCCCGCTAATA[A/G]CCAGTAAAAGTTATCGAGCTTGGCCTTATTCAGAT	rev	-	2	PSME_00036633-RA	100	4e-31	1755	1685	rev
psme_1_1_001661	Psme_SNP_contig28148_448	isogroup02116	contig28148	448	Affx-121687042	AX-124403464	Y	2	86.2418	Other	Rescued		1	1	1	0	0	91	2	0.461538	0.549451	0.497041	0.373516	1	1	1	1	1	224	2	0.473214	0.553571	0.498565	0.374281	1	1	1	1	1	ATGAAACTGCTAAGATAATTACCCAGACCCATAGA[C/T]AAAAAGAAAAGTGCACCCGCTATGCTCCTCATATT	for	-	2	PSME_00015679-RA	98.59	2e-29	1734	1664	rev
psme_1_1_001669	Psme_SNP_contig28192_63	isogroup01815	contig28192	63	Affx-121680838	AX-124407739	R	2	85.0578	Other; CallRateBelowThreshold	Other; Rescued	1	1	1	1	0	0												244	2	0.264344	0.307377	0.388933	0.313298	0	1	1	1	1	GAGCCGAGAACGAAAACACTAAAAGAAAGAAACTT[A/G]AAGAAAATAGGATGGCCATCATCATCAGAATTCAC	rev	-
psme_1_1_001687	Psme_SNP_contig28448_651	isogroup00240	contig28448	651	Affx-121776698	AX-118148538	R	2	99.8268	PolyHighResolution	PolyHighResolution	1	1	1	1	1	1	112	2	0.160714	0.285714	0.26977	0.233382	1	1	1	1	1	282	2	0.148936	0.22695	0.253508	0.221375	1	1	1	1	1	TCCGACAGGTGGTCTAAACAGCAGCGGAGTTTACC[A/G]CATTTGATAGAGATTTCCGACTGTGACGATGTGGA	rev	+	1	PSME_00037982-RA	97.18	9e-28	1018	1088	for
psme_1_1_001695	Psme_SNP_contig28512_824	isogroup01789	contig28512	824	Affx-121694207	AX-124411495	M	2	100	PolyHighResolution	PolyHighResolution		1	1	1	1	1	112	2	0.15625	0.241071	0.263672	0.22891	1	1	1	1	1	283	2	0.127208	0.226148	0.222053	0.197399	1	1	1	1	1	CCATAGAAAACTCTTCAAATTGCATCAGTCGTCTA[A/C]ATTCCATCCCCATCTTTATAATCGAACATTCAAAC	rev	-
psme_1_1_001695	Psme_SNP_contig28512_3454	isogroup01789	contig28512	3454	Affx-121758988	AX-118166739	R	2	90.3217	Other; CallRateBelowThreshold	Rescued		1	1	1	0	0	94	2	0.223404	0.361702	0.34699	0.286789	1	1	1	1	1	248	2	0.3125	0.366935	0.429688	0.337372	1	1	1	1	1	GTCACCACTTTTTTGGGAGGAAGTTTCTTTGTGGT[A/G]TCAGACTTTGCATTTGGAGGGTTTGTGCTGCGAGT	rev	-	1	PSME_00013250-RA	98.59	2e-29	104	34	rev
psme_1_1_001695	Psme_SNP_contig28512_724	isogroup01789	contig28512	724	Affx-121770605	AX-124400349	M	2	97.9573	PolyHighResolution	PolyHighResolution		1	1	1	1	1	108	2	0.231481	0.37037	0.355796	0.2925	1	1	1	1	1	279	2	0.234767	0.340502	0.359303	0.294754	1	1	1	1	1	ATTATATCCTCGAACACAGTTGTGACCAGAATTCA[A/C]ATCCAGAAGTTACTGGGATCTCTTTCTTGCTCAAA	for	-
psme_1_1_001698	Psme_SNP_contig28550_1250	isogroup02829	contig28550	1250	Affx-121594378	AX-124430828	R	2	99.882	PolyHighResolution	PolyHighResolution		1	1	1	1	1	112	2	0.285714	0.428571	0.408163	0.324865	1	1	1	1	1	283	2	0.279152	0.367491	0.402452	0.321468	1	1	1	1	1	ATCAGATTCAGAAAGAAAGGCCGGACCCGGTCTGT[A/G]TGGAAGAAATTCCGGTCAGAGAGAGCTTGGAGGAT	rev	-
psme_1_1_001698	Psme_SNP_contig28550_39	isogroup02829	contig28550	39	Affx-121715391	AX-124400360	M	2	93.4035	Other; CallRateBelowThreshold	Other; Rescued		1	1	1	1	0												260	2	0.171154	0.25	0.28372	0.243472	1	1	1	1	1	TTATGATCACGCCTGTAGCATCATAGCAGTTTACA[A/C]CATAAAGATATATAAGATTTACAGAGCGACTAGTA	for	-
psme_1_1_001716	Psme_SNP_contig28856_191	isogroup01574	contig28856	191	Affx-121708490	AX-124402335	M	2	99.3546	PolyHighResolution; NoMinorHom	PolyHighResolution; NoMinorHom		1	1	1	1	1	109	2	0.087156	0.174312	0.15912	0.14646	1	1	1	1	1												TGCTCATTAGACCTTGTTCATGCTTCCGCAACGAT[A/C]ATTTTGGGCTTCTTTTTAGCGGTCGAGTACCAGGA	for	+
psme_1_1_001716	Psme_SNP_contig28856_872	isogroup01574	contig28856	872	Affx-121718221	AX-124424023	R	2	81.2164	Other	Rescued		1	1	1	0	0	68	2	0.448529	0.455882	0.494702	0.372337	1	1	1	1	1	232	2	0.396552	0.5	0.478597	0.364069	1	1	1	1	1	TTCAGTTTGTCTGTTTTCTAGTTTCGAGGTCTGTC[A/G]GCTTGCGATTTAGAGGGAATAAAGTGTTCATCACT	for	+	1	PSME_00025250-RA	98.59	2e-29	530	600	for
psme_1_1_001722	Psme_SNP_contig28919_59	isogroup06903	contig28919	59	Affx-121622655	AX-124408499	M	2	98.8862	PolyHighResolution	PolyHighResolution		1	1	1	1	1	108	2	0.236111	0.361111	0.360725	0.295664	1	1	1	1	1	281	2	0.215302	0.330961	0.337895	0.280808	1	1	1	1	1	CGATTTAAGGACAGATTTGCTACCGTGGAAATCTA[A/C]TATCGGCATCAATAATTTGTTCAGAGCCTCGGTCG	rev	+
psme_1_1_001722	Psme_SNP_contig28919_909	isogroup06903	contig28919	909	Affx-121746948	AX-124397266	R	2	99.5906	PolyHighResolution	PolyHighResolution	1	1	1	1	1	1	112	2	0.25	0.321429	0.375	0.304688	1	1	1	1	1	283	2	0.236749	0.34629	0.361398	0.296094	1	1	1	1	1	CTATTGATTGAGGGTAGTGCTTACTCTGACGTTCT[A/G]TGTAGTGGTTGGAGGTGTATTAGAAAAGGGTTCCT	for	+
psme_1_1_001723	Psme_SNP_contig28935_296	isogroup00883	contig28935	296	Affx-121616850	AX-119035698	Y	2	97.6031	CallRateBelowThreshold; PolyHighResolution	CallRateBelowThreshold; PolyHighResolution		1	1	1	1	1												278	2	0.134892	0.219424	0.233392	0.206156	1	1	1	1	1	GCATATGCGCTTCCATCGAACCTCGGCAATGCATT[C/T]TCCCCAGCAAGGGCCACGCCTGTTTTCCTCGTAGC	for	-	3	PSME_00015609-RA	100	4e-31	1436	1366	rev
psme_1_1_001723	Psme_SNP_contig28935_371	isogroup00883	contig28935	371	Affx-121722360	AX-119007746	Y	2	86.962	Other	Rescued		1	1	1	0	0	100	2	0.25	0.38	0.375	0.304688	1	1	1	1	1	229	2	0.248908	0.41048	0.373906	0.304003	1	1	1	1	1	GTTACCTGCCTGAGAAGCCCCTCTGGACTGCAGCG[C/T]GCATGCTGGGGTTGCTCCTCATCTTTCATCTCAAA	rev	-	1	PSME_00015609-RA	98.59	2e-29	1361	1291	rev
psme_1_1_001723	Psme_SNP_contig28935_171	isogroup00883	contig28935	171	Affx-121736127	AX-124402846	K	2	98.6501	PolyHighResolution	PolyHighResolution		1	1	1	1	1	109	2	0.12844	0.256881	0.223887	0.198824	1	1	1	1	1	281	2	0.129893	0.224199	0.226042	0.200494	1	1	1	1	1	CGAAGCGATGCCAATTCTCGCTCTGAAACATTTGC[G/T]GGTTCATCCTCAGATACGTGAAAGCACACATGCTG	rev	-	2	PSME_00015609-RA	98.59	2e-29	1561	1491	rev
psme_1_1_001723	Psme_SNP_contig28935_332	isogroup00883	contig28935	332	Affx-121780033	AX-118145820	M	2	99.3328	PolyHighResolution	PolyHighResolution		1	1	1	1	1	112	2	0.151786	0.267857	0.257494	0.224342	1	1	1	1	1	280	2	0.130357	0.225	0.226728	0.201025	1	1	1	1	1	TCCCCAGCAAGGGCCACGCCTGTTTTCCTCGTAGC[A/C]AATGTTACCTGCCTGAGAAGCCCCTCTGGACTGCA	rev	-	2	PSME_00015609-RA	98.59	2e-29	1400	1330	rev
psme_1_1_001724	Psme_SNP_contig28937_127	isogroup00883	contig28937	127	Affx-121677385	AX-124415940	Y	2	79.0333	Other	Other; Rescued	1	1	1	0	0	0												212	2	0.193396	0.311321	0.311988	0.26332	1	1	1	1	1	AAGCGCGATGGACTCAACTCTTTGTGAGTCTTGGC[C/T]CTGTTGAAAGGAACTGTGGGTGGATTGCTAAAATG	for	-
psme_1_1_001729	Psme_SNP_contig28953_180	isogroup02912	contig28953	180	Affx-140007471	AX-124403983	R	2	84.849	Other	Other; Rescued		1	1	1	0	0												229	2	0.240175	0.31441	0.364982	0.298376	1	1	1	1	1	ACAGTGTTTCTCACACCACAACATCCGTACTGCTT[A/G]ACTCGAGGCAGTCAAATTAAATGAAAGGCCAATAG	for	A
psme_1_1_001740	Psme_SNP_contig29102_182	isogroup00042	contig29102	182	Affx-121665867	AX-119022739	Y	2	74.6896	Other	Other; Rescued	1	1	0	0	0	0												181	2	0.403315	0.596685	0.481304	0.365477	0	1	1	1	1	AACTTCAACGGAAACGAGTGGAAGGCATTACAAGG[C/T]TAAACACCAAAGCCTAAACACTAAACAGAAAACCA	rev	-
psme_1_1_001746	Psme_SNP_contig29162_1668	isogroup00585	contig29162	1668	Affx-121596101	AX-124421746	Y	2	99.8229	PolyHighResolution; NoMinorHom	PolyHighResolution; NoMinorHom		1	1	1	1	1	112	2	0.03125	0.0625	0.0605469	0.0587139	1	1	1	1	1												TCTGCCCTTCCAAGGACACTGCCATGTATAATGGC[C/T]ATAATGTTTGGGTCATACTAAGCTGATAACTGAAG	rev	+
psme_1_1_001746	Psme_SNP_contig29162_302	isogroup00585	contig29162	302	Affx-121699057	AX-119013934	R	2	100	PolyHighResolution; NoMinorHom	PolyHighResolution; NoMinorHom		1	1	1	1	1	112	2	0.03125	0.0625	0.0605469	0.0587139	1	1	1	1	1												AGCTCCGATTGCCAGTTTCTCACATATGGACAGAC[A/G]GCATGGATATATTAGAGAGTCTCCAGAAACATCAC	for	+	1	PSME_00011566-RA	98.59	2e-29	2031	2101	for
psme_1_1_001755	Psme_SNP_contig29278_489	isogroup02674	contig29278	489	Affx-121610079	AX-124409995	Y	2	99.7382	PolyHighResolution	PolyHighResolution		1	1	1	1	1	112	2	0.0982143	0.196429	0.177136	0.161448	1	1	1	1	1	282	2	0.10461	0.180851	0.187333	0.169786	1	1	1	1	1	CGGTCCCAATCTTCCTCGGAGGTCTCTGCAAGGGC[C/T]AGATACTTGGGGTCCAGCACTCCTGCGCTGTTTAC	for	-	1	PSME_00001428-RA	100	4e-31	389	319	rev
psme_1_1_001755	Psme_SNP_contig29278_537	isogroup02674	contig29278	537	Affx-121644948	AX-124429794	Y	2	98.8054	PolyHighResolution	PolyHighResolution		1	1	1	1	1	109	2	0.394495	0.495413	0.477738	0.363621	1	1	1	1	1	280	2	0.425	0.457143	0.48875	0.369312	1	1	1	1	1	TCCAGCACTCCTGCGCTGTTTACCACGATGTGGAG[C/T]GGCCCAAAAGTCTGCTCGGCCATGTCGAAAAGCTG	for	-	1	PSME_00001428-RA	98.59	2e-29	341	271	rev
psme_1_1_001767	Psme_SNP_contig29410_2346	isogroup02700	contig29410	2346	Affx-121614265	AX-124426337	Y	2	97.1743	CallRateBelowThreshold; PolyHighResolution	Rescued; PolyHighResolution		1	1	1	1	1	107	2	0.32243	0.420561	0.436938	0.34148	1	1	1	1	1	282	2	0.363475	0.443262	0.462722	0.355666	1	1	1	1	1	CTTCAACTTTGTAGAAGCCATGCACCTCTCATTCA[C/T]AGTTCCTCCTGAATCTGACATGGAAGGCATTTCTG	for	-	1	PSME_00006452-RA	98.48	1e-26	66	1	rev
psme_1_1_001767	Psme_SNP_contig29410_1225	isogroup02700	contig29410	1225	Affx-121620643	AX-124406230	R	2	96.932	CallRateBelowThreshold; PolyHighResolution	Rescued; PolyHighResolution		1	1	1	1	1	106	2	0.316038	0.424528	0.432316	0.338867	1	1	1	1	1	276	2	0.358696	0.427536	0.460066	0.354236	1	1	1	1	1	GAACGGGCTTTTACCAATCCTGGATCTATTACATA[A/G]CGAATTCCAGGGATTGTGACAGAGGTTTCAGCAAT	for	-	1	PSME_00006452-RA	100	4e-31	1187	1117	rev
psme_1_1_001767	Psme_SNP_contig29410_1885	isogroup02700	contig29410	1885	Affx-121662970	AX-124395359	R	2	95.5799	Other	Rescued	1	1	1	1	1	0	104	2	0.307692	0.365385	0.426036	0.335282	1	1	1	1	1	261	2	0.342912	0.417625	0.450647	0.349105	1	1	1	1	1	ACTGTTCTCTCATGTGCCTCATCTACAATAATGAT[A/G]GAATATTTACAAAGAAGTGGGTCCAGCAATGCTTC	for	-	1	PSME_00006452-RA	97.18	9e-28	527	457	rev
psme_1_1_001767	Psme_SNP_contig29410_2400	isogroup02700	contig29410	2400	Affx-121671801	AX-119021117	Y	2	94.5056	CallRateBelowThreshold	Rescued		1	1	1	1	0	98	2	0.413265	0.479592	0.484954	0.367364	1	1	1	1	1	270	2	0.457407	0.492593	0.496372	0.373179	1	1	1	1	1	CATGGAAGGCATTTCTGACAGCCAAAATATATTCG[C/T]CTCCAGCAAATTCTTGCTATGTGGAGTTTCAATAG	for	-
psme_1_1_001774	Psme_SNP_contig29496_216	isogroup00313	contig29496	216	Affx-121686681	AX-124422223	R	2	100	PolyHighResolution	PolyHighResolution		1	1	1	1	1	112	2	0.325893	0.401786	0.439373	0.342849	1	1	1	1	1	283	2	0.318021	0.431095	0.433767	0.33969	1	1	1	1	1	CATCCATACAGACATTGATCACTGGAATGCCTTTT[A/G]GAGCAGATGGGATTCCTGACACCGTAAAAAATCCC	rev	-	1	PSME_00028884-RA	100	4e-31	1554	1484	rev
psme_1_1_001774	Psme_SNP_contig29496_696	isogroup00313	contig29496	696	Affx-121699068	AX-124411968	M	2	99.7638	PolyHighResolution	PolyHighResolution	1	1	1	1	1	1	110	2	0.236364	0.4	0.360992	0.295834	1	1	1	1	1	283	2	0.238516	0.349823	0.363252	0.297276	1	1	1	1	1	GAACTATAAGGTTTTCACATTTTTTAAAAACTTCA[A/C]TATTGACTTCCACAAACTCATCTCGTAGCAGGGTT	for	-	1	PSME_00028884-RA	98.59	2e-29	1074	1004	rev
psme_1_1_001774	Psme_SNP_contig29496_1541	isogroup00313	contig29496	1541	Affx-121715639	AX-119009474	R	2	99.5316	PolyHighResolution	PolyHighResolution	1	1	1	1	1	1	112	2	0.303571	0.392857	0.422832	0.333438	1	1	1	1	1	282	2	0.228723	0.37234	0.352818	0.290578	1	1	1	1	1	TCGCCCATGAAGAGAACATACGAGGGCATCATTTG[A/G]AGTCCTCGGGGGTTTTGTAAAAGCTCGATCTTCGA	for	-	1	PSME_00028884-RA	100	4e-31	229	159	rev
psme_1_1_001774	Psme_SNP_contig29496_1643	isogroup00313	contig29496	1643	Affx-121772265	AX-124431341	R	2	99.9115	PolyHighResolution	PolyHighResolution		1	1	1	1	1	112	2	0.245536	0.419643	0.370496	0.301862	1	1	1	1	1	283	2	0.242049	0.349823	0.366923	0.299607	1	1	1	1	1	GTGCCAACATCGATTCCGATAGCCGTTTCCACGAA[A/G]GGGATAGGACGTTCAACATCATCGCTGACAGCCTC	rev	-	1	PSME_00028884-RA	98.59	2e-29	127	57	rev
psme_1_1_001775	Psme_SNP_contig29502_290	isogroup03499	contig29502	290	Affx-121764126	AX-118161671	M	2	99.0633	PolyHighResolution	PolyHighResolution	1	1	1	1	1	1	112	2	0.424107	0.526786	0.488481	0.369174	1	1	1	1	1	281	2	0.41637	0.491103	0.486012	0.367908	1	1	1	1	1	GTCACAGTGAGGGCAGTTGCAGACTCTTGCCAGTC[A/C]CTTTCCTGCCAACCACCATTCCTAAACTTTTACTT	rev	X
psme_1_1_001776	Psme_SNP_contig29505_32	isogroup01404	contig29505	32	Affx-121652294	AX-119026559	Y	2	88.466	Other	Rescued	1	1	1	1	0	0	96	2	0.229167	0.25	0.353299	0.290889	0	1	1	1	1	250	2	0.206	0.22	0.327128	0.273622	0	0	0	0	0	GGTCTGTAATAGTCTATAACTATGCATGTAT[C/T]AGCTCTATATTTACTCTATCTGAGCAGGTTGGTCT	rev	X
psme_1_1_001778	Psme_SNP_contig29508_572	isogroup02563	contig29508	572	Affx-121695483	AX-124402365	R	2	91.2328	Other	Other; Rescued		1	1	1	0	0												251	2	0.223108	0.278884	0.346661	0.286574	0	1	1	1	1	ATCTGCAGAACCATTCTCGCCAGCATCCAAAACAG[A/G]CAACCAATGCTATGTTTTCCCTTGTTGTTGGCAGG	for	-	1	PSME_00044639-RA	100	4e-31	572	502	rev
psme_1_1_001794	Psme_SNP_contig29685_292	isogroup01144	contig29685	292	Affx-121698283	AX-119014440	Y	2	99.9115	PolyHighResolution	PolyHighResolution	1	1	1	1	1	1	112	2	0.446429	0.571429	0.49426	0.372114	1	1	1	1	1	283	2	0.441696	0.480565	0.493201	0.371578	1	1	1	1	1	TTAAATATAGAGGCATGCGTAACCCTAATGCCATG[C/T]ATATTGAAAAAGCACAGGGCTTTAAACGCCTCATC	for	-
psme_1_1_001798	Psme_SNP_contig29773_35	isogroup02416	contig29773	35	Affx-121596233	AX-124410198	K	2	98.9196	PolyHighResolution	PolyHighResolution		1	1	1	1	1	111	2	0.211712	0.261261	0.33378	0.278075	1	1	1	1	1	280	2	0.144643	0.239286	0.247443	0.216829	1	1	1	1	1	CCGCCGTGCCCAATTCATAAAAATCCATATCTTT[G/T]CAGAGGTTGCATTGCTCATCTAACATGGGTAACAG	rev	+
psme_1_1_001798	Psme_SNP_contig29773_449	isogroup02416	contig29773	449	Affx-121699130	AX-119013910	Y	2	96.8869	Other	Rescued		1	1	1	1	0	104	2	0.230769	0.365385	0.35503	0.292007	1	1	1	1	1	277	2	0.214801	0.393502	0.337324	0.28043	0	1	1	1	1	ACTTTCTCCAAGGTTTCAAGTACGAAATTTGAGAA[C/T]TTGACAACATACCAAGCTGTAGAGGCCGCAAACCC	for	+
psme_1_1_001799	Psme_SNP_contig29800_372	isogroup02766	contig29800	372	Affx-121781448	AX-118144742	R	2	99.0672	Other; PolyHighResolution	Rescued; PolyHighResolution	1	1	1	1	1	1	109	2	0.142202	0.229358	0.243961	0.214202	1	1	1	1	1	280	2	0.119643	0.225	0.210657	0.188469	1	1	1	1	1	AAATTATATCAGTAGCCACCAAGTATGTAAGACTC[A/G]GTGCCATCTGCTCTTTGGGTCTGCAAAAGTTCATC	for	X
psme_1_1_001812	Psme_SNP_contig29942_296	isogroup00144	contig29942	296	Affx-121780140	AX-124398093	K	2	90.0951	Other	Rescued		1	1	1	0	0	105	2	0.0904762	0.142857	0.16458	0.151037	1	1	1	1	1	241	2	0.431535	0.746888	0.490625	0.370269	0	0	0	0	0	AAATCATAATCCGGCATCTGAAGTGGGTTTTCAGG[G/T]CGGGTTTGGGATCCTTATATACTTGCACTTGCCCA	rev	+
psme_1_1_001816	Psme_SNP_contig29984_251	isogroup00869	contig29984	251	Affx-121685079	AX-119017738	R	2	99.3072	PolyHighResolution	PolyHighResolution	1	1	1	1	1	1	112	2	0.3125	0.428571	0.429688	0.337372	1	1	1	1	1	280	2	0.296429	0.407143	0.417117	0.330124	1	1	1	1	1	TGCCTTCGGTGGGGAAGAGCTCACGGGCTTGGCCG[A/G]GATTTTAGAGGATTTGCTGGGAGCCTTAGCCCCTG	rev	-	1	PSME_00035988-RA	97.18	9e-28	123	53	rev
psme_1_1_001823	Psme_SNP_contig30057_292	isogroup01607	contig30057	292	Affx-121677545	AX-119019517	R	2	99.941	PolyHighResolution	PolyHighResolution	1	1	1	1	1	1	112	2	0.3125	0.392857	0.429688	0.337372	1	1	1	1	1	283	2	0.265018	0.360424	0.389567	0.313686	1	1	1	1	1	ACAGAATACTCTGTCAATTAAGGATTCTAATAAAC[A/G]TCCTCACAAGTGTAAACACTTCAGTTCCAAGACAG	for	-
psme_1_1_001825	Psme_SNP_contig30076_171	isogroup00471	contig30076	171	Affx-121596605	AX-124412620	R	2	75.4219	Other	Other; Rescued		1	0	0	0	0												184	2	0.304348	0.423913	0.42344	0.33379	1	1	1	1	1	TTTGGGCAATCCCGATTCCCATCTTATAGAGCGGG[A/G]CTAAAACAATTATATATAAATTAAAAAACTATCAT	for	A
psme_1_1_001825	Psme_SNP_contig30076_61	isogroup00471	contig30076	61	Affx-121788351	AX-124422876	Y	2	86.6929	Other	Rescued		1	1	1	0	0	94	2	0.271277	0.265957	0.395371	0.317212	0	1	1	1	1	236	2	0.283898	0.338983	0.4066	0.323938	1	1	1	1	1	TAGGCAATCCCACATTACAGCATCCTTACAGACGG[C/T]GACTGAAACAATTATAGATACAGAAATCTGTGTTT	for	A
psme_1_1_001825	Psme_SNP_contig30076_695	isogroup00471	contig30076	695	Affx-139998905	AX-124401319	Y	2	97.2311	PolyHighResolution	PolyHighResolution		1	1	1	1	1	106	2	0.339623	0.283019	0.448558	0.347956	0	1	1	1	1	275	2	0.290909	0.261818	0.412562	0.327458	0	0	0	0	0	TAACCATACCTGGCCATGCATCGGTACATTCTGTG[C/T]TCTTTTGGACCAATACGGCGAAATAGAAATCGTTC	for	A	1	PSME_00018194-RA	98.59	2e-29	1937	1867	rev
psme_1_1_001831	Psme_SNP_contig30149_101	isogroup02663	contig30149	101	Affx-121694381	AX-119015316	R	2	98.3037	PolyHighResolution	PolyHighResolution	1	1	1	1	1	1	111	2	0.292793	0.405405	0.41413	0.328378	1	1	1	1	1	281	2	0.311388	0.430605	0.428851	0.336894	1	1	1	1	1	TGCTAGGTCACAAAATCGACAAAAAAATCTAAGCT[A/G]GGCCAATAATGTATTGCTAAATACAGCCAAACCAA	rev	X
psme_1_1_001835	Psme_SNP_contig30204_77	isogroup01877	contig30204	77	Affx-121680511	AX-124411320	Y	2	78.2325	Other	Rescued; Other	1	1	1	0	0	0	77	2	0.38961	0.519481	0.475628	0.362517	1	1	1	1	1												TCATGCTCAAACATACTCAAATTTATTGTTGTTTT[C/T]ATATCTTCTGTGTTTTATTTCTTGAGAAAGTACTC	rev	A
psme_1_1_001839	Psme_SNP_contig30266_109	isogroup00162	contig30266	109	Affx-121733318	AX-124413235	Y	2	84.7972	Other	Rescued		1	1	1	0	0	91	2	0.450549	0.483516	0.495109	0.372543	1	1	1	1	1	223	2	0.450673	0.488789	0.495134	0.372555	1	1	1	1	1	AAACAAATTAAATGATCCAGTCAGCGGGGGTCAAA[C/T]TTACAGCGAGAACAGCAATTTACAAGTTGAACAAC	rev	-	2	PSME_00001274-RA	98.59	2e-29	1290	1220	rev
psme_1_1_001847	Psme_SNP_contig30338_447	isogroup03047	contig30338	447	Affx-121619392	AX-124404901	R	2	99.4214	PolyHighResolution	PolyHighResolution	1	1	1	1	1	1	112	2	0.165179	0.330357	0.275789	0.237759	1	1	1	1	1	280	2	0.146429	0.25	0.249974	0.218731	1	1	1	1	1	GGTTCCAGTAATTGTTCAAGTTCCGTAAGTGTGAA[A/G]CTCGTATTTTAGTTCTTCCTGTTCGAATCCGTTCC	rev	+
psme_1_1_001852	Psme_SNP_contig30393_765	isogroup00497	contig30393	765	Affx-121611563	AX-119037089	Y	2	99.882	PolyHighResolution	PolyHighResolution	1	1	1	1	1	1	111	2	0.157658	0.225225	0.265603	0.230331	1	1	1	1	1	283	2	0.174912	0.293286	0.288635	0.24698	1	1	1	1	1	ATGTTTCTTGAAGCAGTAAAAAGAAAAAATAGGAG[C/T]TCAATTACCAGCTTTCACCGCATAACAGGGCGGAT	rev	-
psme_1_1_001858	Psme_SNP_contig30447_1118	isogroup05090	contig30447	1118	Affx-121605210	AX-124420109	R	2	97.7724	CallRateBelowThreshold; PolyHighResolution	CallRateBelowThreshold; PolyHighResolution		1	1	1	1	1												280	2	0.114286	0.214286	0.202449	0.181956	1	1	1	1	1	TCCTGAGAAAGTCTCTTTACGGCCACAGTTCTTCC[A/G]TCACAAAGCTTACCCAGATAGACCGACCCGAACCC	for	-	1	PSME_00031245-RA	98.59	2e-29	1144	1074	rev
psme_1_1_001858	Psme_SNP_contig30447_149	isogroup05090	contig30447	149	Affx-140007715	AX-124409619	K	2	96.7193	PolyHighResolution; Other	PolyHighResolution; Rescued		1	1	1	1	1	110	2	0.122727	0.209091	0.215331	0.192147	1	1	1	1	1	265	2	0.158491	0.10566	0.266743	0.231167	0	0	0	0	0	TTATATACAATCCGGCAGGGCGGGAATGTTTATTA[G/T]AGCGACATTCATAACCCAATGTGAAAGCTGCAAAT	for	-
psme_1_1_001862	Psme_SNP_contig30480_441	isogroup01056	contig30480	441	Affx-121742859	AX-118182758	R	2	99.9705	PolyHighResolution	PolyHighResolution		1	1	1	1	1	111	2	0.0720721	0.126126	0.133755	0.12481	1	1	1	1	1	283	2	0.0742049	0.141343	0.137397	0.127958	1	1	1	1	1	GCCTGAGTGAGGTTAACGTTGAACTGCTTAATGAG[A/G]TCGGTCTGGTTCAACAGGTTACACAGGCATGCCTT	rev	-
psme_1_1_001864	Psme_SNP_contig30522_542	isogroup00039	contig30522	542	Affx-121765186	AX-124398179	R	2	79.6532	Other	Rescued		1	1	0	0	0	85	2	0.394118	0.576471	0.477578	0.363538	1	1	1	1	1	209	2	0.389952	0.54067	0.475779	0.362596	1	1	1	1	1	ACTAAGAAAGTCTAGCCAAGTCGGAGGCAGCATTA[A/G]CATGTTCGAGTTGCATGCGTGCATGTCCTCGCATT	rev	-
psme_1_1_001865	Psme_SNP_contig30544_311	isogroup06988	contig30544	311	Affx-121675098	AX-124396153	K	2	85.1759	Other	Other; Rescued	1	1	1	1	0	0												236	2	0.144068	0.262712	0.246625	0.216213	1	1	1	1	1	TCGGGGCTCATGGCATCTCTCTGTCATTGTTTGTG[G/T]GTGTGTCTGGATAAGCTTGATGTGGAGGGAGGTCT	for	+
psme_1_1_001865	Psme_SNP_contig30544_1249	isogroup06988	contig30544	1249	Affx-121691225	AX-124417862	R	2	99.5906	PolyHighResolution	PolyHighResolution		1	1	1	1	1	112	2	0.0714286	0.125	0.132653	0.123855	1	1	1	1	1	282	2	0.12234	0.216312	0.214746	0.191688	1	1	1	1	1	TTCTTTGGGATTCAGGACACTGACAAGGGAGTTTG[A/G]TCTTCTGAATACATCTTTCATGGATATTGATTCTA	for	+
psme_1_1_001865	Psme_SNP_contig30544_1313	isogroup06988	contig30544	1313	Affx-121789256	AX-124407198	R	2	99.7934	PolyHighResolution	PolyHighResolution		1	1	1	1	1	110	2	0.45	0.463636	0.495	0.372488	1	1	1	1	1	283	2	0.386926	0.477032	0.474428	0.361887	1	1	1	1	1	GATTCTAAAAGCTTCAGTAGCATCTCGAGTGTTGC[A/G]CTTTGTTGTTCCTTACTGTCCTTTTGCACCCTGTT	for	+
psme_1_1_001883	Psme_SNP_contig30802_118	isogroup02587	contig30802	118	Affx-140006705	AX-124400146	R	2	97.8175	PolyHighResolution	PolyHighResolution		1	1	1	1	1	109	2	0.481651	0.541284	0.499327	0.374663	1	1	1	1	1	276	2	0.483696	0.547101	0.499468	0.374734	1	1	1	1	1	GCCAATACAAAACAAAACAAGAACCAGAAAAGGCC[A/G]AACCTGAAGGATGAAGTCTGCCACTGTTCCTTCCC	rev	X
psme_1_1_001895	Psme_SNP_contig30919_1100	isogroup01727	contig30919	1100	Affx-121701508	AX-119013273	Y	2	97.9433	Other; PolyHighResolution	Other; PolyHighResolution		1	1	1	1	1												274	2	0.0638686	0.113139	0.119579	0.112429	1	1	1	1	1	CGGGCAACCGCCTTGAGGGACAAATTCCGCTATGG[C/T]TTGGATCCATGATCACTCTTACCGATTTGGATCTT	rev	+	4	PSME_00043057-RA	100	4e-31	1568	1638	for
psme_1_1_001915	Psme_SNP_contig31059_30	isogroup00568	contig31059	30	Affx-121763599	AX-118162015	R	2	95.3438	CallRateBelowThreshold	Rescued	1	1	1	1	1	0	101	2	0.20297	0.306931	0.323547	0.271205	1	1	1	1	1	266	2	0.197368	0.304511	0.316828	0.266638	1	1	1	1	1	CCCTTTTAAAACGGATACTAGTCAGAATT[A/G]ATTAGTTGGAATGTATGAGAAATATGTAATTAAAG	rev	-
psme_1_1_001929	Psme_SNP_contig31202_549	isogroup01344	contig31202	549	Affx-121776300	AX-124419117	R	2	89.6316	Other; CallRateBelowThreshold	Other; Rescued		1	1	1	1	0												267	2	0.170412	0.273408	0.282743	0.242772	1	1	1	1	1	CTAGTAAAAGAAGAGCATATATAGTGATAAAAAAC[A/G]GCAAGATTCACACTGGTTGAAGACACAAAAGAAAG	rev	-
psme_1_1_001948	Psme_SNP_contig31384_728	isogroup00755	contig31384	728	Affx-121604600	AX-123137799	Y	2	99.8563	PolyHighResolution	PolyHighResolution		1	1	1	1	1	112	2	0.133929	0.214286	0.231983	0.205075	1	1	1	1	1	282	2	0.131206	0.241135	0.227981	0.201994	1	1	1	1	1	CTACAGAGCTTGTTCTATAAAGTCCAGTACAGTGA[C/T]ACCAGTGTGTCAACAAAAGACTTGACAAAATCGTT	for	+	1	PSME_00002354-RA	100	4e-31	802	872	for
psme_1_1_001948	Psme_SNP_contig31384_2013	isogroup00755	contig31384	2013	Affx-121680596	AX-124401427	K	2	80.9068	Other	Rescued	1	1	1	0	0	0	89	2	0.5	0.191011	0.5	0.375	0	0	0	0	0	211	2	0.481043	0.194313	0.499281	0.37464	0	0	0	0	0	AGTTGTTTATGGAAGTAAAGCGTGGACCGGATCTT[G/T]GCTTCCATCCACCACCTGAAAAGAAGAAGGATGAT	for	+	1	PSME_00002354-RA	98.59	2e-29	2039	2109	for
psme_1_1_001948	Psme_SNP_contig31384_149	isogroup00755	contig31384	149	Affx-121715337	AX-124423011	M	2	99.9705	PolyHighResolution	PolyHighResolution		1	1	1	1	1	112	1	0	0	0	0	0	0	0	0	0	283	2	0.0159011	0.024735	0.0312964	0.0308067	0	1	1	0	1	CCACTTTACAAATTCACTTGGGCGATTGACCATGT[A/C]TCGAGGTTGAATGCGAAGAAGTGTTACTCAGACGT	rev	+	1	PSME_00002354-RA	98.59	2e-29	223	293	for
psme_1_1_001956	Psme_SNP_contig31501_304	isogroup02666	contig31501	304	Affx-121688435	AX-119016772	Y	2	99.8268	PolyHighResolution	PolyHighResolution	1	1	1	1	1	1	112	2	0.0625	0.107143	0.117188	0.110321	1	1	1	1	1	282	2	0.184397	0	0.30079	0.255552	0	0	0	0	0	GGAGTGTTCTACTACCTCTTCGGCTTCGCGTTTGC[C/T]TTCGGCACATCGAGCGGATTCATCGGCCATTCATT	for	+	1	PSME_00057016-RA	100	4e-31	259	329	for
psme_1_1_001962	Psme_SNP_contig31573_165	isogroup00485	contig31573	165	Affx-121607962	AX-124433565	Y	2	87.6752	Other; CallRateBelowThreshold	Rescued		1	1	1	1	0	79	2	0.481013	0.506329	0.499279	0.374639	1	1	1	1	1	261	2	0.431034	0.448276	0.490488	0.370199	1	1	1	1	1	ATGGCTGCAAGAAAGCCCAGGCATTGTTTGAATTG[C/T]TCTTTCTAGTAGGAGCTATCACAACTAGGCCTGAA	for	-
psme_1_1_001962	Psme_SNP_contig31573_740	isogroup00485	contig31573	740	Affx-121757461	AX-118168222	Y	2	97.6543	CallRateBelowThreshold; PolyHighResolution	Rescued; PolyHighResolution		1	1	1	1	1	109	2	0.43578	0.486239	0.491752	0.370842	1	1	1	1	1	279	2	0.428315	0.469534	0.489723	0.369809	1	1	1	1	1	ATTAGGCCAGTAAAATTAGTTCGTGATAGTATCTG[C/T]AGTAGTTTTGGCCCTTCTCTGAAAACCTTCAGTCG	rev	-	1	PSME_00051451-RA	100	4e-31	1157	1087	rev
psme_1_1_001965	Psme_SNP_contig31584_559	isogroup00393	contig31584	559	Affx-121642724	AX-124401767	R	2	96.9833	CallRateBelowThreshold; PolyHighResolution	Rescued; PolyHighResolution	1	1	1	1	1	1	102	2	0.387255	0.539216	0.474577	0.361965	1	1	1	1	1	279	2	0.363799	0.476703	0.462899	0.355761	1	1	1	1	1	AGAAAGCAGCACTTCATTTGTACCAATTTTCCCTT[A/G]CCATACCCCGCTGCTTTAGTGCCCATGGCACTACA	rev	-
psme_1_1_001976	Psme_SNP_contig31674_144	isogroup07172	contig31674	144	Affx-121641398	AX-119029261	Y	2	88.8637	Other; CallRateBelowThreshold	Rescued	1	1	1	1	1	0	98	2	0.158163	0.295918	0.266295	0.230839	1	1	1	1	1	255	2	0.131373	0.215686	0.228228	0.202184	1	1	1	1	1	AGAGACGGCGTTGGTGAAACTCATGCTCATGGAAG[C/T]TGGTGTCATCAATTTCCATTCCCTGTACCTTCGGA	rev	X	1	PSME_00013986-RA	97.18	9e-28	180	110	rev
psme_1_1_001976	Psme_SNP_contig31674_259	isogroup07172	contig31674	259	Affx-121761072	AX-124399983	R	2	99.5611	PolyHighResolution	PolyHighResolution	1	1	1	1	1	1	112	2	0.178571	0.321429	0.293367	0.250335	1	1	1	1	1	282	2	0.154255	0.27305	0.260921	0.226881	1	1	1	1	1	CTCATCAACGATTTGTGCAGGCCGCACGATTTCGA[A/G]GACAACGGTATTACAGAAACAAGGGACATTCCTTC	rev	X	1	PSME_00013986-RA	100	9e-28	65	1	rev
psme_1_1_001984	Psme_SNP_contig31741_253	isogroup02801	contig31741	253	Affx-121722818	AX-119007524	Y	2	76.3152	Other	Rescued; Other		1	1	0	0	0	83	2	0.487952	0.614458	0.49971	0.374855	1	1	1	1	1												ATGTTTTATCTTATCATCCAACCCTGTCGGATGTT[C/T]AGCAACGTCAAGGACTAAGGCTGGTGTTTTCACCC	rev	X
psme_1_1_001988	Psme_SNP_contig31775_120	isogroup04591	contig31775	120	Affx-121678284	AX-119019470	R	2	99.0633	PolyHighResolution	PolyHighResolution	1	1	1	1	1	1	110	2	0.295455	0.318182	0.416322	0.32966	1	1	1	1	1	281	2	0.33274	0.423488	0.444048	0.345459	1	1	1	1	1	GCAACCGAGCATCTCGTAAGGAAATATCTATTCAC[A/G]TTAAAATGCGGCTTCCTGCGAAAAGTTGTGAAGCA	rev	-
psme_1_1_001993	Psme_SNP_contig31807_427	isogroup02940	contig31807	427	Affx-121713290	AX-119010150	Y	2	85.6498	Other	Rescued; Other		1	1	0	0	0	89	2	0.157303	0.314607	0.265118	0.229974	1	1	1	1	1												TGGCAATTCAGTTAAACTCGAACAGTTTGACATGT[C/T]CATCATGGAGCCTGTGAGCTTCAATTGTCCAATAG	for	A	1	PSME_00008945-RA	98.59	2e-29	2214	2144	rev
psme_1_1_002002	Psme_SNP_contig31929_154	isogroup00298	contig31929	154	Affx-121777921	AX-124403400	R	2	99.6497	PolyHighResolution	PolyHighResolution		1	1	1	1	1	112	2	0.09375	0.151786	0.169922	0.155485	1	1	1	1	1	282	2	0.118794	0.202128	0.209364	0.187448	1	1	1	1	1	TCTCCACGCATATAGAAAGCTACACAAATCTCTCT[A/G]CCGTATTTGGTTTCTTGAAATTGAAAGCTACACAA	for	X
psme_1_1_002006	Psme_SNP_contig31963_790	isogroup07054	contig31963	790	Affx-121787608	AX-118138114	Y	2	97.7468	CallRateBelowThreshold; PolyHighResolution	Rescued; PolyHighResolution	1	1	1	1	1	1	107	2	0.38785	0.495327	0.474845	0.362106	1	1	1	1	1	280	2	0.419643	0.460714	0.487085	0.368459	1	1	1	1	1	AGGTGGCAATTATTCTGGAGAATAAGAACCGGATC[C/T]ATGCCTGCATTTAGGTTCAGAGGAAAGCTTGCTGA	rev	X	1	PSME_00053347-RA	98.59	2e-29	629	559	rev
psme_1_1_002009	Psme_SNP_contig31988_793	isogroup02837	contig31988	793	Affx-121710096	AX-124422120	Y	2	89.5876	Other	Rescued		1	1	1	0	0	102	2	0.426471	0.480392	0.489187	0.369535	1	1	1	1	1	249	2	0.451807	0.566265	0.495355	0.372667	1	1	1	1	1	GAACATCTTTGCCATCACGCACACCTGCAAGAAGC[C/T]TGTGGGCAGCATAACTTTCTTGAGCGATCAAGAAC	for	A	1	PSME_00005755-RA	98.59	2e-29	672	742	for
psme_1_1_002009	Psme_SNP_contig31988_1213	isogroup02837	contig31988	1213	Affx-140011890	AX-124411875	Y	2	99.266	PolyHighResolution	PolyHighResolution		1	1	1	1	1	111	2	0.162162	0.27027	0.271731	0.234812	1	1	1	1	1	282	2	0.12234	0.237589	0.214746	0.191688	1	1	1	1	1	CGATGGCTTCAAAGGCTGGTCTACTAACTGCTCTC[C/T]CCCCTCGCTTCCTAACTGCAAAGGCAAAGGCAAAG	for	A	1	PSME_00005755-RA	100	4e-31	1092	1162	for
psme_1_1_002020	Psme_SNP_contig32120_482	isogroup01992	contig32120	482	Affx-121611055	AX-124419079	K	2	97.861	CallRateBelowThreshold; PolyHighResolution	Rescued; PolyHighResolution		1	1	1	1	1	106	2	0.0471698	0.0754717	0.0898896	0.0858496	1	1	1	1	1	279	2	0.0752688	0.129032	0.139207	0.129518	1	1	1	1	1	ACGGTCGCATGCCCGTTCGATACAGGATATGAAAA[G/T]GCAGGCAGATCTTCAACTTTCTTCGTAGTTATCGC	for	X	1	PSME_00023590-RA	98.59	2e-29	587	517	rev
psme_1_1_002020	Psme_SNP_contig32120_251	isogroup01992	contig32120	251	Affx-121722109	AX-119007779	K	2	99.8563	PolyHighResolution	PolyHighResolution	1	1	1	1	1	1	112	2	0.196429	0.303571	0.315689	0.265859	1	1	1	1	1	283	2	0.208481	0.34629	0.330033	0.275572	1	1	1	1	1	GCTTGGTTTCCAATTATAATGAAATAATGAATAGA[G/T]CGTAATCTTCTGGCTAAAATCACTACCTGATAGCG	rev	X
psme_1_1_002020	Psme_SNP_contig32120_607	isogroup01992	contig32120	607	Affx-121765384	AX-124408388	Y	2	99.3918	PolyHighResolution; NoMinorHom	PolyHighResolution; NoMinorHom	1	1	1	1	1	1	112	2	0.0446429	0.0892857	0.0852997	0.0816617	1	1	1	1	1												TGCAAAAACCCCAGGCTTCACGACATAGCACTCGT[C/T]ATCGATCCATTGGTTTTTGTATGGTTGCCTCTGGT	for	X	1	PSME_00023590-RA	100	4e-31	462	392	rev
psme_1_1_002030	Psme_SNP_contig32252_150	isogroup01304	contig32252	150	Affx-121712543	AX-124409782	Y	2	94.8715	Other	Other; Rescued		1	1	1	1	0												260	2	0.142308	0.253846	0.244112	0.214317	1	1	1	1	1	TTGGCGGAGAAGGGAGCCAAAGTGGTAGTCCATTA[C/T]TCCTCTAATCAACGCACCGCAGAGGAGGTCATTTC	rev	+	1	PSME_00001427-RA	100	4e-31	121	191	for
psme_1_1_002053	Psme_SNP_contig32581_499	isogroup02804	contig32581	499	Affx-121641697	AX-119029185	Y	2	92.9018	CallRateBelowThreshold	Rescued		1	1	1	1	0	101	2	0.183168	0.366337	0.299235	0.254464	1	1	1	1	1	262	2	0.196565	0.332061	0.315854	0.265972	1	1	1	1	1	GATAGCTCTCCATCTTCTTCTTCAATGTATCCACT[C/T]TCTGGATAAAACCTGTTAAAACCAGGTCCACCCAT	rev	-	1	PSME_00042434-RA	100	4e-31	689	619	rev
psme_1_1_002053	Psme_SNP_contig32581_245	isogroup02804	contig32581	245	Affx-139998091	AX-124412694	Y	2	99.5316	NoMinorHom; PolyHighResolution	NoMinorHom; PolyHighResolution		1	1	1	1	1												282	2	0.101064	0.173759	0.1817	0.165192	1	1	1	1	1	GGTTGTCTTTTTGCACGAAGAACACAGGTTAGTTG[C/T]AATATTTCCAATCCCATCCTTCATATCATGGAAAA	for	-
psme_1_1_002081	Psme_SNP_contig32997_170	isogroup01764	contig32997	170	Affx-121716608	AX-119009271	Y	2	79.299	Other	Rescued	1	1	1	0	0	0	82	2	0.329268	0.414634	0.441701	0.344151	1	1	1	1	1	206	2	0.305825	0.349515	0.424592	0.334453	1	1	1	1	1	AGGAAGAATCAGAGAAATTTGGCGACAAGTTTGGT[C/T]AATTCTCAGGGATTTGTTTTCTTTGCTATAAAACA	rev	A
psme_1_1_002092	Psme_SNP_contig33092_1914	isogroup00304	contig33092	1914	Affx-121654052	AX-124428688	R	2	98.5281	PolyHighResolution	PolyHighResolution		1	1	1	1	1	105	2	0.285714	0.361905	0.408163	0.324865	1	1	1	1	1	283	2	0.312721	0.40636	0.429853	0.337466	1	1	1	1	1	AGTTTCCCAGTGGCTGCTGTACATAGGATTGGAAT[A/G]CTAGATATTAGGATTTTTAATACTGACAGACATGC	for	+	1	PSME_00004130-RA	98.59	2e-29	859	929	for
psme_1_1_002092	Psme_SNP_contig33092_1818	isogroup00304	contig33092	1818	Affx-121715266	AX-124397447	R	2	98.0854	CallRateBelowThreshold; PolyHighResolution	Rescued; PolyHighResolution		1	1	1	1	1	107	2	0.369159	0.401869	0.465761	0.357294	1	1	1	1	1	282	2	0.340426	0.446809	0.449072	0.348239	1	1	1	1	1	AGTAAGAAAGAAAATAAGAGACAGACTGTCAGTAA[A/G]ATTGCATCGTTTCAGCAGTTTGTCCCACATGATTG	rev	+	1	PSME_00004130-RA	100	4e-31	763	833	for
psme_1_1_002103	Psme_SNP_contig33228_64	isogroup00090	contig33228	64	Affx-121611074	AX-119037252	Y	2	85.652	Other; CallRateBelowThreshold	Rescued	1	1	1	1	0	0	87	2	0.310345	0.390805	0.428062	0.336443	1	1	1	1	1	242	2	0.283058	0.450413	0.405872	0.323506	1	1	1	1	1	AGAACAAGGTGATACTTAAGTTGGAAACAACCAAG[C/T]TAATGCAGGGAGAAAAACTACAAGTATTTCTTCTG	for	+
psme_1_1_002110	Psme_SNP_contig33263_81	isogroup03471	contig33263	81	Affx-121760010	AX-124402527	Y	2	98.9669	PolyHighResolution	PolyHighResolution		1	1	1	1	1	110	2	0.386364	0.536364	0.474174	0.361753	1	1	1	1	1	283	2	0.367491	0.480565	0.464883	0.356825	1	1	1	1	1	TAGTTTATCAGAGAACAGTAAGGGAAATCAACCCT[C/T]GCAAGAATCGTCGGAAAAGCTCCCAACATTGGCAG	rev	X	1	PSME_00012826-RA	100	4e-31	69	139	for
psme_1_1_002111	Psme_SNP_contig33269_580	isogroup07172	contig33269	580	Affx-121717598	AX-124399014	M	2	95.5487	CallRateBelowThreshold; PolyHighResolution	Rescued; PolyHighResolution		1	1	1	1	1	104	2	0.139423	0.240385	0.239969	0.211176	1	1	1	1	1	275	2	0.149091	0.298182	0.253726	0.221537	0	1	1	1	1	AGCGGTGCGTCCAATGTGAAGATGGGTTGCAATGT[A/C]GCTGTGCGATAACCAGAGCTAACTTTACCGTTCTC	rev	X	1	PSME_00013986-RA	100	4e-31	1514	1444	rev
psme_1_1_002113	Psme_SNP_contig33306_59	isogroup02528	contig33306	59	Affx-121708338	AX-119011534	M	2	97.0914	PolyHighResolution; CallRateBelowThreshold	PolyHighResolution; Rescued	1	1	1	1	1	1	110	2	0.372727	0.454545	0.467603	0.358277	1	1	1	1	1	269	2	0.407063	0.427509	0.482726	0.366214	1	1	1	1	1	ACCTGCTAAACGTTTTAAACGACTCACAATTAGTT[A/C]TAAGTTTACCCAGCTGAGATTAGCATACAGTAGAG	rev	A
psme_1_1_002113	Psme_SNP_contig33306_87	isogroup02528	contig33306	87	Affx-121712171	AX-124415875	Y	2	99.2955	PolyHighResolution	PolyHighResolution		1	1	1	1	1	112	2	0.160714	0.232143	0.26977	0.233382	1	1	1	1	1	283	2	0.118375	0.187279	0.208724	0.186941	1	1	1	1	1	ATTAGTTCTAAGTTTACCCAGCTGAGATTAGCATA[C/T]AGTAGAGATGAGATTGCCAGACGCTATCCTTGGGT	rev	A
psme_1_1_002121	Psme_SNP_contig33378_761	isogroup03466	contig33378	761	Affx-121738329	AX-119003632	Y	2	96.1842	CallRateBelowThreshold	Rescued		1	1	1	1	0	108	2	0.37037	0.555556	0.466392	0.357631	1	1	1	1	1	267	2	0.395131	0.453184	0.478005	0.363761	1	1	1	1	1	TAAAATAGGGTTCCTTGACGGCGACCTTGGCACCT[C/T]TGGGGTAAAGCCTCTTGATGTCCTCACCGGAGGAA	for	A	1	PSME_00056786-RA	100	4e-31	460	390	rev
psme_1_1_002124	Psme_SNP_contig33397_728	isogroup02182	contig33397	728	Affx-121639215	AX-124421923	R	2	92.909	Other	Rescued		1	1	1	1	0	106	2	0.216981	0.377358	0.339801	0.282068	1	1	1	1	1	241	2	0.246888	0.253112	0.371869	0.302725	0	1	1	0	1	AACCAATCTCAGTATTAGGGAAGCTAACCTCATTT[A/G]CTTCTGCAGATTGTTTCAATCCTACTTTGAAAGAT	for	-	1	PSME_00034442-RA	98.59	2e-29	628	558	rev
psme_1_1_002124	Psme_SNP_contig33397_259	isogroup02182	contig33397	259	Affx-121656795	AX-124431028	Y	2	97.8765	PolyHighResolution	PolyHighResolution		1	1	1	1	1	110	2	0.236364	0.381818	0.360992	0.295834	1	1	1	1	1	277	2	0.268953	0.379061	0.393235	0.315918	1	1	1	1	1	AACCCAACCTTATCTCGTAATTTGCAACGAACAAA[C/T]TGAAGTCGTTCAAGTGCAGAGCAGAAACCCAAATG	for	-	1	PSME_00034442-RA	100	4e-31	1097	1027	rev
psme_1_1_002124	Psme_SNP_contig33397_762	isogroup02182	contig33397	762	Affx-121737851	AX-124411696	M	2	99.941	PolyHighResolution	PolyHighResolution		1	1	1	1	1	112	2	0.241071	0.375	0.365912	0.298966	1	1	1	1	1	283	2	0.272085	0.381625	0.396109	0.317658	1	1	1	1	1	TGCTTCTGCAGATTGTTTCAATCCTACTTTGAAAG[A/C]TTCTTTTCCAGTTTCTTCGTGAACCCCATTCATAT	rev	-	1	PSME_00034442-RA	100	4e-31	594	524	rev
psme_1_1_002124	Psme_SNP_contig33397_1666	isogroup02182	contig33397	1666	Affx-121787613	AX-118138109	R	2	99.4804	PolyHighResolution	PolyHighResolution		1	1	1	1	1	112	2	0.09375	0.116071	0.169922	0.155485	0	1	1	1	1	280	2	0.0946429	0.182143	0.171371	0.156687	1	1	1	1	1	GAATAATAAGCGTCGGTTTTAAGGAAATCGAAGAG[A/G]ACCCAATTACACAATAGAATTTATTGACCAAACCC	for	-
psme_1_1_002134	Psme_SNP_contig33562_1486	isogroup03367	contig33562	1486	Affx-121736200	AX-119004115	R	2	99.8563	PolyHighResolution	PolyHighResolution	1	1	1	1	1	1	112	2	0.0848214	0.151786	0.155254	0.143202	1	1	1	1	1	283	2	0.0918728	0.155477	0.166864	0.152943	1	1	1	1	1	GCATTCTTGATCAACATATGGAATCTCTGCATACA[A/G]CGTTCTTTCACTGAAGAGTCTAACTCTCTTCTCTC	rev	X	1	PSME_00041222-RA	100	4e-31	104	34	rev
psme_1_1_002134	Psme_SNP_contig33562_900	isogroup03367	contig33562	900	Affx-140000210	AX-124428338	R	2	99.5395	NoMinorHom; PolyHighResolution	NoMinorHom; PolyHighResolution		1	1	1	1	1												280	2	0.0375	0.0678571	0.0721875	0.069582	1	1	1	1	1	TTGAGTGGTTCGGCGGCGGTCTGTACTAAAGAACA[A/G]GCTGGATTTAACAATCTTAGCAGGGCCACAAGTGT	for	X	1	PSME_00041222-RA	98.59	2e-29	690	620	rev
psme_1_1_002147	Psme_SNP_contig33771_215	isogroup03490	contig33771	215	Affx-121694346	AX-119015130	R	2	81.8595	Other	Other; Rescued	1	1	1	1	0	0												227	2	0.38326	0.176211	0.472744	0.361	0	0	0	0	0	CCCTCCTATGGCCTTTGAACTAAATGCGTGTGGCC[A/G]CCAGGCTTAAGGAACGGAAACAGGAGGCTCATTCT	for	-
psme_1_1_002147	Psme_SNP_contig33771_112	isogroup03490	contig33771	112	Affx-121768876	AX-118156870	R	2	97.7584	PolyHighResolution	PolyHighResolution		1	1	1	1	1	109	2	0.408257	0.46789	0.483166	0.366442	1	1	1	1	1	275	2	0.401818	0.483636	0.480721	0.365174	1	1	1	1	1	GGTTTCGTCCTGCGATGATCAAGCAGTCCCGCCTG[A/G]TGATGGAAGAGACACCCCGCAGTCATGTTTGGTGT	rev	-
psme_1_1_002164	Psme_SNP_contig34025_731	isogroup02602	contig34025	731	Affx-121608136	AX-124413984	K	2	98.5142	PolyHighResolution	PolyHighResolution		1	1	1	1	1	110	2	0.0818182	0.127273	0.150248	0.138961	1	1	1	1	1	278	2	0.0665468	0.111511	0.124237	0.116519	1	1	1	1	1	ATGCTTGACTCAATCCAAGGCCAAGAGATGTGATT[G/T]TAGGCTCATCTGAATGCTCCATGCAGCTATTCCAA	rev	-	1	PSME_00026677-RA	98.59	2e-29	1057	987	rev
psme_1_1_002164	Psme_SNP_contig34025_659	isogroup02602	contig34025	659	Affx-121722180	AX-124402590	M	2	100	PolyHighResolution; NoMinorHom	PolyHighResolution; NoMinorHom		1	1	1	1	1	112	1	0	0	0	0	0	0	0	0	0												AATAAAGTCTTCTGGTGTATATCAATGGCTACTAT[A/C]TCAGATTCCTGGCTTTCACTGCCTTAGCCTCATTT	rev	-
psme_1_1_002165	Psme_SNP_contig34060_584	isogroup03071	contig34060	584	Affx-121648730	AX-124402690	Y	2	82.96	Other	Rescued		1	1	1	0	0	79	2	0.417722	0.481013	0.486461	0.368139	1	1	1	1	1	241	2	0.460581	0.431535	0.496892	0.373441	1	1	1	1	1	ACATAGCTTTAGCTTTCCTTTATCCACAGTGATTA[C/T]CTCTTTGCAATTTGGATCTCAAGTGCACAGGAGTT	for	-
psme_1_1_002165	Psme_SNP_contig34060_255	isogroup03071	contig34060	255	Affx-121765685	AX-124433345	Y	2	97.5145	CallRateBelowThreshold; PolyHighResolution	Rescued; PolyHighResolution		1	1	1	1	1	107	2	0.140187	0.242991	0.241069	0.212012	1	1	1	1	1	279	2	0.123656	0.204301	0.21673	0.193244	1	1	1	1	1	AGTGAAGACATCCTTCCAACCTTTCCAAACTAGAG[C/T]ATAGCATTATCCTGGCCACAATGAGAGACAAATTG	rev	-
psme_1_1_002166	Psme_SNP_contig34065_95	isogroup00822	contig34065	95	Affx-121727198	AX-124400148	K	2	99.7382	PolyHighResolution	PolyHighResolution	1	1	1	1	1	1	112	2	0.272321	0.4375	0.396325	0.317788	1	1	1	1	1	282	2	0.400709	0.489362	0.480283	0.364947	1	1	1	1	1	TTTTCAGCTGATATCTGTATTATTTCATGTGGACT[G/T]TGACAGCTTTCGCGTTGCTGTGTTTGGTGTTTTTG	rev	+
psme_1_1_002167	Psme_SNP_contig34073_680	isogroup01454	contig34073	680	Affx-121626136	AX-124397629	K	2	96.3551	PolyHighResolution; CallRateBelowThreshold	PolyHighResolution; Rescued		1	1	1	1	1	111	2	0.0630631	0.126126	0.118172	0.11119	1	1	1	1	1	263	2	0.081749	0.110266	0.150132	0.138862	0	1	1	0	1	ATAGAGGACGATTTAGTCAGGCTCTATGATTTTTT[G/T]TGCTATCCGAGACATTTACATTTCCTGGTTTTAAA	rev	+
psme_1_1_002167	Psme_SNP_contig34073_429	isogroup01454	contig34073	429	Affx-121630550	AX-124428885	M	2	97.6031	Other; PolyHighResolution	Rescued; PolyHighResolution		1	1	1	1	1	108	2	0.162037	0.25	0.271562	0.234689	1	1	1	1	1	277	2	0.117329	0.162455	0.207125	0.185675	0	1	1	0	1	GCCATCTTTCAGCAGGTCCTACTCTCAGTCATCAG[A/C]TAGGCATGGAAGATATGCCTCTTCGTCTCCGAGCG	for	+
psme_1_1_002167	Psme_SNP_contig34073_507	isogroup01454	contig34073	507	Affx-121719570	AX-124419502	M	2	97.5914	CallRateBelowThreshold; PolyHighResolution	Rescued; PolyHighResolution		1	1	1	1	1	104	2	0.149038	0.259615	0.253652	0.221482	1	1	1	1	1	280	2	0.135714	0.15	0.234592	0.207075	0	0	0	0	0	GATCGTTTGATTCCCGTGAACGTTGAATATTCTGT[A/C]AATTTATAAGTGCTCAAAATGAGATCATGTCAAGA	rev	+
psme_1_1_002169	Psme_SNP_contig34096_65	isogroup00995	contig34096	65	Affx-121657346	AX-119025044	R	2	99.882	PolyHighResolution	PolyHighResolution		1	1	1	1	1	112	2	0.125	0.25	0.21875	0.194824	1	1	1	1	1	283	2	0.111307	0.201413	0.197836	0.178267	1	1	1	1	1	AACAGAATATGACCTGGGGGTAAGTAAACAGTGAC[A/G]TTTTATAGCTGGGTATTGTCTGGCACTTTATTTCT	rev	X	1	PSME_00000433-RA	100	5e-10	5595	5563	rev
psme_1_1_002169	Psme_SNP_contig34096_238	isogroup00995	contig34096	238	Affx-121721815	AX-119007970	Y	2	99.882	PolyHighResolution	PolyHighResolution	1	1	1	1	1	1	111	2	0.13964	0.279279	0.240281	0.211413	1	1	1	1	1	283	2	0.194346	0.282686	0.313152	0.26412	1	1	1	1	1	TTGCGCATACTTATATCATTTAGATCAGGATGATT[C/T]TCCTTCCCAGTCTGTAATTCACATTCTGCAGAGTC	rev	X	1	PSME_00000433-RA	100	4e-31	5459	5389	rev
psme_1_1_002172	Psme_SNP_contig34144_292	isogroup03066	contig34144	292	Affx-121776169	AX-118149368	M	2	92.5142	Other; CallRateBelowThreshold	Rescued		1	1	1	1	0	90	2	0.427778	0.544444	0.489568	0.36973	1	1	1	1	1	262	2	0.456107	0.484733	0.496147	0.373066	1	1	1	1	1	TCTTGTTTCGGACAGAATTAGGGAGAAATTATACA[A/C]CGCAAACAAGTTTGAGGATAATTCGTACAGATAAA	for	-
psme_1_1_002172	Psme_SNP_contig34144_246	isogroup03066	contig34144	246	Affx-139998630	AX-124409214	M	2	98.7759	PolyHighResolution	PolyHighResolution		1	1	1	1	1	111	2	0.189189	0.324324	0.306793	0.259732	1	1	1	1	1	279	2	0.181004	0.326165	0.296483	0.252532	1	1	1	1	1	GTTTTGGGCATAATTAGGGAGAAAGTTTACAGCGC[A/C]AACAAGCTTGTCTTGTTTCGGACAGAATTAGGGAG	for	-
psme_1_1_002177	Psme_SNP_contig34191_117	isogroup00995	contig34191	117	Affx-121599865	AX-124400149	R	2	92.3549	CallRateBelowThreshold	Rescued	1	1	1	1	1	0	91	2	0.368132	0.494505	0.465222	0.357006	1	1	1	1	1	268	2	0.380597	0.440299	0.471486	0.360336	1	1	1	1	1	AATAAAGGATGATATCAGTGATACGATCATAGATG[A/G]GTAGTACATTCAAGATTTATTTAACTAATAAAATC	for	A
psme_1_1_002182	Psme_SNP_contig34233_721	isogroup00001	contig34233	721	Affx-121750284	AX-124397342	R	2	98.7977	Other; PolyHighResolution	Other; PolyHighResolution	1	1	1	1	1	1												281	2	0.0622776	0.103203	0.116798	0.109977	1	1	1	1	1	TTCAGAATGGCATTTGTGATTGCCCGCGCTATTAA[A/G]TATGTTGCAGGTAGAACAACAAACCAGGTGAAGAT	for	-	1	PSME_00039983-RA	100	4e-31	176	106	rev
psme_1_1_002185	Psme_SNP_contig34291_554	isogroup03187	contig34291	554	Affx-121620809	AX-124430247	M	2	89.5403	CallRateBelowThreshold	Rescued		1	1	1	0	0	101	2	0.475248	0.514851	0.498775	0.374387	1	1	1	1	1	247	2	0.497976	0.437247	0.499992	0.374996	1	1	1	1	1	ACAGCTCCGATGAAAAGAAAAGAGGGAAGGTTAAT[A/C]TCTCTGGGTTGAGATCGTTCTTGGGATTTCTCAAG	rev	+	1	PSME_00012088-RA	100	1e-30	270	339	for
psme_1_1_002185	Psme_SNP_contig34291_772	isogroup03187	contig34291	772	Affx-121642150	AX-119029044	Y	2	99.5316	PolyHighResolution	PolyHighResolution	1	1	1	1	1	1	111	2	0.324324	0.522523	0.438276	0.342233	1	1	1	1	1	282	2	0.406028	0.5	0.482339	0.366013	1	1	1	1	1	GTTTCAGAGCGCAGGCGTTCTTCCAAGGGCCCTGG[C/T]CTGAGAAGATCCACGTCTAGTTATCATAATTATGA	rev	+	1	PSME_00012088-RA	98.59	2e-29	487	557	for
psme_1_1_002185	Psme_SNP_contig34291_344	isogroup03187	contig34291	344	Affx-121656585	AX-124421021	R	2	99.6201	PolyHighResolution	PolyHighResolution		1	1	1	1	1	111	2	0.495495	0.540541	0.499959	0.37498	1	1	1	1	1	282	2	0.487589	0.478723	0.499692	0.374846	1	1	1	1	1	CAGGAAGTAGTAGGGATCTGCGCGTCATGTCTCAG[A/G]GAACGGCTGGTCAGCTTGGCAAGGGCCAATTATGA	rev	+	1	PSME_00012088-RA	98.59	2e-29	58	128	for
psme_1_1_002187	Psme_SNP_contig34322_849	isogroup04473	contig34322	849	Affx-121644193	AX-119028511	K	2	99.9705	PolyHighResolution	PolyHighResolution	1	1	1	1	1	1	112	2	0.316964	0.419643	0.432996	0.339253	1	1	1	1	1	283	2	0.353357	0.459364	0.456992	0.352571	1	1	1	1	1	CATAGACCACCCAGGCCACAATGAACCACGTGGTT[G/T]CCAATTACATTTAACCTTCATCTTTTCCAGCTCAA	rev	-
psme_1_1_002190	Psme_SNP_contig34372_568	isogroup04008	contig34372	568	Affx-121658769	AX-124425191	K	2	89.8884	CallRateBelowThreshold; Other	Rescued		1	1	1	0	0	91	2	0.335165	0.362637	0.445659	0.346353	1	1	1	1	1	236	2	0.264831	0.427966	0.389391	0.313578	1	1	1	1	1	CCTAGGCAGAAGCAGGTAATTCGAACGGAGGAATT[G/T]ATAGCTACTAACATCGAGGATCCTGTGCAAAGACA	for	+
psme_1_1_002204	Psme_SNP_contig34525_45	isogroup00766	contig34525	45	Affx-121736600	AX-119003894	M	2	96.521	CallRateBelowThreshold; PolyHighResolution	Rescued; PolyHighResolution		1	1	1	1	1	100	2	0.39	0.4	0.4758	0.362607	1	1	1	1	1	282	2	0.443262	0.468085	0.493562	0.37176	1	1	1	1	1	TGCTGAAAGTTGTAAATCCGAAGACAAAGTCTGCA[A/C]AGAGGGCTCTTGAAAAGCGTGCTCCAAAGCTTGTT	rev	+
psme_1_1_002212	Psme_SNP_contig34606_1341	isogroup07501	contig34606	1341	Affx-121662593	AX-124398388	R	2	100	NoMinorHom; PolyHighResolution	NoMinorHom; PolyHighResolution		1	1	1	1	1												283	2	0.00353357	0	0.00704217	0.00701737	0	0	0	0	0	CTGCTAAGGTGCTATGTGGACTTGATAGACCGCTT[A/G]ATCAGAAAAGCCGAGGACGCGAGAAAATAATTAAT	rev	-
psme_1_1_002212	Psme_SNP_contig34606_364	isogroup07501	contig34606	364	Affx-121772845	AX-124420077	K	2	97.5067	CallRateBelowThreshold; PolyHighResolution	Rescued; PolyHighResolution		1	1	1	1	1	111	2	0.481982	0.54955	0.499351	0.374675	1	1	1	1	1	279	2	0.489247	0.498208	0.499769	0.374884	1	1	1	1	1	TGATATTTTCATACACAACTCCTAAAAGATGTGAA[G/T]CCAACCTCAGTGTAGACGCTCACAGCCAATACATG	rev	-
psme_1_1_002213	Psme_SNP_contig34610_540	isogroup03114	contig34610	540	Affx-121646925	AX-119027781	K	2	85.6582	Other; CallRateBelowThreshold	Rescued; CallRateBelowThreshold		1	1	0	0	0	82	2	0.280488	0.243902	0.403629	0.322171	0	1	1	1	1												CTACAGCCCGAGGCATTCTTACAACTTTGTCTAAT[G/T]GTAATATTTGCTTCTTGAAAGCAATGGTAGCATTG	for	-	1	PSME_00050265-RA	100	4e-31	400	330	rev
psme_1_1_002215	Psme_SNP_contig34652_280	isogroup03955	contig34652	280	Affx-121597589	AX-123138284	R	2	99.2994	PolyHighResolution	PolyHighResolution		1	1	1	1	1	112	2	0.325893	0.526786	0.439373	0.342849	1	1	1	1	1	282	2	0.329787	0.425532	0.442055	0.344349	1	1	1	1	1	AAAGTTACAAGAGACCTTGTCGCACCGATATCTCC[A/G]ACGACCAGACTTAATATTCCGATGGCAAGCACTAC	rev	-
psme_1_1_002215	Psme_SNP_contig34652_190	isogroup03955	contig34652	190	Affx-121687776	AX-124433497	Y	2	98.7759	PolyHighResolution	PolyHighResolution		1	1	1	1	1	109	2	0.0779817	0.119266	0.143801	0.133462	1	1	1	1	1	280	2	0.0928571	0.171429	0.168469	0.154278	1	1	1	1	1	TCTGCGGCTGCCACTAATGGGTGCAACTCTGGCAA[C/T]ACCAGAGTCCGAGAGTCCGTAGAAATCTAGTTTGG	for	-
psme_1_1_002235	Psme_SNP_contig35076_43	isogroup06805	contig35076	43	Affx-121651076	AX-124415945	Y	2	99.1184	PolyHighResolution	PolyHighResolution	1	1	1	1	1	1	111	2	0.436937	0.387387	0.492046	0.370991	1	1	1	1	1	282	2	0.413121	0.471631	0.484904	0.367338	1	1	1	1	1	GCCACAGAGATTAACAAGTCAATTGGGCAGCCCTC[C/T]AACTGAGCCTCTGCCAGGAAGCCAACCCAATCATT	rev	-	1	PSME_00001703-RA	98.59	2e-29	1164	1094	rev
psme_1_1_002237	Psme_SNP_contig35078_78	isogroup07327	contig35078	78	Affx-121714466	AX-124430589	R	2	96.6663	CallRateBelowThreshold; PolyHighResolution	Rescued; PolyHighResolution		1	1	1	1	1	107	2	0.420561	0.392523	0.487379	0.36861	1	1	1	1	1	278	2	0.415468	0.471223	0.485709	0.367752	1	1	1	1	1	TTGAAACACTTGTATTCCTTAGCTTTAGGGAGACC[A/G]GAATGCTCACTGCGCCCAGGTCTCCGGTAAAATAA	rev	-	1	PSME_00001703-RA	98.53	9e-28	732	665	rev
psme_1_1_002237	Psme_SNP_contig35078_329	isogroup07327	contig35078	329	Affx-121760956	AX-118164817	R	2	97.3552	CallRateBelowThreshold; PolyHighResolution	Rescued; PolyHighResolution		1	1	1	1	1	106	2	0.433962	0.396226	0.491278	0.370601	1	1	1	1	1	280	2	0.410714	0.471429	0.484056	0.366901	1	1	1	1	1	AACCTCAGCTGAGATTTGTGATTGGCCACGTGAAG[A/G]CTTCCCCATTTGCTCATCCTGGGTGCGCCCCAGTG	for	-	1	PSME_00001703-RA	100	4e-31	484	414	rev
psme_1_1_002241	Psme_SNP_contig35181_102	isogroup07415	contig35181	102	Affx-121785321	AX-118140892	K	2	98.1973	PolyHighResolution	PolyHighResolution	1	1	1	1	1	1	109	2	0.477064	0.605505	0.498948	0.374473	1	1	1	1	1	276	2	0.451087	0.496377	0.495215	0.372596	1	1	1	1	1	AGCATCTTAACAATCATGGGCATTACTGGACCATT[G/T]GTTAAAATATTTGCTACATCAACATTACTGCTTAG	rev	-	1	PSME_00000095-RA	98.59	2e-29	1577	1507	rev
psme_1_1_002270	Psme_SNP_contig35520_1152	isogroup07484	contig35520	1152	Affx-121668115	AX-119022137	Y	2	97.5697	CallRateBelowThreshold; PolyHighResolution	Rescued; PolyHighResolution		1	1	1	1	1	107	2	0.448598	0.485981	0.494716	0.372344	1	1	1	1	1	280	2	0.392857	0.457143	0.477041	0.363257	1	1	1	1	1	GAATTTCTGTTAGGATTGTTAAATTTACCCGGAGG[C/T]ATAGGCTTACATGTGATCCTGAACTTCAAAATTAA	rev	+
psme_1_1_002281	Psme_SNP_contig35716_998	isogroup01847	contig35716	998	Affx-121669313	AX-124428469	R	2	97.3926	CallRateBelowThreshold; PolyHighResolution	Rescued; PolyHighResolution		1	1	1	1	1	104	2	0.451923	0.480769	0.495377	0.372678	1	1	1	1	1	281	2	0.384342	0.476868	0.473246	0.361265	1	1	1	1	1	ACATGGGAGATAAAAGGGCAACCTAACTGTGTCCA[A/G]AAGCAGCAAGATGTTAGTCTCTTTTTGACATGGGC	for	+
psme_1_1_002282	Psme_SNP_contig35741_40	isogroup01898	contig35741	40	Affx-121643339	AX-124411327	Y	2	99.882	PolyHighResolution	PolyHighResolution	1	1	1	1	1	1	112	2	0.379464	0.473214	0.470942	0.360049	1	1	1	1	1	283	2	0.348057	0.434629	0.453826	0.350847	1	1	1	1	1	CCAGACTCAGTTTCGAAAGGCCGTAGCAAATAGGA[C/T]ATACAGATTTTACGTTTGCGCTACTCACAATCTAA	rev	-
psme_1_1_002283	Psme_SNP_contig35742_432	isogroup01898	contig35742	432	Affx-121658244	AX-124415946	R	2	99.5316	PolyHighResolution	PolyHighResolution	1	1	1	1	1	1	112	2	0.415179	0.4375	0.485611	0.367702	1	1	1	1	1	282	2	0.43617	0.489362	0.491852	0.370893	1	1	1	1	1	ACTTACCTTAGTGGCAAGACTTCCGCAGGAAATTA[A/G]TTCCCAGTGATAGCACCACCATTTGAAACACCATT	rev	+
psme_1_1_002284	Psme_SNP_contig35752_50	isogroup03232	contig35752	50	Affx-121677944	AX-119019589	Y	2	93.5745	CallRateBelowThreshold	Rescued		1	1	1	1	0	104	2	0.399038	0.509615	0.479614	0.364599	1	1	1	1	1	256	2	0.445312	0.390625	0.494019	0.371991	0	1	1	1	1	GTTCTTTACAACAGGATACTAGGCTGTACTATTTT[C/T]ACAAAGTTTAAACAATCTCAATGCTTATCATCACA	for	-
psme_1_1_002285	Psme_SNP_contig35754_65	isogroup07231	contig35754	65	Affx-121633695	AX-124397394	K	2	99.7382	PolyHighResolution	PolyHighResolution	1	1	1	1	1	1	112	2	0.450893	0.455357	0.495177	0.372577	1	1	1	1	1	283	2	0.492933	0.477032	0.4999	0.37495	1	1	1	1	1	ACATTCTTGTTCTTGAAAAAAATTAAGTTCGCGAG[G/T]GAAAAGTGATTGACGTATGGAAACCCCAACAAGCA	rev	+
psme_1_1_002286	Psme_SNP_contig35769_199	isogroup06899	contig35769	199	Affx-121753816	AX-124415621	Y	2	99.2699	PolyHighResolution	PolyHighResolution	1	1	1	1	1	1	112	2	0.0892857	0.178571	0.162628	0.149404	1	1	1	1	1	281	2	0.0729537	0.124555	0.135263	0.126115	1	1	1	1	1	ATACATTTTAACTGATGGATCCTGAGTAAACAAAG[C/T]CTGGATAAGCTTAAATCTGGGTAAGATTTCTTCTA	rev	+
psme_1_1_002289	Psme_SNP_contig35855_1057	isogroup03277	contig35855	1057	Affx-121596674	AX-124408251	R	2	97.1504	PolyHighResolution; CallRateBelowThreshold	PolyHighResolution; Rescued		1	1	1	1	1	109	2	0.307339	0.394495	0.425764	0.335126	1	1	1	1	1	269	2	0.325279	0.3829	0.438945	0.342609	1	1	1	1	1	TTACCAAATCTTTCGTAGTAGAGCTGAGGTAGAGA[A/G]GCAATGGAGACAGGCGCCCGTCTCCCTCTCAATAA	for	X	1	PSME_00015171-RA	98.59	2e-29	926	856	rev
psme_1_1_002289	Psme_SNP_contig35855_1435	isogroup03277	contig35855	1435	Affx-121618552	AX-124428374	K	2	99.9705	PolyHighResolution	PolyHighResolution		1	1	1	1	1	112	2	0.276786	0.375	0.400351	0.32021	1	1	1	1	1	283	2	0.300353	0.34629	0.420282	0.331964	0	1	1	1	1	TCGAGATTCTCTGTATGATAGAAGAGCTGATCTTG[G/T]AGCTGACAATCATCGCGGAGGTTCAGTAACTGCTC	for	X	1	PSME_00015171-RA	100	4e-31	548	478	rev
psme_1_1_002289	Psme_SNP_contig35855_815	isogroup03277	contig35855	815	Affx-140001340	AX-124397050	R	2	100	NoMinorHom; PolyHighResolution	NoMinorHom; PolyHighResolution		1	1	1	1	1												283	2	0.0123675	0.0176678	0.0244291	0.0241307	0	1	1	0	1	GAAATGTCATGTAAATTTGACGGGATCCAGAGCTA[A/G]CACCGCTTAAGTGGTAGGGATCTCGTTCATTTGGC	for	X	1	PSME_00015171-RA	100	4e-31	1168	1098	rev
psme_1_1_002309	Psme_SNP_contig36227_160	isogroup00072	contig36227	160	Affx-121695211	AX-124403466	R	2	99.3289	PolyHighResolution	PolyHighResolution		1	1	1	1	1	111	2	0.13964	0.189189	0.240281	0.211413	1	1	1	1	1	281	2	0.103203	0.149466	0.185104	0.167972	0	1	1	1	1	AGTTAATTGCGCTTTATACCTTGAAAGAGTTCGTT[A/G]CCCTCAACACATTATGGATACTCCGTCTTCTCATC	rev	-
psme_1_1_002324	Psme_SNP_contig36419_919	isogroup07228	contig36419	919	Affx-121749673	AX-124414802	Y	2	95.5153	CallRateBelowThreshold; PolyHighResolution	Rescued; PolyHighResolution		1	1	1	1	1	104	2	0.355769	0.576923	0.458395	0.353332	0	1	1	1	1	276	2	0.387681	0.521739	0.474769	0.362066	1	1	1	1	1	AAGCGGGGAACTCGATCAAGATCAGTCGGGTTAGA[C/T]ATCTTTCGTTCCACAAGAGATCTGATCGCTTCAGG	for	-	2	PSME_00056853-RA	98.59	2e-29	731	661	rev
psme_1_1_002325	Psme_SNP_contig36421_406	isogroup02780	contig36421	406	Affx-121673689	AX-124397760	Y	2	99.8229	PolyHighResolution	PolyHighResolution		1	1	1	1	1	112	2	0.245536	0.3125	0.370496	0.301862	1	1	1	1	1	283	2	0.295053	0.427562	0.415993	0.329468	1	1	1	1	1	TAATTCGCCGAAAAACATGAACGCAAATACATGAA[C/T]TGCTGACAAAATATAGCACCGCATAAACCATCAAT	rev	-
psme_1_1_002327	Psme_SNP_contig36449_903	isogroup00708	contig36449	903	Affx-121746180	AX-118179515	R	2	98.2524	PolyHighResolution	PolyHighResolution		1	1	1	1	1	110	2	0.118182	0.236364	0.20843	0.186708	1	1	1	1	1	278	2	0.138489	0.219424	0.23862	0.21015	1	1	1	1	1	TGCGAGTCGACCAATGTTTGAATCTTGTGTTTTTG[A/G]GCAGAATTGTTTGAAGTACATGCCTTATAGCCTAC	rev	+
psme_1_1_002327	Psme_SNP_contig36449_876	isogroup00708	contig36449	876	Affx-121773151	AX-118153002	R	2	96.2019	Other; PolyHighResolution	Other; PolyHighResolution		1	1	1	1	1												273	2	0.111722	0.208791	0.19848	0.178783	1	1	1	1	1	AGGGGTCTTTGAGATCCATCTCAAGTCTGCGAGTC[A/G]ACCAATGTTTGAATCTTGTGTTTTTGGGCAGAATT	for	+
psme_1_1_002333	Psme_SNP_contig36536_230	isogroup01731	contig36536	230	Affx-121595954	AX-124408606	M	2	99.8229	PolyHighResolution	PolyHighResolution	1	1	1	1	1	1	111	2	0.427928	0.495495	0.489611	0.369752	1	1	1	1	1	283	2	0.484099	0.537102	0.499494	0.374747	1	1	1	1	1	CAATCGGCATGGAAAGTATTTTGGTTGGCAAAGAT[A/C]TTAGTGGATGTGCATTTGTCTATGGTTCACTGAGT	for	+
psme_1_1_002336	Psme_SNP_contig36596_1363	isogroup00268	contig36596	1363	Affx-121702756	AX-124408050	R	2	99.6753	PolyHighResolution	PolyHighResolution		1	1	1	1	1	110	2	0.0318182	0.0636364	0.0616116	0.0597136	1	1	1	1	1	283	2	0.0282686	0.04947	0.0549389	0.0534297	1	1	1	1	1	TAAGCTGGGCACTTGCAGAGGATATAGCAGGTTTC[A/G]TGTGCATCATGCCTTCCTGCCCTTTCTTGTCCATA	rev	-	1	PSME_00043523-RA	100	4e-31	277	207	rev
psme_1_1_002336	Psme_SNP_contig36596_1467	isogroup00268	contig36596	1467	Affx-121736962	AX-124396876	R	2	89.2647	Other	Other; Rescued	1	1	1	1	0	0												243	2	0.201646	0.238683	0.32197	0.270138	0	1	1	0	1	CTGTAATTTTCCTGCCATTTTTTGTGCACAAGTGG[A/G]CCATCCACTCCATATAATTTTTCAACCATTCTTTT	for	-	1	PSME_00043523-RA	98.59	2e-29	173	103	rev
psme_1_1_002336	Psme_SNP_contig36596_1404	isogroup00268	contig36596	1404	Affx-121765562	AX-118160048	R	2	99.8268	PolyHighResolution	PolyHighResolution		1	1	1	1	1	112	2	0.129464	0.1875	0.225407	0.200003	1	1	1	1	1	283	2	0.10424	0.173145	0.186748	0.169311	1	1	1	1	1	ATCATGCCTTCCTGCCCTTTCTTGTCCATAAGCTC[A/G]CCACTTCCAGAGGATATAACAGCTGTCCTGTAATT	rev	-	1	PSME_00043523-RA	98.59	2e-29	236	166	rev
psme_1_1_002336	Psme_SNP_contig36596_1121	isogroup00268	contig36596	1121	Affx-121788766	AX-124418723	R	2	99.3879	PolyHighResolution	PolyHighResolution		1	1	1	1	1	111	2	0.225225	0.288288	0.348998	0.288098	1	1	1	1	1	281	2	0.243772	0.359431	0.368695	0.300727	1	1	1	1	1	AAGATGCTTAGGCTTTGCTGGACCAGATCTAACAG[A/G]CTCATCATCATGTCTTGATCCTTTTGTATGCTGGG	for	-	1	PSME_00043523-RA	98.59	2e-29	519	449	rev
psme_1_1_002338	Psme_SNP_contig36627_79	isogroup03520	contig36627	79	Affx-121655780	AX-124400150	Y	2	99.8268	PolyHighResolution	PolyHighResolution	1	1	1	1	1	1	112	2	0.1875	0.25	0.304688	0.25827	1	1	1	1	1	282	2	0.262411	0.390071	0.387103	0.312179	1	1	1	1	1	CAAAACAAGCTCACTCAATGGGGAATTCAGCCACA[C/T]TCTCAATCTGGGATCCTCCCAGTTCATTGTAAAAC	for	A
psme_1_1_002339	Psme_SNP_contig36642_289	isogroup02937	contig36642	289	Affx-121661249	AX-124429041	Y	2	99.8524	NoMinorHom; PolyHighResolution	NoMinorHom; PolyHighResolution		1	1	1	1	1												283	2	0.0530035	0.0918728	0.100388	0.0953494	1	1	1	1	1	TCTTCGGGGGATTCGATCTCAGCACCACTACTCTT[C/T]GAAGGTCCAGTCCCGCAAACAGGTTTGAACCCGCG	for	-	1	PSME_00010666-RA	98.59	2e-29	248	178	rev
psme_1_1_002339	Psme_SNP_contig36642_677	isogroup02937	contig36642	677	Affx-121668636	AX-119022038	R	2	99.1557	Other; PolyHighResolution	Other; PolyHighResolution		1	1	1	1	1												280	2	0.0517857	0.0892857	0.0982079	0.0933855	1	1	1	1	1	TGCCTTGTGCAGGAGGAAATATTGTCTGGTACTGC[A/G]GTTGCATCGGATTCGAACTCTCGATTACGAAACAA	rev	-
psme_1_1_002339	Psme_SNP_contig36642_471	isogroup02937	contig36642	471	Affx-121739374	AX-124409015	M	2	100	PolyHighResolution	PolyHighResolution		1	1	1	1	1	112	2	0.339286	0.410714	0.448342	0.347837	1	1	1	1	1	283	2	0.291519	0.434629	0.413072	0.327758	1	1	1	1	1	ACGGCCAGTAAAGAACGCAACAGGCTTTGAAGATA[A/C]TGATACTGTGTTAAAGACGAGAGCGGCCATGGATA	for	-	1	PSME_00010666-RA	100	2e-28	66	1	rev
psme_1_1_002342	Psme_SNP_contig36687_338	isogroup06785	contig36687	338	Affx-121738943	AX-118186457	Y	2	99.7344	PolyHighResolution	PolyHighResolution	1	1	1	1	1	1	112	2	0.303571	0.410714	0.422832	0.333438	1	1	1	1	1	283	2	0.30742	0.424028	0.425826	0.335162	1	1	1	1	1	ATTGCCTGGTTATTGATGTAATCTTTCTCCGCGGA[C/T]TTCACCAAAATGCCAGATCTGTCAATCACTGAAGG	rev	+
psme_1_1_002347	Psme_SNP_contig36832_861	isogroup07429	contig36832	861	Affx-121611555	AX-124427426	R	2	100	PolyHighResolution	PolyHighResolution		1	1	1	1	1	112	2	0.294643	0.446429	0.415657	0.329272	1	1	1	1	1	283	2	0.309187	0.413428	0.427181	0.335939	1	1	1	1	1	GTAGACTCTGTTTTCAAGGGCCTCCCAGTTTCTTC[A/G]TCCTCGTCACTGGTGTATGATATGCTGTCAATAAG	rev	-
psme_1_1_002347	Psme_SNP_contig36832_2045	isogroup07429	contig36832	2045	Affx-121638704	AX-124407199	Y	2	100	PolyHighResolution; NoMinorHom	PolyHighResolution; NoMinorHom		1	1	1	1	1	112	2	0.00446429	0.00892857	0.00888871	0.00884921	1	1	1	1	1												AGGGGAAAATGCTTTCAGAACTTTTGGATTATGTT[C/T]GTATATATTGTAAGCTCCAATTGTACCGATGGAGA	rev	-
psme_1_1_002347	Psme_SNP_contig36832_1023	isogroup07429	contig36832	1023	Affx-121701604	AX-119013270	R	2	99.9705	PolyHighResolution	PolyHighResolution		1	1	1	1	1	112	2	0.205357	0.303571	0.326371	0.273112	1	1	1	1	1	283	2	0.236749	0.34629	0.361398	0.296094	1	1	1	1	1	ACTGCACACCGAAACATGTTGAGATCCTTTGGTCC[A/G]ATGCGTTTCACATAGAAGCGTTCTTCTGGAGTAAC	rev	-
psme_1_1_002347	Psme_SNP_contig36832_633	isogroup07429	contig36832	633	Affx-121704525	AX-124396154	Y	2	98.5576	PolyHighResolution	PolyHighResolution	1	1	1	1	1	1	110	2	0.345455	0.509091	0.452231	0.349975	1	1	1	1	1	282	2	0.351064	0.41844	0.455636	0.351834	1	1	1	1	1	CTCACTATTGTATTGCCAAAAATGTGAACTATTCC[C/T]GCATCTCTGCAGCTGATCAAGTACTGTAAATCATT	rev	-
psme_1_1_002348	Psme_SNP_contig36833_146	isogroup07429	contig36833	146	Affx-121701344	AX-124404905	R	2	75.0777	Other	Rescued	1	1	0	0	0	0	70	2	0.428571	0.542857	0.489796	0.369846	1	1	1	1	1	186	2	0.36828	0.435484	0.465299	0.357048	1	1	1	1	1	ACCTAAAGATCTTTTCTTCTGCCTCCAAAGAAAAC[A/G]CTAAAGTTTTTCCGAATAGTAAGATATGCAAAGGA	rev	A
psme_1_1_002351	Psme_SNP_contig36912_22	isogroup07365	contig36912	22	Affx-121609856	AX-119037653	M	2	84.8824	Other	Rescued		1	1	1	0	0	82	2	0.317073	0.390244	0.433076	0.339298	1	1	1	1	1	231	2	0.294372	0.424242	0.415434	0.329142	1	1	1	1	1	AAGAAATTTATTTCCAAGAAA[A/C]CAGTCACTAGTGAGCTTTGCTGCAAACCCTAATAT	rev	-
psme_1_1_002365	Psme_SNP_contig37218_2372	isogroup02842	contig37218	2372	Affx-121621260	AX-124401956	R	2	100	PolyHighResolution; NoMinorHom	PolyHighResolution; NoMinorHom		1	1	1	1	1	112	2	0.0267857	0.0535714	0.0521365	0.0507774	1	1	1	1	1												CTGTACCATATTCATCAGTCCCACAAATATATATC[A/G]CGTTATACTCTCTCCTACGACAATACCGAGCAAAG	rev	-
psme_1_1_002365	Psme_SNP_contig37218_2014	isogroup02842	contig37218	2014	Affx-121773044	AX-118153109	M	2	94.5981	CallRateBelowThreshold	Rescued		1	1	1	1	0	101	2	0.430693	0.465347	0.490393	0.37015	1	1	1	1	1	267	2	0.475655	0.479401	0.498815	0.374407	1	1	1	1	1	CTAGGTTTTAGAAGTTCTGTTGGATTCAACAGTTT[A/C]CCACAACTTTCACACTGATCACCTCGTGCATCCTC	for	-	1	PSME_00018978-RA	98.59	2e-29	122	52	rev
psme_1_1_002365	Psme_SNP_contig37218_2530	isogroup02842	contig37218	2530	Affx-121779312	AX-118146177	R	2	99.9705	PolyHighResolution; NoMinorHom	PolyHighResolution; NoMinorHom		1	1	1	1	1	112	2	0.00446429	0.00892857	0.00888871	0.00884921	1	1	1	1	1												CTCTTTCCTGGTATTGGCAGCTTGGGAGCAACAGC[A/G]TATTCATATCCTACTTCTGAAATATCGCCCATGGT	rev	-
psme_1_1_002365	Psme_SNP_contig37218_308	isogroup02842	contig37218	308	Affx-140009652	AX-124423589	Y	2	99.1262	NoMinorHom; PolyHighResolution	NoMinorHom; PolyHighResolution		1	1	1	1	1												280	2	0.0732143	0.139286	0.135708	0.1265	1	1	1	1	1	ATACTTCGTCTGGTTCGCCATCAAAGCCTGGAAAT[C/T]TCAACCTTTCCCCAACAGGGGCATCCTCAGGTGGA	for	-
psme_1_1_002368	Psme_SNP_contig37263_592	isogroup00598	contig37263	592	Affx-121611473	AX-119037114	R	2	97.4104	CallRateBelowThreshold; PolyHighResolution	Rescued; PolyHighResolution		1	1	1	1	1	111	2	0.441441	0.486486	0.493142	0.371547	1	1	1	1	1	281	2	0.47153	0.47331	0.498379	0.374188	1	1	1	1	1	AGGTCGACTCAGCGATAGGGCTGTTTGAAGGTGAT[A/G]AATCAAGGCAATGATTAACCACCAAGCAATTCAGG	for	A
psme_1_1_002378	Psme_SNP_contig37453_1496	isogroup01612	contig37453	1496	Affx-121679899	AX-124428057	R	2	91.6372	MonoHighResolution; Other	MonoHighResolution; Rescued		1	1	0	0	0												226	2	0.34292	0.632743	0.450652	0.349108	0	0	0	0	0	CTTGCATTTGCCTGGGATCGTGATACCTTGACTAC[A/G]CTTGCTCTTGGTGTTCTAGGGGCCTGGATACACAG	for	-	1	PSME_00001004-RA	100	4e-31	3836	3766	rev
psme_1_1_002380	Psme_SNP_contig37481_357	isogroup03401	contig37481	357	Affx-121632173	AX-119031724	Y	2	100	PolyHighResolution	PolyHighResolution		1	1	1	1	1	112	2	0.267857	0.357143	0.392219	0.315301	1	1	1	1	1	283	2	0.279152	0.367491	0.402452	0.321468	1	1	1	1	1	ACCTTGTTACAGGCAGTCTGAAAGGATAACTTATG[C/T]GGCTGAGATGAGGGACCTGAATCTGGTATGTATCC	for	-
psme_1_1_002380	Psme_SNP_contig37481_164	isogroup03401	contig37481	164	Affx-121634902	AX-119031021	Y	2	99.3918	PolyHighResolution	PolyHighResolution	1	1	1	1	1	1	112	2	0.3125	0.410714	0.429688	0.337372	1	1	1	1	1	280	2	0.319643	0.396429	0.434943	0.340355	1	1	1	1	1	GATTATGTAGCATAGCCTGTGCACTTCTTCTATGT[C/T]GCGTCGTAACTGCAGCCTTATTTTAGCTTTCAAAT	rev	-
psme_1_1_002382	Psme_SNP_contig37483_399	isogroup03401	contig37483	399	Affx-121781585	AX-118144151	Y	2	99.7934	PolyHighResolution	PolyHighResolution	1	1	1	1	1	1	112	2	0.316964	0.419643	0.432996	0.339253	1	1	1	1	1	283	2	0.319788	0.399293	0.435047	0.340414	1	1	1	1	1	TAGACCGTAGGCAATGCATTCATGTTTTTCCAGAC[C/T]GTACAGAACATATTCCTCCAAAGAATCTAGCTTAC	for	-
psme_1_1_002383	Psme_SNP_contig37492_361	isogroup03119	contig37492	361	Affx-140002050	AX-124396555	R	2	99.6792	Other; PolyHighResolution	Other; PolyHighResolution		1	1	1	1	1												282	2	0.0780142	0.156028	0.143856	0.133509	1	1	1	1	1	GCTGCATAGGTGCAAGCTGTTTTAAACCAGCATTC[A/G]GCTTTATAGGCCTCTTCGGACGTCTCGCCCTGTAC	for	A	1	PSME_00004153-RA	98.59	2e-29	212	142	rev
psme_1_1_002390	Psme_SNP_contig37675_605	isogroup00768	contig37675	605	Affx-121665985	AX-119022721	R	2	99.7126	PolyHighResolution	PolyHighResolution	1	1	1	1	1	1	112	2	0.482143	0.517857	0.499362	0.374681	1	1	1	1	1	281	2	0.41637	0.498221	0.486012	0.367908	1	1	1	1	1	CAGGTTTCTTCCCAGCAAGTATCGTCACAAGGACA[A/G]GTGCCTCCAGGCCCCTCTCAGCAGGTGTATAGCCA	for	+	1	PSME_00025892-RA	100	4e-31	1570	1640	for
psme_1_1_002393	Psme_SNP_contig37697_170	isogroup02058	contig37697	170	Affx-121740979	AX-124400151	M	2	99.5906	PolyHighResolution	PolyHighResolution	1	1	1	1	1	1	112	2	0.254464	0.383929	0.379424	0.307443	1	1	1	1	1	283	2	0.249117	0.35689	0.374115	0.304134	1	1	1	1	1	CCCATCGTATTCGTAATTGCTGAGTATTTTTGGGC[A/C]AGCATGTATTATTTGGTAATGGCAAAGAGAGAGTG	for	-
psme_1_1_002408	Psme_SNP_contig38003_205	isogroup03387	contig38003	205	Affx-121634011	AX-124411210	Y	2	97.2038	CallRateBelowThreshold; PolyHighResolution	Rescued; PolyHighResolution		1	1	1	1	1	107	2	0.457944	0.46729	0.496463	0.373225	1	1	1	1	1	281	2	0.487544	0.491103	0.49969	0.374845	1	1	1	1	1	CAATTTCGATATTAGATCAATTCGGCTTTTCTAAT[C/T]TGTTTATGTATACATCTAGGCTTATTTATCTGCTC	for	X
psme_1_1_002408	Psme_SNP_contig38003_226	isogroup03387	contig38003	226	Affx-121756106	AX-118169658	Y	2	97.3196	PolyHighResolution	PolyHighResolution		1	1	1	1	1	107	2	0.476636	0.448598	0.498908	0.374454	1	1	1	1	1	276	2	0.456522	0.471014	0.496219	0.373102	1	1	1	1	1	TCGGCTTTTCTAATTTGTTTATGTATACATCTAGG[C/T]TTATTTATCTGCTCTAGTATTGAATGTACCATGGC	rev	X
psme_1_1_002418	Psme_SNP_contig38183_258	isogroup07307	contig38183	258	Affx-140005274	AX-124398094	K	2	99.941	PolyHighResolution; NoMinorHom	PolyHighResolution; NoMinorHom		1	1	1	1	1	112	2	0.0803571	0.160714	0.1478	0.136877	1	1	1	1	1												TAGGTGTTCCAGGAAGTGTGCTGATAGGACCAAAT[G/T]CGATGGCTAGCCTTTCGCTGTGATAGCAAAGATTC	for	-
psme_1_1_002421	Psme_SNP_contig38205_107	isogroup03312	contig38205	107	Affx-121727297	AX-119006392	Y	2	99.2955	PolyHighResolution	PolyHighResolution		1	1	1	1	1	110	2	0.345455	0.436364	0.452231	0.349975	1	1	1	1	1	283	2	0.318021	0.402827	0.433767	0.33969	1	1	1	1	1	CCACAGAGTCCATGATTTCCCACAAAGCTATCAGC[C/T]GTGGCTGTTCTGAACATCCCATCAGTCGGAACAGA	for	X	1	PSME_00031952-RA	98.59	2e-29	1985	1915	rev
psme_1_1_002433	Psme_SNP_contig38358_186	isogroup03254	contig38358	186	Affx-121663661	AX-124400153	Y	2	92.65	Other; CallRateBelowThreshold	Rescued	1	1	1	1	1	0	96	2	0.354167	0.5	0.457465	0.352828	1	1	1	1	1	261	2	0.327586	0.463602	0.440547	0.343506	1	1	1	1	1	TGAATCATCTTGGATCAGGTTTTTAGTTCCTATAT[C/T]AAGAACTTGAAATAAGCAAAGTTGGACTGTTTTAT	for	+
psme_1_1_002439	Psme_SNP_contig38508_682	isogroup06818	contig38508	682	Affx-121702847	AX-124397192	K	2	90.5834	CallRateBelowThreshold	Rescued		1	1	1	0	0	96	2	0.354167	0.458333	0.457465	0.352828	1	1	1	1	1	245	2	0.320408	0.436735	0.435494	0.340666	1	1	1	1	1	AGCGTGGAAGCTGTTCCTAACAGTGGAGAAGCTGT[G/T]CCCAATGGTGGAACTCTGGAGGCATCTTTCAGCCC	rev	+	1	PSME_00021966-RA	100	4e-31	580	650	for
psme_1_1_002439	Psme_SNP_contig38508_568	isogroup06818	contig38508	568	Affx-121735521	AX-119004389	R	2	99.207	PolyHighResolution	PolyHighResolution		1	1	1	1	1	112	2	0.241071	0.357143	0.365912	0.298966	1	1	1	1	1	282	2	0.255319	0.397163	0.380263	0.307963	1	1	1	1	1	TCTGAGGCATCAGGGATAAAATTTAGCAATGATGG[A/G]AAGCTAATTCTTTTGTCTACCATGGATAGCAATAT	rev	+	1	PSME_00021966-RA	100	4e-31	439	509	for
psme_1_1_002447	Psme_SNP_contig38588_290	isogroup02013	contig38588	290	Affx-121606276	AX-124408163	K	2	99.0338	PolyHighResolution	PolyHighResolution		1	1	1	1	1	111	2	0.279279	0.45045	0.402565	0.321536	1	1	1	1	1	281	2	0.211744	0.338078	0.333817	0.2781	1	1	1	1	1	TGTCTAATAATTGATCCCTGAGAAGCGTGACTGGA[G/T]CAAGTTTGGCCTGAGTTTGCTGTTTTCATTTGATA	rev	-
psme_1_1_002447	Psme_SNP_contig38588_1245	isogroup02013	contig38588	1245	Affx-121610005	AX-124396966	R	2	99.941	Other; PolyHighResolution	Other; PolyHighResolution		1	1	1	1	1												283	2	0.0141343	0.0141343	0.027869	0.0274807	0	0	0	0	0	ATAGGTAGTTGAGAATCCTCGATCTCTAATAAAGT[A/G]GGGTTGGTCTGCCGGTGCTGCTCTTGCTCCTGCTC	for	-	1	PSME_00055820-RA	98.59	2e-29	137	67	rev
psme_1_1_002447	Psme_SNP_contig38588_958	isogroup02013	contig38588	958	Affx-121777577	AX-118148211	R	2	100	PolyHighResolution	PolyHighResolution		1	1	1	1	1	112	2	0.0357143	0.0714286	0.0688776	0.0665055	1	1	1	1	1	283	2	0.0600707	0.0989399	0.112924	0.106548	1	1	1	1	1	TGACATACTCTGCAAACACTCTCTGCATCATCCTC[A/G]GCACTATGTTCTGCCTCTCCACTTTCTTTAGCATC	rev	-	1	PSME_00055820-RA	100	4e-31	425	355	rev
psme_1_1_002455	Psme_SNP_contig38691_674	isogroup06865	contig38691	674	Affx-121667043	AX-124424530	R	2	86.8639	Other	Rescued		1	1	1	0	0	85	2	0.276471	0.411765	0.400069	0.320042	1	1	1	1	1	238	2	0.252101	0.394958	0.377092	0.305993	1	1	1	1	1	GCACAGGTAATCGAACTGGCGCTGGGTCTGGAGGC[A/G]AGCGCGCAGCCCTTCTTGTGGGTGCTGAGGCCGCC	rev	+	2	PSME_00046215-RA	97.18	9e-28	964	1034	for
psme_1_1_002455	Psme_SNP_contig38691_1154	isogroup06865	contig38691	1154	Affx-140002462	AX-124402884	R	2	99.447	PolyHighResolution	PolyHighResolution		1	1	1	1	1	112	2	0.223214	0.285714	0.346779	0.286651	1	1	1	1	1	281	2	0.247331	0.366548	0.372317	0.303007	1	1	1	1	1	GCCATATCATCTGAAGGCACCACTTGGAAAAATCT[A/G]GGTTCATTTATTCAATTCTCTGTCGAATGATGCGA	for	+
psme_1_1_002457	Psme_SNP_contig38750_346	isogroup06747	contig38750	346	Affx-121659357	AX-124422917	R	2	86.4038	Other; CallRateBelowThreshold	Rescued		1	1	1	0	0	83	2	0.319277	0.46988	0.434678	0.340206	1	1	1	1	1	247	2	0.32996	0.368421	0.442172	0.344414	0	1	1	1	1	TCCTTCACTTACAAAGCAGCTTGCAAGAGTGAAGG[A/G]AGACTTGACGAAGATGAATAAGCAGAAAAGATATC	rev	-
psme_1_1_002457	Psme_SNP_contig38750_2173	isogroup06747	contig38750	2173	Affx-121779113	AX-124401354	R	2	78.9265	Other	Other; Rescued		1	0	0	0	0												186	2	0.155914	0.290323	0.26321	0.22857	1	1	1	1	1	TGCGAAAGCATTCAGCATGCCCTGTAATCATCTGG[A/G]CTTTATTTAAGAAGCTGTTGGAATCCATGTCCATT	for	-	1	PSME_00000105-RA	100	4e-31	5173	5103	rev
psme_1_1_002458	Psme_SNP_contig38761_951	isogroup06712	contig38761	951	Affx-121614497	AX-124406106	R	2	99.9115	PolyHighResolution	PolyHighResolution		1	1	1	1	1	112	2	0.178571	0.285714	0.293367	0.250335	1	1	1	1	1	283	2	0.215548	0.332155	0.338174	0.280993	1	1	1	1	1	GAAACAACTGCCGATCGCAGAGTGTCGCTAATCAC[A/G]TAGTCAAGCTCTTTAGTAAAACGCTCTTTACGCTT	for	-
psme_1_1_002458	Psme_SNP_contig38761_1505	isogroup06712	contig38761	1505	Affx-121660715	AX-124426208	R	2	99.6497	OTV; PolyHighResolution	OTV; PolyHighResolution		1	1	1	1	1												283	2	0.024735	0.0353357	0.0482463	0.0470825	0	1	1	0	1	CTGCTGAACCCCCATCCACTATTGCTTGTGTCACT[A/G]TCTGGGACATGATATAATCCTCAACCACACGAGCC	rev	-
psme_1_1_002458	Psme_SNP_contig38761_822	isogroup06712	contig38761	822	Affx-121748317	AX-118177264	R	2	99.8563	PolyHighResolution	PolyHighResolution		1	1	1	1	1	112	2	0.178571	0.285714	0.293367	0.250335	1	1	1	1	1	282	2	0.219858	0.333333	0.343041	0.284202	1	1	1	1	1	CTCTGAAAAGCATTTTCTGGCAGTGACCCAAGTAG[A/G]CCTTTGAACCCTTCTATTGTCCAAGATGTATTAGT	for	-
psme_1_1_002472	Psme_SNP_contig38910_416	isogroup02637	contig38910	416	Affx-139999951	AX-124411211	R	2	99.7382	Other; PolyHighResolution	Other; PolyHighResolution		1	1	1	1	1												282	2	0.0904255	0.14539	0.164498	0.150968	1	1	1	1	1	TCTGTCGGGAGACATTGATGAGAGGCTATCCTTGC[A/G]AAGGCCTTGGGTAATGATCAGTGTGAATGATGACA	rev	+
psme_1_1_002478	Psme_SNP_contig38999_786	isogroup06940	contig38999	786	Affx-121654967	AX-119025722	R	2	72.4112	Other	Other; Rescued		1	0	0	0	0												187	2	0.197861	0.320856	0.317424	0.267045	1	1	1	1	1	ACAGAGAGAGAGCGGCCTTCTCCACCGTGCGTGGC[A/G]ATAATGTCTGGAATGTTGAGGAGAACGGCAGCCTT	rev	X	2	PSME_00014742-RA	98.59	2e-29	170	100	rev
[truncated: 26,912 more rows]
[truncated: 46 more columns]

## Sheet: Variable descriptions
Variable	Definition
[truncated: 106 more rows]
